# Supplementary material for: Local DNA dynamics shape mutational patterns of mononucleotide repeats in human genomes
Source: Nucleic Acids Res. 2015 Apr 20;43(10):5065–80. doi: 10.1093/nar/gkv364 (PMC4446427; doi:10.1093/nar/gkv364)
Supplement: SUPPLEMENTARY DATA [file supp_gkv364_nar-00635-f-2015-File010.txt]

Supplementary Table S1. List of HGMD mutations
hgmd 1-base slippage deletions
type	variant class	gene	disease	hgvs	genomic_coords_hg18	genomic_coords_hg19	sequence_context_hg18	sequence_context_hg19	hgmd_sequence_context	deleted_sequence	inserted_sequence	codon	author	journal	vol	page	year	pmid	acc_num	dbsnp	entrezid
5	DM	A4GALT	Pk synthase deficiency (p phenotype)	NM_017436.4:c.903delC	null	chr22:43089055 (-)	null	CTGGAAGAAGTACTTTGAGGACATCAACCC[C/-]GAGGAGCTGCCGCGGCTGCTCAGTGCCACC	GACATC^AACCcCGAGGAGCTG	C		300	Hellberg	BJH	125	528	2004	15142124	CD045904	null	53947
5	DM	AAAS	Triple-A syndrome	NM_015665.5:c.771delG	null	chr12:53703424 (-)	null	TACCAGCTTGGCCTGGGCCCCCAGTGGGGG[G/-]CGGCTGCTCTCAGCTTCACCCGTGGATGCT	CCCCAGT^GGGgGGCGGCTGCT	G		256	Lam	JPEM	19	765	2006	16789645	CD067140	null	8086
5	DM	ABCA12	Ichthyosis, harlequin	NM_173076.2:c.5012delA	null	chr2:215843156 (-)	null	TTCTGAACTTGACCAAAGAGTCACAAAAAA[A/-]TAGTGCTATGAGTCTTGAGCACTTAACACA	GAGTCA^CAAAaAAATAGTGCT	A		1669	Kelsell	AJHG	76	794	2005	15756637	CD051281	null	26154
5	DM	ABCA4	Stargardt disease	NM_000350.2:c.5935delA	null	chr1:94473260 (-)	null	GGCCTCCTGGGAGTGAATGGTGCCGGCAAA[A/-]CAACCACATTCAAGATGCTCACTGGGGACA	TGCCGGC^AAAaCAACCACATT	A		1978	Zernant	IOVS	52	8479	2011	21911583	CD117297	null	24
5	DM	ABCA4	Stargardt disease	NM_000350.2:c.4947delC	null	chr1:94486867 (-)	null	ACGGGCCAGCCTGCCTAAGGACAGGAGCCC[C/-]GAGGAGTATGGAATCACCGTCATTAGCCAA	ACAGG^AGCCCcGAGGAGTATG	C		1648	Allikmets	NAT GENET	15	236	1997	9054934	CD971957	rs61750159	24
5	DM	ABCA4	Stargardt disease	NM_000350.2:c.4710delC	null	chr1:94487465 (-)	null	TTCCATTGGAGGAAAGCTCCCAGTCGTCCC[C/-]ATCACGGGGGAAGCACTTGTTGGGTTTTTA	CCAGTC^GTCCcCATCACGGGG	C		1569	Jaakson	HUM MUT	22	395	2003	14517951	CD033155	null	24
5	DM	ABCA4	Stargardt disease	NM_000350.2:c.664delG	null	chr1:94564454 (-)	null	CGCTTCATCATCTTCAGCCAGAGACGCGGG[G/-]CAAAGACGGTGCGCTATGCCCTGTGCTCCC	AGAGA^CGCGGgGCAAAGACGG	G		220	Webster	IOVS	42	1179	2001	11328725	CD015120	rs61748539	24
5	DM	ABCA4	Stargardt disease	NM_000350.2:c.3970delG	null	chr1:94497492 (-)	null	CCCCAGGACTCCAATGTCTGCTCCCCAGGG[G/-]CGCCGGCTGCTCACCCAGAGGGCCAGCCTC	GCTCC^CCAGGgGCGCCGGCTG	G		1322	Stenirri	CLIN CHEM	50	1336	2004	15192030	CD042576	null	24
5	DM	ABCA4	Stargardt disease	NM_000350.2:c.4739delT	null	chr1:94487436 (-)	null	CCATCACGGGGGAAGCACTTGTTGGGTTTT[T/-]AAGCGACCTTGGCCGGATCATGAATGTGAG	TTGTT^GGGTTtTTAAGCGACC	T		1578	Riveiro-Alvarez	HUM GENET	119	671	2006	HGOL	HD060001	null	24
5	DM	ABCB11	Intrahepatic cholestasis, familial progressive 2	NM_003742.2:c.3438delA	null	chr2:169783846 (-)	null	GCAGATGATAGATGGTCATGACAGCAAAAA[A/-]GTAAATGTCCAGTTCCTCCGCTCAAACATT	TGACAGC^AAAaAAGTAAATGT	A		1145	Strautnieks	GASTROENT	134	1203	2008	18395098	CD082040	null	8647
5	DM	ABCB4	Low phospholipid associated cholelithiasis	NM_000443.3:c.879delA	null	chr7:87076476 (-)	null	AGAAAATGCCAAAGAGATTGGAATTAAAAA[A/-]GCTATTTCAGCAAACATTTCCATGGGTATT	GAATT^AAAAAaGCTATTTCAG	A		292	Poupon	HEPATOLOGY	58	1105	2013	23533021	CD1313627	null	5244
5	DM?	ABCC6	Pseudoxanthoma elasticum with angioid streaks	NM_001171.5:c.182delG	null	chr16:16315543 (-)	null	ACCTCCTCTTCATCCACCACCATGGCCGGG[G/-]CTACCTCCGGATGTCCCCACTCTTCAAAGC	CCATGGC^CGGgGCTACCTCCG	G		60	Li	JID	131	782	2011	21179111	CD111259	null	368
5	DM	ABCC6	Pseudoxanthoma elasticum, autosomal recessive	NM_001171.5:c.1999delG	null	chr16:16276732 (-)	null	TGTCTGCTGGCTGTTGTCGGTCCAGTGGGG[G/-]CAGGGAAGTCCTCCCTGCTGTCCGCCCTCC	GGTCCA^GTGGgGGCAGGGAAG	G		665	Le Saux	AJHG	69	749	2001	11536079	CD014618	rs72664228	368
5	DM	ABCC8	Hyperinsulinism	NM_000352.3:c.1879delC	null	chr11:17450156 (-)	null	GCAGAGATCCGTGAGGAGCAGTGTGCCCCC[C/-]ATGAGCCCACACCTCAGGGCCCAGCCAGCA	CAGTGT^GCCCcCCATGAGCCC	C		625	Suchi	PDP	6	322	2003	14692646	CD063423	null	6833
5	DM	ABCD1	Adrenoleukodystrophy	NM_000033.3:c.1115delA	null	chrX:153001599 (+)	null	CAGAGGCCGTGAAGAAGGCAGCCTTGGAAA[A/-]GAAGGAGGAGGAGCTGGTGAGCGAGCGCAC	AGCCTTG^GAAaAGAAGGAGGA	A		371	Schwartz	HUM GENET	108	81	2001	HGOL	HD971834	null	215
5	DM	ABCD1	Adrenoleukodystrophy	NM_000033.3:c.102delC	null	chrX:152990823 (+)	null	CGCGGCCTATGGAGCCCACAAAGTCTACCC[C/-]TTGGTGCGCCAGTGCCTGGCCCCGGCCAGG	AAGTC^TACCCcTTGGTGCGCC	C		33	dos Santos Pereira	PLOS ONE	7	e34195	2012	22479560	CD122933	null	215
5	DM	ABCD1	Adrenoleukodystrophy	NM_000033.3:c.125delC	null	chrX:152990846 (+)	null	TCTACCCCTTGGTGCGCCAGTGCCTGGCCC[C/-]GGCCAGGGGTCTTCAGGCGCCCGCCGGGGA	TGCCTG^GCCCcGGCCAGGGGT	C		41	Wang	MGM	104	160	2011	21700483	CD117243	null	215
5	DM	ABCD1	Adrenoleukodystrophy	NM_000033.3:c.799delG	null	chrX:152991520 (+)	null	GTGCTGCGGGCCTTCTCGCCCAAGTTCGGG[G/-]AGCTGGTGGCAGAGGAGGCGCGGCGGAAGG	GCCCAAG^TTCgGGGAGCTGGT	G		265	Krasemann	HUM GENET	97	194	1996	8566952	CD961755	null	215
5	DM	ABCD1	Addison disease	NM_000033.3:c.390delT	null	chrX:152991111 (+)	null	CTGCATCGTCCGCAAGGACCCGCGGGCTTT[T/-]GGCTGGCAGCTGCTGCAGTGGCTCCTCATC	CCGCGG^GCTTtTGGCTGGCAG	T		129	Lachtermacher	HUM MUT	15	348	2000	10737980	CD000903	null	215
5	FP	ABO	Blood group variation	null	null	null	null	null	ACTAC^CTGGGgGGGTTCTTCG	G		266	Seltsam	TRANSFUS	43	428	2003	12662274	CD033697	null	28
5	DM	ACADVL	Very long chain acyl-CoA dehydrogenase deficiency	NM_000018.3:c.1801delA	null	chr17:7128177 (+)	null	GAGGGCCACCCCACGGCCCAGCATGAGAAA[A/-]TGCTCTGTGACACCTGGTGTATCGAGGTGA	AGCAT^GAGAAaATGCTCTGTG	A		599	Takusa	MGM	75	227	2002	11914034	CD022515	null	37
5	DM	ACTA1	Nemaline myopathy	NM_001100.3:c.911delG	null	chr1:229567547 (-)	null	ACCTGTATGCCAACAACGTCATGTCGGGGG[G/-]CACCACGATGTACCCTGGGATCGCTGACCG	ATGTCG^GGGGgCACCACGATG	G		303	Friedman	NEU DIS	24	331	2014	24447884	CD142756	null	58
5	DM	ACVRL1	Haemorrhagic telangiectasia 2	NM_000020.2:c.1299delC	null	chr12:52312821 (+)	null	ACCCTTCTATGATGTGGTGCCCAATGACCC[C/-]AGCTTTGAGGACATGAAGAAGGTGGTGTGT	CCCAAT^GACCcCAGCTTTGAG	C		432	Abdalla	EJHG	11	279	2003	12700602	CD031017	null	94
5	DM	ACVRL1	Haemorrhagic telangiectasia 2	NM_000020.2:c.573delC	null	chr12:52307805 (+)	null	CTGCACCACAGGGAGTGGCTCAGGGCTCCC[C/-]TTCCTGGTGCAGAGGACAGTGGCACGGCAG	TCAGGG^CTCCcCTTCCTGGTG	C		190	Schulte	HUM MUT	25	595	2005	15880681	CD052081	null	94
5	DM	ACVRL1	Haemorrhagic telangiectasia 2	NM_000020.2:c.190delC	null	chr12:52307011 (+)	null	GTGCTGGTGCGGGAGGAGGGGAGGCACCCC[C/-]AGGAACATCGGGGCTGCGGGAACTTGCACA	GGGAGG^CACCcCCAGGAACAT	C		62	Letteboer	HUM GENET	116	8	2005	15517393	CD050122	null	94
5	DM	ACVRL1	Haemorrhagic telangiectasia 2	NM_000020.2:c.86delG	null	chr12:52306907 (+)	null	TTCCAGGAGACCCTGTGAAGCCGTCTCGGG[G/-]CCCGCTGGTGACCTGCACGTGTGAGAGCCC	GCCGTCT^CGGgGCCCGCTGGT	G		28	Abdalla	EJHG	11	279	2003	12700602	CD031016	null	94
5	DM	ACVRL1	Haemorrhagic telangiectasia 2	NM_000020.2:c.203delG	null	chr12:52307024 (+)	null	AGGAGGGGAGGCACCCCCAGGAACATCGGG[G/-]CTGCGGGAACTTGCACAGGGAGCTCTGCAG	GGAACAT^CGGgGCTGCGGGAA	G		67	Letteboer	HUM GENET	116	8	2005	15517393	CD050123	null	94
5	DM	ACVRL1	Haemorrhagic telangiectasia 2	NM_000020.2:c.145delG	null	chr12:52306966 (+)	null	CCACATTGCAAGGGGCCTACCTGCCGGGGG[G/-]CCTGGTGCACAGTAGTGCTGGTGCGGGAGG	ACCTGC^CGGGgGGCCTGGTGC	G		47	Olivieri	JMG	39	e39	2002	12114496	CD023488	null	94
5	DM	ADAMTS13	Thrombotic thrombocytopaenic purpura	NM_139025.3:c.2279delG	null	chr9:136308541 (+)	null	ACTTCGGCCCATGCAGCGCCTCCTGTGGGG[G/-]CGGCCTGCGGGAGCGGCCAGTGCGCTGCGT	CCTCC^TGTGGgGGCGGCCTGC	G		758	Assink	KID INT	63	1995	2003	12753286	CD031018	null	11093
5	DM	ADAMTSL4	Ectopia lentis, isolated form	NM_019032.4:c.296delG	null	chr1:150525591 (+)	null	CAAGACATCCAGAAGCCCTCCTCCCCCGGG[G/-]CCAGGGTCCCAGACCCCAGACTTCTCCAGA	CTCCCC^CGGGgCCAGGGTCCC	G		98	Chandra	IOVS	53	4889	2012	22736615	CD127499	null	54507
5	DM	ADAR	Dyschromatosis symmetrica hereditaria	NM_001111.4:c.3603delA	null	chr1:154557360 (-)	null	CTACGAGACGGCCAAGAACTACTTCAAAAA[A/-]GGCCTGAAGGATATGGGCTATGGGAACTGG	CTACTTC^AAAaAAGGCCTGAA	A		1200	Suzuki	JID	124	1186	2005	15955093	CD052083	null	103
5	DM	ADAR	Dyschromatosis symmetrica hereditaria	NM_001111.4:c.1323delC	null	chr1:154573795 (-)	null	ACTGAAACCACCTGTTCATTACAATGGCCC[C/-]TCAAAAGCAGGGTATGTTGACTTTGAAAAT	TACAAT^GGCCcCTCAAAAGCA	C		440	Zhang	JDS	50	109	2008	18243666	CD082045	null	103
5	DM	AGL	Glycogen storage disease 3	NM_000642.2:c.4221delA	null	chr1:100381004 (+)	null	ATGGAAAGCTTTGGAGATTGCAGAAAAAAA[A/-]TTGCTTGGTCCCCTTGGCATGAAAACTTTA	CAGAA^AAAAAaTTGCTTGGTC	A		1406	Crushell	JIMD			2010	20490926	CD106897	null	178
5	DM	AGL	Glycogen storage disease 3	NM_000642.2:c.3911delA	null	chr1:100378035 (+)	null	TTCGCTGGTTGCTGGAATTATCCAAAAAAA[A/-]TATTTTCCCTTATCATGAAGTCACAGTAAA	TCCAAA^AAAAaTATTTTCCCT	A		1303	Sentner	JIMD REP	7	19	2012	23430490	CD128736	null	178
5	DM	AGL	Glycogen storage disease 3a	NM_000642.2:c.4234delC	null	chr1:100381017 (+)	null	GAGATTGCAGAAAAAAAATTGCTTGGTCCC[C/-]TTGGCATGAAAACTTTAGATCCAGAGTAAG	GCTTGGT^CCCcTTGGCATGAA	C		1411	Wang	ZEKZZ	47	608	2009	19951495	CD0910652	null	178
5	DM	AGPAT2	Berardinelli-Seip lipodystrophy	NM_006412.3:c.538delG	null	chr9:139571087 (-)	null	TATCCCGAGGGTACTCGCAACGACAATGGG[G/-]ACCTGCTGCCTTTTAAGAAGGGCGCCTTCT	ACGAC^AATGGgGACCTGCTGC	G		178	Agarwal	JCEM	88	4840	2003	14557463	CD033159	null	10555
5	DM	AGT	Renal tubular dysgenesis	NM_000029.3:c.1290delT	null	chr1:230839055 (-)	null	TGCTTTGCAGGTGCTGAACAGCATTTTTTT[T/-]GAGCTTGAAGCGGATGAGAGAGAGCCCACA	ACAGC^ATTTTtTTTGAGCTTG	T		428	Uematsu	AJMGA	140A	2355	2006	17036344	CD065661	null	183
5	DM	AGTR2	Mental retardation, X-linked	NM_000686.4:c.402delT	null	chrX:115303935 (+)	null	TACCCTGAACATGTTTGCAAGCATTTTTTT[T/-]ATCACCTGCATGAGTGTTGATAGGTACCAA	CAAGC^ATTTTtTTTATCACCT	T		132	Vervoort	SCIENCE	296	2401	2002	12089445	CD021405	null	186
5	DM	AGXT	Hyperoxaluria	NM_000030.2:c.33delC	null	chr2:241808315 (+)	null	GGCCTCTCACAAGCTGCTGGTGACCCCCCC[C/-]AAGGCCCTGCTCAAGCCCCTCTCCATCCCC	TGGTG^ACCCCcCCCAAGGCCC	C		9	Amoroso	HUM GENET	104	441	1999	HGOL	HD971436	rs180177205	189
5	DM	AGXT	Hyperoxaluria	NM_000030.2:c.327delG	null	chr2:241808748 (+)	null	CTTCCTGGTTGGGGCCAATGGCATTTGGGG[G/-]CAGCGAGCCGTGGACATCGGGGAGCGCATA	TGGCATT^TGGgGGCAGCGAGC	G		108	Coulter-Mackie	MGM	86	172	2005	15963748	CD054291	rs180177200	189
5	DM	AGXT	Hyperoxaluria	NM_000030.2:c.126delG	null	chr2:241808408 (+)	null	CCTGCCTCCTCGCATCATGGCAGCCGGGGG[G/-]CTGCAGATGATCGGGTCCATGAGCAAGGAT	GGCAGCC^GGGgGGCTGCAGAT	G		41	Williams	CLIN CHEM	53	1216	2007	17495019	CD073568	rs180177171	189
5	DM	AHI1	Joubert syndrome	NM_017651.4:c.1420delA	null	chr6:135774499 (-)	null	GTTCAAAACCAAGAATGTGGCTTTCGGAAA[A/-]TTGCCTGGGCATTTCTTAAGGTATGTTTTT	GCTTT^CGGAAaATTGCCTGGG	A		472	Valente	ANN NEUROL	59	527	2006	16453322	CD061354	null	54806
5	DM	AIRE	APECED	NM_000383.3:c.1214delC	null	chr21:45712994 (+)	null	AGCACCTGCCGGCTCCGCCTTCTGCAGCCC[C/-]GCTGCCAGGGCTGGACTCCTCGGCCCTGCA	TCTGCA^GCCCcGCTGCCAGGG	C		404	Fierabracci	GENE	511	113	2012	23000069	CD129244	null	326
5	DM	AIRE	APECED	NM_000383.3:c.1249delC	null	chr21:45713029 (+)	null	CCAGGGCTGGACTCCTCGGCCCTGCACCCC[C/-]TACTGTGTGTGGGTCCTGAGGGTCAGCAGG	GCCCTG^CACCcCCTACTGTGT	C		415	Pearce	AJHG	63	1675	1998	9837820	CD982427	null	326
5	DM	ALAS2	Protoporphyria	NM_000032.4:c.1737delG	null	chrX:55035640 (-)	null	GTGGGAACGTTCCTACTTCGGGAACATGGG[G/-]CCCCAGTATGTCACCACCTATGCCTGAGAA	GGAAC^ATGGGgCCCCAGTATG	G		578	Bishop	MOL MED	19	18	2013	23348515	CD131409	null	212
5	DM	ALDH5A1	Succinic semialdehyde dehydrogenase deficiency	NM_001080.3:c.621delC	null	chr6:24505108 (+)	null	TCTGCTCTTCTAACCCCAGTGGAATTTCCC[C/-]AGTGCCATGATCACCCGGAAGGTGGGGGCC	TGGAAT^TTCCcCAGTGCCATG	C		206	Akaboshi	HUM MUT	22	442	2003	14635103	CD033522	null	7915
5	DM?	ALK	Medulloblastoma	NM_004304.4:c.3605delG	null	chr2:29443612 (-)	null	GGTTCATCCTGCTGGAGCTCATGGCGGGGG[G/-]AGACCTCAAGTCCTTCCTCCGAGAGACCCG	ATGGCG^GGGGgAGACCTCAAG	G		1201	Coco	JHG	57	682	2012	22810114	CD1210462	null	238
5	DM	ALMS1	Alstrom syndrome	null	null	null	null	null	AACCTCT^TCCcCTTCATCATT	C		2771	Marshall	HUM MUT	28	1114	2007	17594715	CD075298	null	7840
5	DM	ALMS1	Alstrom syndrome	null	null	null	null	null	ATTCAA^GCTTtTGGCCATGAA	T		3794	Marshall	HUM MUT	28	1114	2007	17594715	CD075301	null	7840
5	DM	ALPL	Hypophosphatasia	NM_000478.4:c.1171delC	null	chr1:21902399 (+)	null	CACGTCTTCACATTTGGTGGATACACCCCC[C/-]GTGGCAACTCTATCTTTGGTAGGTGGGCCT	GGATAC^ACCCcCCGTGGCAAC	C		389	Taillandier	HUM MUT	13	171	1999	10094560	CD982431	null	249
5	DM	ALPL	Hypophosphatasia	NM_000478.4:c.1474delG	null	chr1:21904040 (+)	null	CACGTGATGGCGTATGCAGCCTGCATCGGG[G/-]CCAACCTCGGCCACTGTGCTCCTGCCAGCT	CCTGC^ATCGGgGCCAACCTCG	G		490	Brun-Heath	MGM	84	273	2005	15694177	CD050432	null	249
5	DM	ALPL	Hypophosphatasia	NM_000478.4:c.662delG	null	chr1:21894610 (+)	null	GCTCCTGTCTCTTTTAGGTGATCATGGGGG[G/-]TGGCCGGAAATACATGTACCCCAAGAATAA	TGATC^ATGGGgGGTGGCCGGA	G		219	Mornet	HUM GENET	107	202	2000	HGOL	HD971626	null	249
5	DM	ALX4	Skull defects, alopecia, hypertelorism & notched alae nasi	NM_021926.3:c.503delC	null	chr11:44297172 (-)	null	AGAGCTCCCTGGGTGAGCCAGAGTTACCCC[C/-]TGACTCTGACACTGTGGGGATGGACAGCAG	GAGTTA^CCCCcTGACTCTGAC	C		167	Kariminejad	AJMGA	164	1322	2014	24668755	CD144657	null	60529
5	DM	AMELX	Amelogenesis imperfecta	NM_182680.1:c.541delC	null	chrX:11317022 (+)	null	CCTCTGCCTCCGATGTTCCCCATGCAGCCC[C/-]TGCCTCCCATGCTTCCTGATCTGACTCTGG	CCATG^CAGCCcCTGCCTCCCA	C		179	Kindelan	JDR	79	1978	2000	11201048	CD004622	null	265
5	DM	AMELX	Amelogenesis imperfecta	NM_182680.1:c.155delC	null	chrX:11316366 (+)	null	TAATATCTTTTTCTCTTAAGGTGCTTACCC[C/-]TTTGAAGTGGTACCAGAGCATAAGGCCACC	GTGCTT^ACCCcTTTGAAGTGG	C		51	Aldred	HUM GENET	90	413	1992	1483698	CD920798	null	265
5	DM	AMT	Hyperglycinaemia, non-ketotic	NM_000481.3:c.59delC	null	chr3:49459825 (-)	null	GTCTGGGCTTTCGCCTGCAGGCATTCCCCC[C/-]GGCCTTGTGTCGTCCACTTAGTTGCGCACA	AGGCA^TTCCCcCCGGCCTTGT	C		18	Kure	JHG	43	135	1998	9621520	CD983450	null	275
5	DM	ANK1	Spherocytosis	NM_000037.3:c.1717delC	null	chr8:41571757 (-)	null	CTTTGTCCCCTGCAGAATGGCCTGACCCCC[C/-]TGCACGTGGCCGTCCATCACAACAACCTGG	GGCCTG^ACCCcCCTGCACGTG	C		571	Nakanishi	IJH	73	54	2001	11372755	CD014448	null	286
5	DM	ANK1	Spherocytosis	NM_000037.3:c.1282delG	null	chr8:41575145 (-)	null	CCCATCGTGAAGAACCTCCTGCAGCGGGGG[G/-]CGTCGCCCAACGTCTCCAACGTGGTAAGCC	CCTGCAG^CGGgGGGCGTCGCC	G		426	Randon	BJH	96	500	1997	9054656	CD971977	null	286
5	DM	APC	Adenomatous polyposis coli	NM_000038.5:c.3622delA	null	chr5:112174913 (+)	null	TCAAAGAGTTCATCTGGACAAAGCAGTAAA[A/-]CCGAACATATGTCTTCAAGCAGTGAGAATA	AAGCAGT^AAAaCCGAACATAT	A		1207	Kerr	JMD	15	31	2013	23159591	CD130091	null	324
5	DM	APC	Adenomatous polyposis coli	NM_000038.5:c.3371delA	null	chr5:112174662 (+)	null	GAGTGGGTTCTAATCATGGAATTAATCAAA[A/-]TGTAAGCCAGTCTTTGTGTCAAGAAGATGA	AATTAAT^CAAaATGTAAGCCA	A		1123	Plawski	JMG	41	e11	2004	14729851	CD040156	null	324
5	DM	APC	Adenomatous polyposis coli	NM_000038.5:c.4643delA	null	chr5:112175934 (+)	null	AATCAGAGCAGCCTAAAGAATCAAATGAAA[A/-]CCAAGAGAAAGAGGCAGAAAAAACTATTGA	ATCAAAT^GAAaACCAAGAGAA	A		1547	Friedl	GUT	48	515	2001	11247896	CD011104	null	324
5	DM	APC	Adenomatous polyposis coli	NM_000038.5:c.677delA	null	chr5:112128174 (+)	null	GAAGAATAGCCAGAATTCAGCAAATCGAAA[A/-]GGACATACTTCGTATACGACAGCTTTTACA	CAAATC^GAAAaGGACATACTT	A		225	Friedl	HCCP	3	95	2005	20223039	CD058110	null	324
5	DM	APC	Adenomatous polyposis coli	NM_000038.5:c.1759delA	null	chr5:112170663 (+)	null	TCTGTTTCTTACTAGGAATCAACCCTCAAA[A/-]GCGTATTGAGTGCCTTATGGAATTTGTCAG	CAACC^CTCAAaAGCGTATTGA	A		585	Miyaki	IJC	122	2491	2008	18224684	CD084816	null	324
5	DM	APC	Adenomatous polyposis coli	NM_000038.5:c.4883delA	null	chr5:112176174 (+)	null	TACCATCACAAAACAGGTTGCAACCCCAAA[A/-]GCATGTTAGTTTTACACCGGGGGATGATAT	CAACCC^CAAAaGCATGTTAGT	A		1627	Friedl	HCCP	3	95	2005	20223039	CD058158	null	324
5	DM	APC	Adenomatous polyposis coli	NM_000038.5:c.3183delA	null	chr5:112174474 (+)	null	ACCCAAACACATAATAGAAGATGAAATAAA[A/-]CAAAGTGAGCAAAGACAATCAAGGAATCAA	GATGAA^ATAAaACAAAGTGAG	A		1060	Plawski	JAG	49	407	2008	19029688	CD086038	null	324
5	DM	APC	Adenomatous polyposis coli	NM_000038.5:c.2926delA	null	chr5:112174217 (+)	null	AGTGTCAGTAGTAGTGATGGTTATGGTAAA[A/-]GAGGTCAAATGAAACCCTCGATTGAATCCT	GTTAT^GGTAAaAGAGGTCAAA	A		974	Friedl	GUT	48	515	2001	11247896	CD011090	null	324
5	DM	APC	Adenomatous polyposis coli	NM_000038.5:c.4385delA	null	chr5:112175676 (+)	null	TACCTAAAAATAAAGCACCTACTGCTGAAA[A/-]GAGAGAGAGTGGACCTAAGCAAGCTGCAGT	TACTGCT^GAAaAGAGAGAGAG	A		1461	Friedl	GUT	48	515	2001	11247896	CD011102	null	324
5	DM	APC	Adenomatous polyposis coli	NM_000038.5:c.3546delA	null	chr5:112174837 (+)	null	TGTGGATCAGCCTATTGATTATAGTTTAAA[A/-]TATGCCACAGATATTCCTTCATCACAGAAA	TATAGT^TTAAaATATGCCACA	A		1181	Wallis	HUM GENET	94	543	1994	7959691	CD991581	null	324
5	DM	APC	Adenomatous polyposis coli	NM_000038.5:c.3734delA	null	chr5:112175025 (+)	null	CTGCACAGAGTAGAAGTGGTCAGCCTCAAA[A/-]GGCTGCCACTTGCAAAGTTTCTTCTATTAA	TCAGCCT^CAAaAGGCTGCCAC	A		1244	Wu	GENET TEST	5	281	2001	11960572	CD014924	null	324
5	DM	APC	Adenomatous polyposis coli	NM_000038.5:c.502delA	null	chr5:112111405 (+)	null	TATTACGCTCAACTTCAGAATCTCACTAAA[A/-]GAATAGATAGTCTTCCTTTAACTGAAAATG	TCTCACT^AAAaGAATAGATAG	A		167	Jarry	FAM CAN	10	659	2011	21779980	CD1110507	null	324
5	DM	APC	Adenomatous polyposis coli	NM_000038.5:c.5873delA	null	chr5:112177164 (+)	null	ATGAAAAGTTACAGAATTTTGCTATTGAAA[A/-]TACTCCGGTTTGCTTTTCTCATAATTCCTC	TGCTATT^GAAaATACTCCGGT	A		1957	Friedl	GUT	48	515	2001	11247896	CD011106	null	324
5	DM	APC	Adenomatous polyposis coli	NM_000038.5:c.636delA	null	chr5:112116591 (+)	null	ACAACTAGGTACCTGCCAGGATATGGAAAA[A/-]CGAGCACAGGTAAGTTACTTGTTTCTAAGT	GGATATG^GAAaAACGAGCACA	A		211	Plawski	JMG	41	e11	2004	14729851	CD040155	null	324
5	DM	APC	Adenomatous polyposis coli	NM_000038.5:c.4666delA	null	chr5:112175957 (+)	null	AATGAAAACCAAGAGAAAGAGGCAGAAAAA[A/-]CTATTGATTCTGAAAAGGACCTATTAGATG	GAGGCA^GAAAaAACTATTGAT	A		1554	Oku	EJGH	16	101	2004	15095859	CD044776	null	324
5	DM	APC	Adenomatous polyposis coli	NM_000038.5:c.4142delC	null	chr5:112175433 (+)	null	GTCCACCTGAACACTATGTTCAGGAGACCC[C/-]ACTCATGTTTAGCAGATGTACTTCTGTCAG	CAGGAG^ACCCcACTCATGTTT	C		1380	Lagarde	JMG	47	721	2010	20685668	CD106456	null	324
5	DM	APC	Adenomatous polyposis coli	NM_000038.5:c.4879delC	null	chr5:112176170 (+)	null	CTTCTACCATCACAAAACAGGTTGCAACCC[C/-]AAAAGCATGTTAGTTTTACACCGGGGGATG	GTTGCAA^CCCcAAAAGCATGT	C		1626	Lagarde	JMG	47	721	2010	20685668	CD106474	null	324
5	DM	APC	Adenomatous polyposis coli	NM_000038.5:c.5978delC	null	chr5:112177269 (+)	null	AAAATGAACCTATCAAAGAGACTGAGCCCC[C/-]TGACTCACAGGGAGAACCAAGTAAACCTCA	ACTGAG^CCCCcTGACTCACAG	C		1992	Friedl	HCCP	3	95	2005	20223039	CD058163	null	324
5	DM	APC	Thyroid cancer	NM_000038.5:c.3317delG	null	chr5:112174608 (+)	null	AGGAATGTGTTTCTCCATACAGGTCACGGG[G/-]AGCCAATGGTTCAGAAACAAATCGAGTGGG	CAGGTCA^CGGgGAGCCAATGG	G		1105	Cetta	JCEM	85	286	2000	10634400	CD000065	null	324
5	DM	APC	Adenomatous polyposis coli	NM_000038.5:c.2107delG	null	chr5:112173398 (+)	null	AAAGACCAGGAAGCATTATGGGACATGGGG[G/-]CAGTTAGCATGCTCAAGAACCTCATTCATT	GGACATG^GGGgCAGTTAGCAT	G		702	Friedl	HCCP	3	95	2005	20223039	CD058125	null	324
5	DM	APC	Adenomatous polyposis coli, attenuated	NM_000038.5:c.4906delG	null	chr5:112176197 (+)	null	CCCCAAAAGCATGTTAGTTTTACACCGGGG[G/-]ATGATATGCCACGGGTGTATTGTGTTGAAG	TTTACA^CCGGgGGATGATATG	G		1634	Nielsen	CLIN GENET	71	427	2007	17489848	CD072342	null	324
5	DM	APC	Adenomatous polyposis coli	NM_000038.5:c.3279delT	null	chr5:112174570 (+)	null	TGATAAACACCTCAAGTTCCAACCACATTT[T/-]GGACAGCAGGAATGTGTTTCTCCATACAGG	AACCA^CATTTtGGACAGCAGG	T		1092	Lagarde	JMG	47	721	2010	20685668	CD106438	null	324
5	DM	APC	Adenomatous polyposis coli	NM_000038.5:c.1530delT	null	chr5:112162926 (+)	null	TGCTGGAATGGCTTTGACAAACTTGACTTT[T/-]GGAGATGTAGCCAACAAGGTATGTTTTTAT	AACTTG^ACTTtTGGAGATGTA	T		509	Cao	AJG	101	2810	2006	17026565	CD067518	null	324
5	DM	APC	Adenomatous polyposis coli	NM_000038.5:c.2983delT	null	chr5:112174274 (+)	null	TCCTATTCTGAAGATGATGAAAGTAAGTTT[T/-]GCAGTTATGGTCAATACCCAGCCGACCTAG	AAGTAAG^TTTtGCAGTTATGG	T		994	Lagarde	JMG	47	721	2010	20685668	CD106428	null	324
5	DM	APC	Adenomatous polyposis coli	NM_000038.5:c.4501delT	null	chr5:112175792 (+)	null	TTTGCCACGGAAAGTACTCCAGATGGATTT[T/-]CTTGTTCATCCAGCCTGAGTGCTCTGAGCC	AGATGGA^TTTtCTTGTTCATC	T		1500	Kerr	JMD	15	31	2013	23159591	CD130100	null	324
5	DM	APC	Adenomatous polyposis coli	NM_000038.5:c.1229delT	null	chr5:112154958 (+)	null	GCAGGCGTGAAATCCGAGTCCTTCATCTTT[T/-]GGAACAGATACGCGCTTACTGTGAAACCTG	CTTCAT^CTTTtGGAACAGATA	T		409	Kerr	JMD	15	31	2013	23159591	CD130072	null	324
5	DM	APC	Adenomatous polyposis coli	NM_000038.5:c.4954delT	null	chr5:112176245 (+)	null	TATTGTGTTGAAGGGACACCTATAAACTTT[T/-]CCACAGCTACATCTCTAAGTGATCTAACAA	TATAAAC^TTTtCCACAGCTAC	T		1651	Friedl	HCCP	3	95	2005	20223039	CD058159	null	324
5	DM	APC	Adenomatous polyposis coli	NM_000038.5:c.3814delT	null	chr5:112175105 (+)	null	TATTGTGTAGAAGATACTCCAATATGTTTT[T/-]CAAGATGTAGTTCATTATCATCTTTGTCAT	AATATGT^TTTtCAAGATGTAG	T		1271	Kerr	JMD	15	31	2013	23159591	CD130094	null	324
5	DM	APC	Adenomatous polyposis coli	NM_000038.5:c.2403delT	null	chr5:112173694 (+)	null	CAAGCAAAGTCTCTATGGTGATTATGTTTT[T/-]GACACCAATCGACATGATGATAATAGGTCA	ATTAT^GTTTTtGACACCAATC	T		800	Lagarde	JMG	47	721	2010	20685668	CD106418	null	324
5	DM	APC	Adenomatous polyposis coli	NM_000038.5:c.1847delT	null	chr5:112170751 (+)	null	TATGTGCTGTAGATGGTGCACTTGCATTTT[T/-]GGTTGGCACTCTTACTTACCGGAGCCAGAC	CTTGCA^TTTTtGGTTGGCACT	T		615	Friedl	HCCP	3	95	2005	20223039	CD058122	null	324
5	DM	APOA1	Apolipoprotein A1 deficiency	NM_000039.1:c.85delC	null	chr11:116707832 (-)	null	CGGCATTTCTGGCAGCAAGATGAACCCCCC[C/-]AGAGCCCCTGGGATCGAGTGAAGGACCTGG	AGATGAA^CCCcCCCAGAGCCC	C		27	Miccoli	CIRCULAT	94	1622	1996	8840853	CD961783	null	335
5	DM	APOB	Hypocholesterolaemia	NM_000384.2:c.7161delA	null	chr2:21232579 (-)	null	AAGCAATGTCCTACAACAAGTTAAGATAAA[A/-]GATTACTTTGAGAAATTGGTTGGATTTATT	GTTAAG^ATAAaAGATTACTTT	A		2386	Leren	CCA	397	92	2008	18710658	CD087419	null	338
5	DM	APOB	Hypobetalipoproteinaemia	NM_000384.2:c.7231delA	null	chr2:21232509 (-)	null	GTCAAGAAGCTTAATGAATTATCTTTTAAA[A/-]CATTCATTGAAGATGTTAACAAATTCCTTG	TATCT^TTTAAaACATTCATTG	A		2409	Young	JLR	34	501	1993	8468533	CD931405	null	338
5	DM	APOB	Hypobetalipoproteinaemia	NM_000384.2:c.10706delA	null	chr2:21229034 (-)	null	TATATTCCCTCTGGGAGCACAGTACGAAAA[A/-]CCACTTACAGCTAGAGGGCCTCTTTTTCAC	ACAGT^ACGAAaAACCACTTAC	A		3567	Hooper	CCA	390	152	2008	18261467	CD084831	null	338
5	DM	APOB	Hypobetalipoproteinaemia	NM_000384.2:c.2786delC	null	chr2:21245733 (-)	null	CTGGGAAGCTGAAGTTTATCATTCCTTCCC[C/-]AAAGAGACCAGTCAAGCTGCTCAGTGGAGG	CATTCCT^TCCcCAAAGAGACC	C		928	Fouchier	JMG	42	e23	2005	15805152	CD051294	null	338
5	DM	APOE	Diabetes mellitus, type 2	NM_000041.2:c.550delG	null	chr19:45412103 (+)	null	CAGAAGCGCCTGGCAGTGTACCAGGCCGGG[G/-]CCCGCGAGGGCGCCGAGCGCGGCCTCAGCG	ACCAG^GCCGGgGCCCGCGAGG	G		182	Stephens	CLIN CHEM	51	119	2005	15514092	CD050433	null	348
5	DM	AR	Androgen insensitivity syndrome	NM_000044.3:c.117delC	null	chrX:66765105 (+)	null	CGTGCGCGAAGTGATCCAGAACCCGGGCCC[C/-]AGGCACCCAGAGGCCGCGAGCGCAGCACCT	AACCCG^GGCCcCAGGCACCCA	C		38	Jung	HUM GENET	114	222	2004	HGOL	HD030005	null	367
5	DM	AR	Androgen insensitivity syndrome	NM_000044.3:c.312delC	null	chrX:66765300 (+)	null	TGGTTCTCCCCAAGCCCATCGTAGAGGCCC[C/-]ACAGGCTACCTGGTCCTGGATGAGGAACAG	CGTAGA^GGCCcCACAGGCTAC	C		103	Gottlieb	HUM MUT	14	527	1999	10571951	CD993478	null	367
5	DM	AR	Androgen insensitivity syndrome	NM_000044.3:c.381delC	null	chrX:66765369 (+)	null	ACAGCCGCAGTCGGCCCTGGAGTGCCACCC[C/-]GAGAGAGGTTGCGTCCCAGAGCCTGGAGCC	GAGTGC^CACCcCGAGAGAGGT	C		126	Gottlieb	HUM MUT	14	527	1999	10571951	CD993479	null	367
5	DM	AR	Androgen insensitivity syndrome	NM_000044.3:c.2407delC	null	chrX:66941763 (+)	null	CAAGAGTTTGGATGGCTCCAAATCACCCCC[C/-]AGGAATTCCTGTGCATGAAAGCACTGCTAC	CAAATC^ACCCcCCAGGAATTC	C		801	Boehmer	JCEM	86	4151	2001	11549642	CD015305	null	367
5	DM	ARG1	Argininaemia	NM_000045.3:c.70delG	null	chr6:131897815 (+)	null	TATTTTTTAATTGTTCAGCCACGAGGAGGG[G/-]TGGAAGAAGGCCCTACAGTATTGAGAAAGG	ACGAGGA^GGGgTGGAAGAAGG	G		23	Wu	PED NEUROL	49	119	2013	23859858	CD137584	null	383
5	DM	ARID1A	Coffin-Siris syndrome	NM_006015.4:c.6532delG	null	chr1:27106921 (+)	null	GTGGTACTGCTGGCCAACCTGGCTCAGGGG[G/-]ACAGCCTGGCAGCTCGTGCCATTGCAGTGC	GGCTCAG^GGGgACAGCCTGGC	G		2177	Santen	HUM MUT	34	1519	2013	23929686	CD1310752	null	8289
5	DM	ARID1A	Coffin-Siris syndrome	NM_006015.4:c.1113delG	null	chr1:27024007 (+)	null	CATGAGCCCCGGGAGCAGCGGCGGCGGGGG[G/-]CAGCCGCTCGCCCGGACCCCTCAGGTACAC	GCGGC^GGGGGgCAGCCGCTCG	G		370	Santen	HUM MUT	34	1519	2013	23929686	CD1310751	null	8289
5	DM	ARMC5	Macronodular adrenal hyperplasia, corticotropin-independent	NM_001105247.1:c.170delG	null	chr16:31471015 (+)	null	TCCGCACGCGCCACATCAAGGCAGCGGGGG[G/-]AATCGAGCGCTTCCGGGCACGCGGCGGGCT	GCAGCG^GGGGgAATCGAGCGC	G		56	Assi√©	NEJM	369	2105	2013	24283224	CD1312676	null	79798
5	DM	ARSA	Metachromatic leukodystrophy	NM_000487.5:c.1046delC	null	chr22:51064425 (-)	null	TGCCTACCCTGGCAGCCCTGGCTGGGGCCC[C/-]ACTGCCCAATGTCACCTTGGATGGCTTTGA	GGCTGGG^GCCcCACTGCCCAA	C		348	Marcao	HUM MUT	13	337	1999	10220151	CD991591	null	410
5	FTV	ARSA	Potential protein deficiency	NM_000487.5:c.582delC	null	chr22:51065364 (-)	null	GGCCAACCTGTCCGTGGAGGCGCAGCCCCC[C/-]TGGCTGCCCGGACTAGAGGCCCGCTACATG	CGCAG^CCCCCcTGGCTGCCCG	C		193	Divya	MOL CYTO	7S1	62	2014	NO ID	CD141357	null	410
5	DM	ARSA	Metachromatic leukodystrophy	NM_000487.5:c.13delG	null	chr22:51066195 (-)	null	GACAGACCCCTCGGTCCCATGTCCATGGGG[G/-]CACCGCGGTCCCTCCTCCTGGCCCTGGCTG	ATGTCC^ATGGgGGCACCGCGG	G		3	Berger	HUM MUT	13	61	1999	9888390	CD991590	null	410
5	DM	ARSB	Mucopolysaccharidosis VI	NM_000046.3:c.940delC	null	chr5:78181609 (-)	null	CAGACTTTGGCAGGGGGTAATAACTGGCCC[C/-]TTCGAGGAAGAAAATGGAGCCTGTGGGAAG	ATAAC^TGGCCcCTTCGAGGAA	C		312	Karageorgos	HUM MUT	28	897	2007	17458871	CD075318	null	411
5	DM	ARSB	Mucopolysaccharidosis VI	NM_000046.3:c.238delG	null	chr5:78280834 (-)	null	CCGCACCTGGACGCGCTGGCGGCCGGCGGG[G/-]TGCTCCTGGACAACTACTACACGCAGCCGC	GGCCGGC^GGGgTGCTCCTGGA	G		79	Litjens	HUM MUT	1	397	1992	1301949	CD920833	null	411
5	DM	ARX	Lissencephaly, X-linked, with abnormal genitalia	NM_139058.2:c.790delC	null	chrX:25031322 (-)	null	GACGACGCCCGCGCGCTGCTCAAGGAGCCC[C/-]GGCGCTGTCCTGTGGCCGCCACTGGCGCCG	TCAAG^GAGCCcCGGCGCTGTC	C		262	Kitamura	NAT GENET	32	359	2002	12379852	CD022701	null	170302
5	DM	ARX	Lissencephaly, X-linked, with abnormal genitalia	NM_139058.2:c.1372delG	null	chrX:25025304 (-)	null	CCGGGCTCGGCCAGCCTGCCGCCCAGCGGG[G/-]CGCCGCTGGGCCTGAGCACTTTCCTCGGAG	CGCCC^AGCGGgGCGCCGCTGG	G		456	Kitamura	NAT GENET	32	359	2002	12379852	CD022702	null	170302
5	DM	ASPM	Primary microcephaly	NM_018136.4:c.9754delA	null	chr1:197059401 (-)	null	GAGATTCGAGAAGAAAACAAACTCTACAAA[A/-]GAACTGCACTTGCACTTCATTACCTTTTGA	AACTC^TACAAaAGAACTGCAC	A		3250	Bond	AJHG	73	1170	2003	14574646	CD033170	rs199422197	259266
5	DM	ASPM	Primary microcephaly	NM_018136.4:c.9685delA	null	chr1:197059470 (-)	null	TCTTGGAGGAAGAAAAATGATTGTACAAAA[A/-]TTAAAGCTATACGACTAAGTCTTCAAGTTG	GATTGT^ACAAaAATTAAAGCT	A		3227	Nicholas	JMG	46	249	2009	19028728	CD091979	rs199422192	259266
5	DM	ASPM	Primary microcephaly	NM_018136.4:c.1590delA	null	chr1:197111792 (-)	null	TCTCAACAGTGCAGTGGGTGAACATGAAAA[A/-]GTAATAAATAATCAAAAGGAAAAAGAAGAT	TGAACAT^GAAaAAGTAATAAA	A		529	Nicholas	JMG	46	249	2009	19028728	CD091970	rs199422143	259266
5	DM	ASPM	Primary microcephaly	NM_018136.4:c.5149delA	null	chr1:197073232 (-)	null	TTTATCCAGCAATGTTACCGTTCCAAAAAA[A/-]TAGCTGCACAAAAGAGAGAAGAGTATATGC	CCGTTCC^AAAaAAATAGCTGC	A		1715	Gul	JNG	21	153	2007	17849285	CD077387	rs199422167	259266
5	DM	ATM	Ataxia telangiectasia	NM_000051.3:c.6710delA	null	chr11:108196174 (+)	null	GCACAGTCATTTTGGAGATCCTGATGGAAA[A/-]GGAAATGGACAACTCACAAAGAGAATGTAT	CCTGATG^GAAaAGGAAATGGA	A		2236	Laake	HUM MUT	16	232	2000	10980530	CD002481	null	472
5	DM	ATM	Ataxia telangiectasia	NM_000051.3:c.8368delA	null	chr11:108214048 (+)	null	CTTGTTAACAATGAAGATGGTGCTCATAAA[A/-]GATACAGGCCAAATGATTTCAGTGCCTTTC	GTGCT^CATAAaAGATACAGGC	A		2788	Delia	BJC	82	1938	2000	10864201	CD004353	null	472
5	DM	ATM	Ataxia telangiectasia	NM_000051.3:c.7150delA	null	chr11:108199808 (+)	null	GAAAGTAGTGATGAGCTAAGAAATGGAAAA[A/-]TGAAGGCATTTCTCTCATTAGCCCGGTTTT	AGAAAT^GGAAaAATGAAGGCA	A		2382	Saviozzi	HUM MUT	21	450	2003	12655570	CD031021	null	472
5	DM	ATM	Ataxia telangiectasia	NM_000051.3:c.2483delA	null	chr11:108137914 (+)	null	TCTCTTCCTTGAAGGCATCCTTCATCAAAA[A/-]GCCATTTGACCGTGGAGAAGTAGAATCAAT	TTCATC^AAAAaGCCATTTGAC	A		827	Jacquemin	EJHG	20	305	2012	22071889	CD121267	null	472
5	DM	ATM	Ataxia telangiectasia	NM_000051.3:c.8432delA	null	chr11:108216483 (+)	null	ATATTCTCTATTTAAAGGAGGTGCAAAAAA[A/-]GTCTTTTGAAGAGAAATATGAAGTCTTCAT	GAGGTG^CAAAaAAAGTCTTTT	A		2809	Li	AJMG	92	170	2000	10817650	CD000916	null	472
5	DM	ATM	Ataxia telangiectasia	NM_000051.3:c.2880delC	null	chr11:108141832 (+)	null	TTTAAAGGAGCTTCCTGGAGAAGAGTACCC[C/-]TTGCCAATGGAAGATGTTCTTGAACTTCTG	GAAGAG^TACCcCTTGCCAATG	C		959	Laake	HUM MUT	16	232	2000	10980530	CD002479	null	472
5	DM	ATM	Ataxia telangiectasia	NM_000051.3:c.1348delG	null	chr11:108121540 (+)	null	TCTCAGCTTCTACCCCAACAGCGACATGGG[G/-]AACGTACACCATATGTGTTACGATGCCTTA	AGCGA^CATGGgGAACGTACAC	G		448	Mitui	HUM MUT	22	43	2003	12815592	CD031820	null	472
5	DM	ATM	Ataxia telangiectasia	NM_000051.3:c.5549delT	null	chr11:108175454 (+)	null	CTGTACTTCCATACTTGATTCATGATATTT[T/-]ACTCCAAGATACAAATGAATCATGGAGAAA	TCATGAT^ATTtTACTCCAAGA	T		1849	Sandoval	HMG	8	69	1999	9887333	CD991609	null	472
5	DM	ATM	Ataxia telangiectasia	NM_000051.3:c.640delT	null	chr11:108114823 (+)	null	GGATTAAATTCCAAATTTTTGGACTTTTTT[T/-]CCAAGGCTATTCAGTGTGCGAGGTAATCTA	TTTGGAC^TTTtTTTCCAAGGC	T		212	Byrd	HMG	5	145	1996	8789452	CD961792	null	472
5	DM	ATOH7	Eye development defects	NM_145178.3:c.53delC	null	chr10:69991382 (-)	null	GCCCGCCGGCGGGAGCGCGCGTTGCACCCC[C/-]GTGCGCGGGCGGCACCGAGTGCGCGGGCAC	GTTGCA^CCCCcGTGCGCGGGC	C		17	Khan	HMG	21	776	2012	22068589	CD121097	null	220202
5	DM	ATP2C1	Hailey-Hailey disease	NM_014382.3:c.1001delA	null	chr3:130682916 (+)	null	GAATGGTGAAGAAAAGGGCCATTGTGAAAA[A/-]GCTGCCTATTGTTGAAACTCTGGGTAAGTC	CCATT^GTGAAaAAGCTGCCTA	A		332	Dobson-stone	JID	118	338	2002	11841554	CD020839	null	27032
5	DM	ATP2C1	Hailey-Hailey disease	NM_014382.3:c.2454delT	null	chr3:130717200 (+)	null	AACAATGACCTTCACATGCTTTGTGTTTTT[T/-]GACATGTTCAATGCACTAAGTTCCAGATCC	TTGTG^TTTTTtGACATGTTCA	T		817	Zhang	CED	epub	epub	2011	21883398	CD117865	null	27032
5	DM	ATP6V0A2	Cutis laxa, autosomal recessive, type 2	NM_012463.3:c.1298delA	null	chr12:124228856 (+)	null	TATTTGCCCTCTTGTTGGTGTTAAATGAAA[A/-]TCATCCCAGACTAAATCAGTCACAAGAGGT	GTTAAAT^GAAaATCATCCCAG	A		432	Hucthagowder	HMG	18	2149	2009	19321599	CD093113	null	23545
5	DM	ATP6V0A2	Cutis laxa, autosomal recessive, type 2	NM_012463.3:c.1101delC	null	chr12:124228394 (+)	null	GAATATAATCCCCACAAAAGAAACACCCCC[C/-]ACTCGGATCCGCACCAACAAATTCACCGAG	AGAAACA^CCCcCCACTCGGAT	C		366	Mohamed	BBA	1812	691	2011	21362473	CD112663	null	23545
5	DM	ATP6V0A4	Distal renal tubular acidosis, autosomal recessive	NM_020632.2:c.2332delG	null	chr7:138394466 (-)	null	CAGACGCGAGGCTGGGGAGGAATCGTCGGG[G/-]TTTTTATTATTTTTGCCGTATTTGCTGTCC	GAATC^GTCGGgGTTTTTATTA	G		776	Stover	JMG	39	796	2002	12414817	CD023241	null	50617
5	DM	ATP6V1B1	Renal tubular acidosis	NM_001692.3:c.33delG	null	chr2:71163117 (+)	null	GGCCATGGAGATAGACAGCAGGCCTGGGGG[G/-]CTCCCCGGCAGTAGCTGCAACCTAGGTGCA	GGCCT^GGGGGgCTCCCCGGCA	G		10	Miura	NDT	epub	epub	2013	23729491	CD135388	null	525
5	DM	ATP7A	Menkes syndrome	NM_000052.5:c.2057delA	null	chrX:77267056 (+)	null	ACCACTTTGCAACTCTTCACCATAATCAAA[A/-]CATGAGTAAAGAAGAAATGATCAACCTTCA	CCATAAT^CAAaACATGAGTAA	A		685	Tumer	AJHG	60	63	1997	8981948	CD972025	null	538
5	DM	ATP7A	Menkes syndrome	NM_000052.5:c.3065delA	null	chrX:77284895 (+)	null	TGATGGTGGGTACAGGAGTAGGTGCTCAAA[A/-]TGGCATACTAATAAAAGGTGGAGAGCCATT	GGTGCT^CAAAaTGGCATACTA	A		1021	T¸mer	HUM MUT	34	417	2013	23281160	CD131226	null	538
5	DM	ATP7A	Menkes syndrome	NM_000052.5:c.1023delG	null	chrX:77245141 (+)	null	GAGAAAAGCAATAGAGGCTGTATCACCGGG[G/-]CTATATAGAGTTAGTATCACAAGTGAAGTT	TATCA^CCGGGgCTATATAGAG	G		340	Gu	NSTIGZ	23	8	2007	NO ID	CD078717	null	538
5	DM	ATP7B	Wilson disease	NM_000053.3:c.3111delC	null	chr13:52518377 (-)	null	CAAGACTGGCACCATTACCCATGGCGTCCC[C/-]AGGGTCATGCGGGTGCTCCTGCTGGGGGAT	ATGGC^GTCCCcAGGGTCATGC	C		1036	Simsek Papur	EJMG	56	175	2013	23333878	CD132602	null	540
5	DM	ATP7B	Wilson disease	NM_000053.3:c.2463delC	null	chr13:52524520 (-)	null	TGGCGTTTGTTGCAGGGAGGAGCAAGTCCC[C/-]ATGGAGCTGGTGCAGCGGGGCGATATCGTC	GAGCAA^GTCCcCATGGAGCTG	C		820	Figus	AJHG	57	1318	1995	8533760	CD951591	null	540
5	DM	ATP7B	Wilson disease	NM_000053.3:c.2035delC	null	chr13:52534370 (-)	null	ATCTATATGCTGATACCCAGCAACGAGCCC[C/-]ACCAGTCCATGGTCCTGGACCACAACATCA	GCAAC^GAGCCcCACCAGTCCA	C		677	Lepori	GENET TEST	11	328	2007	17949296	CD076741	null	540
5	DM	ATP7B	Wilson disease	NM_000053.3:c.1436delC	null	chr13:52544735 (-)	null	ACCATGCCCCGGACATCTTGGCAAAGTCCC[C/-]ACAATCAACCAGAGCAGTGGCACCGCAGAA	GGCAAAG^TCCcCACAATCAAC	C		478	Deguti	HUM MUT	23	398	2004	15024742	CD040877	null	540
5	DM	ATP7B	Wilson disease	NM_000053.3:c.2304delC	null	chr13:52532498 (-)	null	GAGCCCTGTGACATTCTTCGACACGCCCCC[C/-]ATGCTCTTTGTGTTCATTGCCCTGGGCCGG	CGACACG^CCCcCCATGCTCTT	C		767	Kim	HUM MUT	11	275	1998	9554743	CD982475	null	540
5	DM	ATP7B	Wilson disease	NM_000053.3:c.2510delG	null	chr13:52524473 (-)	null	GGGGCGATATCGTCAAGGTGGTCCCTGGGG[G/-]AAAGTTTCCAGTGGATGGGAAAGTCCTGGA	TGGTC^CCTGGgGGAAAGTTTC	G		835	Li	BMC MG	12	6	2011	21219664	CD110350	null	540
5	DM	ATP8B1	Intrahepatic cholestasis, familial progressive	NM_005603.4:c.2873delA	null	chr18:55322484 (-)	null	GCAAGTTCCTACGATACTTCTTTTACAAAA[A/-]CTTTGCCTTTACTTTGGTTCATTTCTGGTA	TCTTT^TACAAaAACTTTGCCT	A		956	Klomp	HEPATOLOGY	40	27	2004	15239083	CD043897	null	5205
5	DM	ATP8B1	Intrahepatic cholestasis, familial progressive 1	NM_005603.4:c.1371delG	null	chr18:55355589 (-)	null	GATCCATTATATCTTCTCTGATAAGACGGG[G/-]ACACTCACACAAAATATCATGACCTTTAAA	GATAAG^ACGGgGACACTCACA	G		456	Numakura	PED INT	53	107	2011	21342337	CD111320	null	5205
5	DM	ATR	Seckel syndrome	NM_001184.3:c.2320delA	null	chr3:142274740 (-)	null	AAGCCATTCCTTTTCCTACTGAAAAAAAAA[A/-]TACCTAGTCCAGTAAAACTTGGTGAGTGAT	GAAAAAA^AAAaTACCTAGTCC	A		773	Bell	STM	3	65ra4	2011	21228398	CD112378	null	545
5	DM	AURKC	Infertility, male	NM_001015878.1:c.145delC	null	chr19:57743441 (+)	null	ACAGTCGATGACTTTGAAATCGGGCGTCCC[C/-]TGGGCAAGGGGAAATTTGGGAATGTGTACC	TCGGG^CGTCCcCTGGGCAAGG	C		47	Dieterich	NAT GENET	39	661	2007	17435757	CD072344	null	6795
5	DM	AVPR2	Diabetes insipidus, nephrogenic	NM_000054.4:c.460delG	null	chrX:153171420 (+)	null	CCCATGCTGGCGTACCGCCATGGAAGTGGG[G/-]CTCACTGGAACCGGCCGGTGCTAGTGGCTT	CATGGA^AGTGgGGCTCACTGG	G		152	Yuasa	JCEM	79	361	1994	8045948	CD941608	null	554
5	DM	AVPR2	Diabetes insipidus, nephrogenic	NM_000054.4:c.738delG	null	chrX:153171698 (+)	null	GGTGCCAGGGCCATCAGAGAGGCCTGGGGG[G/-]CGCCGCAGGGGACGCCGGACAGGCAGCCCC	AGAGG^CCTGGgGGGCGCCGCA	G		244	Rosenthal	NATURE	359	233	1992	1356229	CD930914	null	554
5	DM	B3GALT6	Ehlers-Danlos syndrome, progeroid type	NM_080605.3:c.588delG	null	chr1:1168246 (+)	null	CTCGGGCCGCGGCCGCGTCAAGCCGGGGGG[G/-]CGCTGGCGCGAGGCCGCCTGGCAACTCTGC	AGCCG^GGGGGgCGCTGGCGCG	G		195	Nakajima	AJHG	92	927	2013	23664117	CD134932	null	126792
5	DM	B4GALNT1	Spastic paraplegia 26	NM_001478.3:c.395delC	null	chr12:58024858 (-)	null	CTCCTTCCTCCACTGCCAGGAGCCAGTCCC[C/-]AGCTGACCAGCTGCTCATAGCCCCTGCCAA	AGCCAG^TCCCcAGCTGACCAG	C		131	Boukhris	AJHG	93	118	2013	23746551	CD136469	null	2583
5	DM	BAP1	Mesothelioma	NM_004656.2:c.1717delC	null	chr3:52437444 (-)	null	CACCTGGCTGAGGATGGGGTGCTGAGTCCC[C/-]TGGCGCTGACAGGTGGGCCTTGGACTGGCT	GCTGAGT^CCCcTGGCGCTGAC	C		572	Testa	NAT GENET	43	1022	2011	21874000	CD117951	null	8314
5	DM	BAP1	Mesothelioma	NM_004656.2:c.79delG	null	chr3:52443613 (-)	null	TTTCCTTTCCTCATCGCAGGTGTCAAGGGG[G/-]TGCAAGTGGAGGAGATCTACGACCTTCAGA	TGTCAAG^GGGgTGCAAGTGGA	G		26	Wiesner	JCO	30	e337	2012	23032617	CD1212544	null	8314
5	DM	BBS1	Bardet-Biedl syndrome	NM_024649.4:c.1642delC	null	chr11:66299160 (+)	null	CCCTTGCTGGTGCCAGGGCTCAACTACCCC[C/-]TGGAGACCTTTGTGGAGAGTCTCAGTAACA	CTCAAC^TACCcCCTGGAGACC	C		546	Beales	AJHG	72	1187	2003	12677556	CD031487	null	582
5	DM	BCKDHA	Maple syrup urine disease	NM_000709.3:c.718delG	null	chr19:41928140 (+)	null	AGGGTCGTCATCTGTTACTTCGGCGAGGGG[G/-]CAGCCAGTGAGGGGGACGCCCATGCCGGCT	CGGCGAG^GGGgCAGCCAGTGA	G		239	Georgiou	GTMB	13	657	2009	19715473	CD097511	null	593
5	DM	BCOR	Oculofaciocardiodental syndrome	NM_017745.5:c.3519delA	null	chrX:39923087 (-)	null	CATTGAATTAACAGGGCTCCATCCTAAAAA[A/-]CAACGCCACTTGCTGCACCTTAGAGAACGA	ATCCT^AAAAAaCAACGCCACT	A		1172	Hilton	EJHG	17	1325	2009	19367324	CD0910695	null	54880
5	DM	BCOR	Oculofaciocardiodental syndrome	NM_017745.5:c.1005delC	null	chrX:39933594 (-)	null	GCCGGGGGACACAGCTCTCCTGTTGCCCCC[C/-]TCGCCTCGGCCGTCACCCCGAGTCCACCTT	CCTGTTG^CCCcCCTCGCCTCG	C		334	Jiang	AJMGA	149A	1249	2009	19449433	CD093233	null	54880
5	DM	BLM	Bloom syndrome	NM_000057.2:c.275delA	null	chr15:91292773 (+)	null	ATCAGCAAAGGGTCAAGGACTTCTTTAAAA[A/-]TGCTCCAGCAGGACAGGAAACACAGAGAGG	ACTTC^TTTAAaAATGCTCCAG	A		90	German	HUM MUT	28	743	2007	17407155	CD073576	rs367543027	641
5	DM	BLM	Bloom syndrome	NM_000057.2:c.1544delA	null	chr15:91304147 (+)	null	GGGCTGAAACACCAAGACTAGGAAAAAAAA[A/-]TGAAAGCTCTTATTTCCCAGGAAATGTTCT	ACTAGGA^AAAaAAAATGAAAG	A		513	Calin	LSDB024	AB	B0008	1998	LSDB	CD984169	null	641
5	DM	BLM	Bloom syndrome	NM_000057.2:c.3163delT	null	chr15:91337540 (+)	null	TTTGGTGAAAATGGATTTAATCCTGATTTT[T/-]GTAAGAAACACCCAGATGTTTCTTGTGATA	AATCCT^GATTtTTGTAAGAAA	T		1053	Bloom Synd. Registry	LSDB024	PC	B0019	1999	LSDB	CD994697	null	641
5	DM	BLM	Bloom syndrome	NM_000057.2:c.582delT	null	chr15:91293080 (+)	null	GAAATCAAAAAAGGGTAAGAGAAACTTTTT[T/-]AAAGCACAGCTTTATACAACAAACACAGTA	GAGAAAC^TTTtTTAAAGCACA	T		193	German	HUM MUT	28	743	2007	17407155	CD073581	rs367543026	641
5	DM	BMPR1A	Juvenile polyposis syndrome	NM_004329.2:c.1490delT	null	chr10:88683367 (+)	null	TCTTTACTTTTCAGTGTCTACGAGCAGTTT[T/-]GAAGCTAATGTCAGAATGCTGGGCCCACAA	CGAGCA^GTTTtGAAGCTAATG	T		496	Handra-Luca	AJMGA	138A	113	2005	16152648	CD057958	null	657
5	DM	BMPR1A	Gastrointestinal polyposis	NM_004329.2:c.176delT	null	chr10:88649927 (+)	null	CCTTAGCACCAGAGGATACCTTGCCTTTTT[T/-]AAAGTGCTATTGCTCAGGGCACTGTCCAGA	TTGCCT^TTTTtAAAGTGCTAT	T		58	Ngeow	GASTROENT	144	1402	2013	23399955	CD135227	null	657
5	DM	BMPR2	Pulmonary arterial hypertension	NM_001204.6:c.2308delC	null	chr2:203420696 (+)	null	TTGAACACCAAAAATTCAACAAAAGAGCCC[C/-]GGCTAAAATTTGGCAGCAAGCACAAATCAA	CAAAA^GAGCCcCGGCTAAAAT	C		768	Rosenzweig	JHLT	27	668	2008	18503968	CD086223	null	659
5	DM	BRCA1	Breast cancer	NM_007294.3:c.2726delA	null	chr17:41244822 (-)	null	TCACTTTTGAATGTGAACAAAAGGAAGAAA[A/-]TCAAGGAAAGAATGAGTCTAATATCAAGCC	AAAGGAA^GAAaATCAAGGAAA	A		908	van der Hout	HUM MUT	27	654	2006	16683254	CD063439	rs80357614	672
5	DM	BRCA1	Breast cancer	NM_007294.3:c.2071delA	null	chr17:41245477 (-)	null	AGTAACAAGCCAAATGAACAGACAAGTAAA[A/-]GACATGACAGCGATACTTTCCCAGAGCTGA	AGACA^AGTAAaAGACATGACA	A		689	Andersen	HUM MUT	11	166	1998	9482581	CD982486	rs80357688	672
5	DM	BRCA1	Breast cancer	NM_007294.3:c.2429delA	null	chr17:41245119 (-)	null	AATGTGTGAGTCAGTGTGCAGCATTTGAAA[A/-]CCCCAAGGGACTAATTCATGGTTGTTCCAA	AGCATTT^GAAaACCCCAAGGG	A		809	Jung	ABC	391	405	2008	18369605	CD085049	null	672
5	DM	BRCA1	Breast cancer	NM_007294.3:c.61delA	null	chr17:41276053 (-)	null	GTACAAAATGTCATTAATGCTATGCAGAAA[A/-]TCTTAGAGTGTCCCATCTGGTAAGTCAGCA	CTATG^CAGAAaATCTTAGAGT	A		19	Thirthagiri	BCR	10	R59	2008	18627636	CD087475	rs273902778	672
5	DM	BRCA1	Breast cancer	NM_007294.3:c.3005delA	null	chr17:41244543 (-)	null	CTAAATGTAAGAAAAATCTGCTAGAGGAAA[A/-]CTTTGAGGAACATTCAATGTCACCTGAAAG	CTGCTA^GAGGaAAACTTTGAG	A		1000	Simard	NAT GENET	8	392	1994	7894492	CD941617	rs80357846	672
5	DM	BRCA1	Ovarian cancer	NM_007294.3:c.4945delA	null	chr17:41222986 (-)	null	TTGACAGCTTCAACAGAAAGGGTCAACAAA[A/-]GAATGTCCATGGTGGTGTCTGGCCTGACCC	GGGTC^AACAAaAGAATGTCCA	A		1647	Gayther	AJHG	65	1021	1999	10486320	CD992495	rs80357761	672
5	DM	BRCA1	Breast and/or ovarian cancer	NM_007294.3:c.1390delA	null	chr17:41246158 (-)	null	AGTAATATTGAAGACAAAATATTTGGGAAA[A/-]CCTATCGGAAGAAGGCAAGCCTCCCCAACT	TATTT^GGGAAaACCTATCGGA	A		462	Peyrat	EJCP	7	57	1998	10866029	CD984077	rs80357770	672
5	DM	BRCA1	Breast and/or ovarian cancer	NM_007294.3:c.431delA	null	chr17:41256149 (-)	null	CCAAAAGACTTCTACAGAGTGAACCCGAAA[A/-]TCCTTCCTTGGTAAAACCATTTGTTTTCTT	TGAACCC^GAAaATCCTTCCTT	A		143	Rashid	IJC	119	2832	2006	16998791	CD066681	null	672
5	DM	BRCA1	Breast cancer	NM_007294.3:c.1823delA	null	chr17:41245725 (-)	null	TAAATATCCACAATTCAAAAGCACCTAAAA[A/-]GAATAGGCTGAGGAGGAAGTCTTCTACCAG	AAGCA^CCTAAaAAGAATAGGC	A		606	Ahn	CANC LETT	245	90	2007	16455195	CD070445	null	672
5	DM	BRCA1	Ovarian carcinoma	NM_007294.3:c.5182delA	null	chr17:41215361 (-)	null	GGGGTGACCCAGTCTATTAAAGAAAGAAAA[A/-]TGCTGAATGAGGTAAGTACTTGATGTTACA	AGAAAGA^AAAaTGCTGAATGA	A		1727	Walsh	PNAS	108	18032	2011	22006311	CD118862	null	672
5	DM	BRCA1	Ovarian cancer	NM_007294.3:c.1700delA	null	chr17:41245848 (-)	null	CAAAAGGTGATTCTATTCAGAATGAGAAAA[A/-]TCCTAACCCAATAGAATCACTCGAAAAAGA	AGAAT^GAGAAaAATCCTAACC	A		565	Yazici	HUM MUT	20	28	2002	12112655	CD021406	null	672
5	DM	BRCA1	Breast cancer	NM_007294.3:c.2990delA	null	chr17:41244558 (-)	null	AGTCATTTGTTAAAACTAAATGTAAGAAAA[A/-]TCTGCTAGAGGAAAACTTTGAGGAACATTC	TGTAAG^AAAAaTCTGCTAGAG	A		996	Fackenthal	IJC	131	1114	2012	22034289	CD128996	null	672
5	DM	BRCA1	Breast cancer	NM_007294.3:c.3329delA	null	chr17:41244219 (-)	null	GAAGTAATTGTAAGCATCCTGAAATAAAAA[A/-]GCAAGAATATGAAGAAGTAGTTCAGACTGT	CCTGAA^ATAAaAAAGCAAGAA	A		1108	Stoppa-Lyonnet	AJHG	60	1021	1997	9150149	CD972057	null	672
5	DM	BRCA1	Breast cancer	NM_007294.3:c.1016delA	null	chr17:41246532 (-)	null	ATGATAGGCGGACTCCCAGCACAGAAAAAA[A/-]GGTAGATCTGAATGCTGATCCCCTGTGTGA	AGCACA^GAAAaAAAGGTAGAT	A		337	Hogervorst	NAT GENET	10	208	1995	7663517	CD951606	rs80357618	672
5	DM	BRCA1	Breast cancer	NM_007294.3:c.1961delA	null	chr17:41245587 (-)	null	GTTCTAGCAGTGAAGAGATAAAGAAAAAAA[A/-]GTACAACCAAATGCCAGTCAGGCACAGCAG	GATAAAG^AAAaAAAAGTACAA	A		652	Gayther	NAT GENET	11	428	1995	7493024	CD951610	rs80357522	672
5	DM	BRCA1	Breast cancer	NM_007294.3:c.1492delC	null	chr17:41246056 (-)	null	ACTGAGCCACAGATAATACAAGAGCGTCCC[C/-]TCACAAATAAATTAAAGCGTAAAAGGAGAC	AAGAG^CGTCCcCTCACAAATA	C		496	Garvin	JMG	33	721	1996	8880569	CD961830	rs80357527	672
5	DM	BRCA1	Breast and/or ovarian cancer	NM_007294.3:c.2241delC	null	chr17:41245307 (-)	null	AGTTAAAGTGTCTAATAATGCTGAAGACCC[C/-]AAAGATCTCATGTTAAGTGGAGAAAGGGTT	GCTGAA^GACCcCAAAGATCTC	C		746	Infante	JHG	51	611	2006	16758124	CD063447	rs80357650	672
5	DM	BRCA1	Breast and/or ovarian cancer	NM_007294.3:c.2433delC	null	chr17:41245115 (-)	null	TGTGAGTCAGTGTGCAGCATTTGAAAACCC[C/-]AAGGGACTAATTCATGGTTGTTCCAAAGAT	TTTGAA^AACCcCAAGGGACTA	C		810	Weitzel	CEBP	14	1666	2005	16030099	CD056791	rs80357524	672
5	DM	BRCA1	Breast cancer	NM_007294.3:c.1204delG	null	chr17:41246344 (-)	null	CTGTTAGGTTCTGATGACTCACATGATGGG[G/-]AGTCTGAATCAAATGCCAAAGTAGCTGATG	CACAT^GATGGgGAGTCTGAAT	G		400	Struewing	AJHG	57	1	1995	7611277	CD951608	rs80357859	672
5	DM	BRCA1	Breast cancer	NM_007294.3:c.3262delG	null	chr17:41244286 (-)	null	CCAAAATTGAATGCTATGCTTAGATTAGGG[G/-]TTTTGCAACCTGAGGTCTATAAACAAAGTC	TTAGA^TTAGGgGTTTTGCAAC	G		1086	Sng	BJC	82	538	2000	10682662	CD004163	null	672
5	DM	BRCA1	Breast cancer	NM_007294.3:c.5112delT	null	chr17:41215931 (-)	null	GTTTGTGTGTGAACGGACACTGAAATATTT[T/-]CTAGGAATTGCGGGAGGAAAATGGGTAGTT	CTGAAA^TATTtTCTAGGAATT	T		1703	Rodriguez	FAM CAN	7	275	2008	18286383	CD086606	null	672
5	DM	BRCA1	Breast cancer	NM_007294.3:c.1551delT	null	chr17:41245997 (-)	null	ACCTACATCAGGCCTTCATCCTGAGGATTT[T/-]ATCAAGAAAGCAGATTTGGCAGTTCAAAAG	CTGAG^GATTTtATCAAGAAAG	T		516	Lecarpentier	BCR	14	R99	2012	22762150	CD129099	rs80357630	672
5	DM	BRCA1	Breast cancer	NM_007294.3:c.3266delT	null	chr17:41244282 (-)	null	AATTGAATGCTATGCTTAGATTAGGGGTTT[T/-]GCAACCTGAGGTCTATAAACAAAGTCTTCC	TTAGGG^GTTTtGCAACCTGAG	T		1088	Lecarpentier	BCR	14	R99	2012	22762150	CD129130	null	672
5	DM	BRCA1	Breast cancer	NM_007294.3:c.3108delT	null	chr17:41244440 (-)	null	TAGCCGTAATAACATTAGAGAAAATGTTTT[T/-]AAAGAAGCCAGCTCAAGCAATATTAATGAA	AGAAAAT^GTTtTTAAAGAAGC	T		1035	Pal	FAM CAN	1	17	2001	14574011	CD015406	rs80357841	672
5	DM	BRCA1	Breast and/or ovarian cancer	NM_007294.3:c.2952delT	null	chr17:41244596 (-)	null	ACAAAACCCATATCGTATACCACCACTTTT[T/-]CCCATCAAGTCATTTGTTAAAACTAAATGT	CACCA^CTTTTtCCCATCAAGT	T		983	Caux-Moncoutier	HUM MUT	32	325	2010	21120943	CD109764	rs80357627	672
5	DM	BRCA2	Breast and/or ovarian cancer	NM_000059.3:c.6589delA	null	chr13:32915081 (+)	null	CCTAAAAACGTAAAAATGGAAATTGGTAAA[A/-]CTGAAACTTTTTCTGATGTTCCTGTGAAAA	AATTGGT^AAAaCTGAAACTTT	A		2196	Konecny	BCRT	119	233	2010	19011960	CD101349	null	675
5	DM	BRCA2	Breast and/or ovarian cancer	NM_000059.3:c.5804delA	null	chr13:32914296 (+)	null	AGAGTGAAGAAATTTTACAACATAACCAAA[A/-]TATGTCTGGATTGGAGAAAGTTTCTAAAAT	ACATAAC^CAAaATATGTCTGG	A		1934	Maillet	CGC	169	62	2006	16875939	CD064510	null	675
5	DM	BRCA2	Breast cancer	NM_000059.3:c.4544delA	null	chr13:32913036 (+)	null	CCTTCCAGGGACAACCCGAACGTGATGAAA[A/-]GATCAAAGAACCTACTCTATTGGGTTTTCA	ACGTGAT^GAAaAGATCAAAGA	A		1514	Steinmann	BJC	85	850	2001	11556836	CD013137	null	675
5	DM	BRCA2	Breast and/or ovarian cancer	NM_000059.3:c.8546delA	null	chr13:32945151 (+)	null	ACATATTTCGCAATGAAAGAGAGGAAGAAA[A/-]GGAAGCAGCAAAATATGTGGAGGCCCAACA	AGAGGAA^GAAaAGGAAGCAGC	A		2848	Meindl	IJC	97	472	2002	11802209	CD021799	null	675
5	DM?	BRCA2	Ovarian cancer	NM_000059.3:c.1265delA	null	chr13:32906880 (+)	null	CCCTATTGCATATTTCTTCATGTGACCAAA[A/-]TATTTCAGAAAAAGACCTATTAGACACAGA	ATGTGAC^CAAaATATTTCAGA	A		421	Risch	JNCI	98	1694	2006	17148771	CD067527	rs80359273	675
5	DM	BRCA2	Breast cancer	NM_000059.3:c.5665delA	null	chr13:32914157 (+)	null	GAGAATAAATCAAAAATTTGCCAAACGAAA[A/-]TTATGGCAGGTTGTTACGAGGCATTGGATG	CCAAACG^AAAaTTATGGCAGG	A		1888	Lecarpentier	BCR	14	R99	2012	22762150	CD129033	null	675
5	DM	BRCA2	Breast cancer	NM_000059.3:c.1933delA	null	chr13:32910425 (+)	null	TGTTTAGGTTTATTGCATTCTTCTGTGAAA[A/-]GAAGCTGTTCACAGAATGATTCTGAAGAAC	CTTCT^GTGAAaAGAAGCTGTT	A		643	Ganguly	HUM GENET	102	549	1998	9654203	CD982500	null	675
5	DM	BRCA2	Breast cancer	NM_000059.3:c.1147delA	null	chr13:32906762 (+)	null	CAGAAGCCCTTTGAGAGTGGAAGTGACAAA[A/-]TCTCCAAGGAAGTTGTACCGTCTTTGGCCT	GAAGT^GACAAaATCTCCAAGG	A		381	van der Hout	HUM MUT	27	654	2006	16683254	CD063461	rs80359265	675
5	DM	BRCA2	Breast cancer	NM_000059.3:c.8579delA	null	chr13:32945184 (+)	null	AAGCAGCAAAATATGTGGAGGCCCAACAAA[A/-]GAGACTAGAAGCCTTATTCACTAAAATTCA	GAGGCC^CAACaAAAGAGACTA	A		2858	Ding	BCRT	126	771	2011	20927582	CD107600	null	675
5	DM	BRCA2	Breast cancer	NM_000059.3:c.3887delA	null	chr13:32912379 (+)	null	AAAATAATAAATGCCAACTGATATTACAAA[A/-]TAATATTGAAATGACTACTGGCACTTTTGT	GATATTA^CAAaATAATATTGA	A		1295	Hopper	CEBP	8	741	1999	10498392	CD994001	null	675
5	DM	BRCA2	Prostate cancer	NM_000059.3:c.1231delA	null	chr13:32906846 (+)	null	TCAGGTCTAAATGGAGCCCAGATGGAGAAA[A/-]TACCCCTATTGCATATTTCTTCATGTGACC	GATGGAG^AAAaTACCCCTATT	A		410	Kote-Jarai	BJC	105	1230	2011	21952622	CD118427	rs80359269	675
5	DM	BRCA2	Breast cancer	NM_000059.3:c.1362delA	null	chr13:32906977 (+)	null	TTCTTTGCCACGTATTTCTAGCCTACCAAA[A/-]TCAGAGAAGCCATTAAATGAGGAAACAGTG	GCCTA^CCAAAaTCAGAGAAGC	A		453	Fackenthal	IJC	131	1114	2012	22034289	CD129008	null	675
5	DM	BRCA2	Breast cancer	NM_000059.3:c.3830delA	null	chr13:32912322 (+)	null	ATTCTGTTGTTTCAATGTTTAAGATAGAAA[A/-]TCATAATGATAAAACTGTAAGTGAAAAAAA	TAAGATA^GAAaATCATAATGA	A		1276	Sakayori	JHG	48	130	2003	12624724	CD033849	null	675
5	DM	BRCA2	Breast cancer	NM_000059.3:c.2450delA	null	chr13:32910942 (+)	null	TTGAATTAACCAAAAATATTCCCATGGAAA[A/-]GAATCAAGATGTATGTGCTTTAAATGAAAA	TCCCATG^GAAaAGAATCAAGA	A		816	Bergthorsson	JMG	38	361	2001	11389159	CD011989	rs80359331	675
5	DM	BRCA2	Breast and/or ovarian cancer	NM_000059.3:c.6434delA	null	chr13:32914926 (+)	null	ACTTAAATGTTGAAGGTGGTTCTTCAGAAA[A/-]TAATCACTCTATTAAAGTTTCTCCATATCT	TTCTTCA^GAAaATAATCACTC	A		2144	Martin	JCO	19	2247	2001	11304778	CD014455	rs80359587	675
5	DM	BRCA2	Breast and/or ovarian cancer	NM_000059.3:c.4935delA	null	chr13:32913427 (+)	null	GAAAGTTAAAGTACATGAAAATGTAGAAAA[A/-]GAAACAGCAAAAAGTCCTGCAACTTGTTAC	AAATGTA^GAAaAAGAAACAGC	A		1644	Sermijn	JMG	41	e23	2004	14985394	CD043667	rs80359472	675
5	DM	BRCA2	Breast and/or ovarian cancer	NM_000059.3:c.4808delA	null	chr13:32913300 (+)	null	AAATGCAGAATTCTCTCAATAATGATAAAA[A/-]CCTTGTTTCTATTGAGACTGTGGTGCCACC	AATGAT^AAAAaCCTTGTTTCT	A		1602	Esteves	BJMBR	42	453	2009	19377795	CD096578	null	675
5	DM	BRCA2	Breast and/or ovarian cancer	NM_000059.3:c.2435delA	null	chr13:32910927 (+)	null	ATTATGAATCTGATGTTGAATTAACCAAAA[A/-]TATTCCCATGGAAAAGAATCAAGATGTATG	AATTA^ACCAAaAATATTCCCA	A		810	Marroni	EJHG	12	899	2004	15340362	CD042857	rs80359329	675
5	DM	BRCA2	Breast and/or ovarian cancer	NM_000059.3:c.6814delA	null	chr13:32915306 (+)	null	ATGGTTTTGTCAAATTCAAGAATTGGAAAA[A/-]GAAGAGGAGAGCCCCTTATCTTAGTGGGTA	AATTGGA^AAAaGAAGAGGAGA	A		2271	Novakovic	IJO	41	1619	2012	22923021	CD127715	null	675
5	DM	BRCA2	Breast cancer	NM_000059.3:c.4631delA	null	chr13:32913123 (+)	null	TTGCAAAGGAATCTTTGGACAAAGTGAAAA[A/-]CCTTTTTGATGAAAAAGAGCAAGGTACTAG	ACAAA^GTGAAaAACCTTTTTG	A		1542	Hopper	CEBP	8	741	1999	10498392	CD994003	rs80359461	675
5	DM	BRCA2	Breast cancer	NM_000059.3:c.8053delA	null	chr13:32937392 (+)	null	ATAATGGAAAGGGATGACACAGCTGCAAAA[A/-]CACTTGTTCTCTGTGTTTCTGACATAATTT	AGCTGCA^AAAaCACTTGTTCT	A		2684	Lecarpentier	BCR	14	R99	2012	22762150	CD129074	null	675
5	DM	BRCA2	Breast and/or ovarian cancer	NM_000059.3:c.1754delA	null	chr13:32907369 (+)	null	AGAATGCAGGTTTAATATCCACTTTGAAAA[A/-]GAAAACAAATAAGTTTATTTATGCTATACA	CCACT^TTGAAaAAGAAAACAA	A		583	Kauff	JMG	39	611	2002	12161607	CD022892	rs80359301	675
5	DM	BRCA2	Breast cancer	NM_000059.3:c.7110delA	null	chr13:32929100 (+)	null	TCATTTGTATGAACATCTGACTTTGGAAAA[A/-]TCTTCAAGCAATTTAGCAGTTTCAGGACAT	CTTTG^GAAAAaTCTTCAAGCA	A		2369	Tazzite	GYN ONC	125	687	2012	22425665	CD122469	null	675
5	DM	BRCA2	Breast cancer	NM_000059.3:c.2870delA	null	chr13:32911362 (+)	null	TGGTTTATGTTCTTGCAGAGGAGAACAAAA[A/-]TAGTGTAAAGCAGCATATAAAAATGACTCT	GAGAAC^AAAAaTAGTGTAAAG	A		956	Lecarpentier	BCR	14	R99	2012	22762150	CD129016	null	675
5	DM	BRCA2	Breast cancer	NM_000059.3:c.3593delA	null	chr13:32912085 (+)	null	TTAAACGGAAGTTTGCTGGCCTGTTGAAAA[A/-]TGACTGTAACAAAAGTGCTTCTGGTTATTT	GCCTG^TTGAAaAATGACTGTA	A		1196	Piek	FAM CAN	2	73	2003	14574155	CD063463	null	675
5	DM	BRCA2	Breast cancer	NM_000059.3:c.7379delA	null	chr13:32929369 (+)	null	ATGACAATGAGATTCATCAGTTTAACAAAA[A/-]CAACTCCAATCAAGCAGTAGCTGTAACTTT	TTTAAC^AAAAaCAACTCCAAT	A		2459	Lecarpentier	BCR	14	R99	2012	22762150	CD129047	null	675
5	DM	BRCA2	Breast cancer	NM_000059.3:c.6373delA	null	chr13:32914865 (+)	null	GAGCACTGTGTAAACTCAGAAATGGAAAAA[A/-]CCTGCAGTAAAGAATTTAAATTATCAAATA	AGAAATG^GAAaAAACCTGCAG	A		2123	Hakansson	AJHG	60	1068	1997	9150154	CD972083	rs80359578	675
5	DM	BRCA2	Breast and/or ovarian cancer	NM_000059.3:c.4593delA	null	chr13:32913085 (+)	null	ATTGGGTTTTCATACAGCTAGCGGGAAAAA[A/-]GTTAAAATTGCAAAGGAATCTTTGGACAAA	GCGGG^AAAAAaGTTAAAATTG	A		1530	Kim	BCRT	134	1315	2012	22798144	CD126352	null	675
5	DM	BRCA2	Breast and/or ovarian cancer	NM_000059.3:c.8021delA	null	chr13:32937360 (+)	null	TTGATAGAAGCAGAAGATCGGCTATAAAAA[A/-]GATAATGGAAAGGGATGACACAGCTGCAAA	GCTATA^AAAAaGATAATGGAA	A		2673	Caux-Moncoutier	HUM MUT	32	325	2010	21120943	CD109780	null	675
5	DM	BRCA2	Breast cancer	NM_000059.3:c.2835delA	null	chr13:32911327 (+)	null	TAAACAAGCAACCCAAGTGTCAATTAAAAA[A/-]GATTTGGTTTATGTTCTTGCAGAGGAGAAC	GTCAATT^AAAaAAGATTTGGT	A		944	Armakolas	HUM MUT	19	81	2001	11754111	CD013841	null	675
5	DM	BRCA2	Breast and/or ovarian cancer	NM_000059.3:c.994delA	null	chr13:32906609 (+)	null	AAAGTAAGAACTAGCAAGACTAGGAAAAAA[A/-]TTTTCCATGAAGCAAACGCTGATGAATGTG	GACTAGG^AAAaAAATTTTCCA	A		330	Turner	JCO	17	3017	1999	10506595	CD022891	rs80359778	675
5	DM	BRCA2	Breast cancer	NM_000059.3:c.3860delA	null	chr13:32912352 (+)	null	ATCATAATGATAAAACTGTAAGTGAAAAAA[A/-]TAATAAATGCCAACTGATATTACAAAATAA	GTAAGT^GAAAaAAATAATAAA	A		1285	Llort	HUM MUT	19	307	2002	11857748	CD020557	rs80359411	675
5	DM	BRCA2	Breast cancer	NM_000059.3:c.5351delA	null	chr13:32913843 (+)	null	CAGTATTGAAGAATGTTGAAGATCAAAAAA[A/-]CACTAGTTTTTCCAAAGTAATATCCAATGT	GTTGAA^GATCaAAAAAACACT	A		1781	Gayther	NAT GENET	15	103	1997	8988179	CD972079	rs80359509	675
5	DM	BRCA2	Breast cancer	NM_000059.3:c.9097delA	null	chr13:32954030 (+)	null	GCTAACATACAGTTAGCAGCGACAAAAAAA[A/-]CTCAGTATCAACAACTACCGGTACAAACCT	AGCGACA^AAAaAAACTCAGTA	A		3031	van der Hout	HUM MUT	27	654	2006	16683254	CD063456	null	675
5	DM	BRCA2	Breast cancer	NM_000059.3:c.1813delA	null	chr13:32907428 (+)	null	CATGATGAAACATCTTATAAAGGAAAAAAA[A/-]TACCGAAAGACCAAAAATCAGAACTAATTA	TAAAGGA^AAAaAAATACCGAA	A		603	Bergthorsson	JMG	38	361	2001	11389159	CD011988	rs80359309	675
5	DM	BRCA2	Breast cancer	NM_000059.3:c.4766delC	null	chr13:32913258 (+)	null	CATGTGAGACCATTGAGATCACAGCTGCCC[C/-]AAAGTGTAAAGAAATGCAGAATTCTCTCAA	CACAGCT^GCCcCAAAGTGTAA	C		1588	Ahn	CANC LETT	245	90	2007	16455195	CD070447	null	675
5	DM	BRCA2	Breast cancer	NM_000059.3:c.8312delC	null	chr13:32937651 (+)	null	CTCCTGATGCCTGTACACCTCTTGAAGCCC[C/-]AGAATCTCTTATGTTAAAGGTAAATTAATT	TCTTGAA^GCCcCAGAATCTCT	C		2770	West	CBC	8	533	2008	19073510	CD087614	null	675
5	DM	BRCA2	Breast cancer	NM_000059.3:c.7047delT	null	chr13:32929037 (+)	null	GGAACGTCAAGAGATACAGAATCCAAATTT[T/-]ACCGCACCTGGTCAAGAATTTCTGTCTAAA	ATCCA^AATTTtACCGCACCTG	T		2348	Lecarpentier	BCR	14	R99	2012	22762150	CD129045	null	675
5	DM	BRCA2	Breast cancer	NM_000059.3:c.6206delT	null	chr13:32914698 (+)	null	GTACAGCAAGTGGAAAGCAAGTTTCCATTT[T/-]AGAAAGTTCCTTACACAAAGTTAAGGGAGT	CAAGTT^TCCAtTTTAGAAAGT	T		2067	Serova-Sinilnikova	AJHG	60	1236	1997	9150172	CD972082	null	675
5	DM	BRCA2	Breast cancer	NM_000059.3:c.7680delT	null	chr13:32931941 (+)	null	AAAAATTAACAGCAAAAATGCAGAGTCTTT[T/-]CAGTTTCACACTGAAGATTATTTTGGTAAG	CAGAG^TCTTTtCAGTTTCACA	T		2559	Lecarpentier	BCR	14	R99	2012	22762150	CD129073	null	675
5	DM	BRCA2	Breast cancer	NM_000059.3:c.3915delT	null	chr13:32912407 (+)	null	AAATAATATTGAAATGACTACTGGCACTTT[T/-]GTTGAAGAAATTACTGAAAATTACAAGAGA	CTGGC^ACTTTtGTTGAAGAAA	T		1304	Lecarpentier	BCR	14	R99	2012	22762150	CD129022	null	675
5	DM	BRCA2	Breast cancer	NM_000059.3:c.2786delT	null	chr13:32911278 (+)	null	AACCCATTTTCAAGAACTCTACCATGGTTT[T/-]ATATGGAGACACAGGTGATAAACAAGCAAC	TACCATG^GTTtTATATGGAGA	T		928	S/NI Consortium	BJC	88	1256	2003	12698193	CD032735	null	675
5	DM	BRCA2	Breast and/or ovarian cancer	NM_000059.3:c.5789delT	null	chr13:32914281 (+)	null	TTTTTGCTGACATTCAGAGTGAAGAAATTT[T/-]ACAACATAACCAAAATATGTCTGGATTGGA	TGAAGAA^ATTtTACAACATAA	T		1929	Machackova	BMC C	8	140	2008	18489799	CD082070	null	675
5	DM	BRCA2	Breast cancer	NM_000059.3:c.700delT	null	chr13:32905074 (+)	null	TAATTTTTGCAGAATGTGAAAAGCTATTTT[T/-]CCAATCATGATGAAAGTCTGAAGAAAAATG	AAAAGC^TATTtTTCCAATCAT	T		232	Nedelcu	EJHG	10	150	2002	11938448	CD020847	rs80359633	675
5	DM	BRCA2	Ovarian cancer	NM_000059.3:c.4638delT	null	chr13:32913130 (+)	null	GGAATCTTTGGACAAAGTGAAAAACCTTTT[T/-]GATGAAAAAGAGCAAGGTACTAGTGAAATC	GAAAAAC^CTTtTTGATGAAAA	T		1545	Jakubowska	EJHG	11	955	2003	14647210	CD033528	rs80359462	675
5	DM	BRCA2	Breast and/or ovarian cancer	NM_000059.3:c.9430delT	null	chr13:32968999 (+)	null	GGCCTTCTTACTTTATTTGCTGGAGATTTT[T/-]CTGTGTTTTCTGCTAGTCCAAAAGAGGGCC	GCTGGA^GATTtTTCTGTGTTT	T		3142	Rashid	IJC	119	2832	2006	16998791	CD066683	null	675
5	DM	BRCA2	Breast and/or ovarian cancer	NM_000059.3:c.6601delT	null	chr13:32915093 (+)	null	AAAATGGAAATTGGTAAAACTGAAACTTTT[T/-]CTGATGTTCCTGTGAAAACAAATATAGAAG	TGAAACT^TTTtCTGATGTTCC	T		2200	Hansen	FAM CAN	10	207	2011	21318380	CD113847	null	675
5	DM	BRCA2	Breast cancer	NM_000059.3:c.4169delT	null	chr13:32912661 (+)	null	TTAAAGAAGATTTGTCAGATTTAACTTTTT[T/-]GGAAGTTGCGAAAGCTCAAGAAGCATGTCA	ATTTA^ACTTTtTTGGAAGTTG	T		1388	Hopper	CEBP	8	741	1999	10498392	CD994002	rs80359433	675
5	DM?	BRWD1	Autism	NM_018963.4:c.6541delA	null	chr21:40568454 (-)	null	ACTGATAATACAAAAACCAAAAGGAGGAAA[A/-]CGAAAGGAAAAGCAAAAGTAGTTAGAAAAG	AAGGAGG^AAAaCGAAAGGAAA	A		2180	O'Roak	NATURE	485	246	2012	22495309	CD124581	null	54014
5	DM	BTD	Biotinidase deficiency	NM_000060.2:c.406delC	null	chr3:15683511 (+)	null	TATCCATTTTTGGACTTCATGCCGTCTCCC[C/-]AGGTGGTCAGGTGGAACCCATGCCTGGAGC	GCCGTCT^CCCcAGGTGGTCAG	C		135	Mil√°nkovics	JIMD			2010	20549359	CD106720	null	686
5	DM	BTK	Agammaglobulinaemia	NM_000061.2:c.653delA	null	chrX:100615679 (-)	null	CAGCACCAGTCTCCACAAGTGAGCTGAAAA[A/-]GGTTGTGGCCCTTTATGATTACATGCCAAT	TGAGCTG^AAAaAGGTTGTGGC	A		217	Conley	HMG	3	1751	1994	7849697	CD941622	null	695
5	DM	BTK	Agammaglobulinaemia	NM_000061.2:c.557delA	null	chrX:100617192 (-)	null	AACCTGGGAGTTCTCACCGGAAGACAAAAA[A/-]GCCTCTTCCCCCAACGCCTGAGGAGGACCA	CGGAAG^ACAAaAAAGCCTCTT	A		184	Jin	HMG	4	693	1995	7633420	CD951632	null	695
5	DM	BTK	Agammaglobulinaemia	NM_000061.2:c.215delA	null	chrX:100629549 (-)	null	CTTGTGTTGAAACAGTGGTTCCTGAAAAAA[A/-]TCCTCCTCCAGAAAGACAGATTCCGGTAAG	GTTCCT^GAAAaAAATCCTCCT	A		70	Conley	AJHG	62	1034	1998	9545398	CD982512	null	695
5	DM	BTK	Agammaglobulinaemia	NM_000061.2:c.1407delC	null	chrX:100611199 (-)	null	GTTGTATGGCGTCTGCACCAAGCAGCGCCC[C/-]ATCTTCATCATCACTGAGTACATGGCCAAT	AAGCAG^CGCCcCATCTTCATC	C		468	T√≥th	MOL IMMUN	46	2140	2009	19419768	CD092970	null	695
5	DM	BTK	Agammaglobulinaemia	NM_000061.2:c.569delC	null	chrX:100617180 (-)	null	CTCACCGGAAGACAAAAAAGCCTCTTCCCC[C/-]AACGCCTGAGGAGGACCAGGTATACAGGGA	AGCCT^CTTCCcCCAACGCCTG	C		188	Conley	AJHG	62	1034	1998	9545398	CD982517	null	695
5	DM	BTK	Agammaglobulinaemia	NM_000061.2:c.1782delG	null	chrX:100608308 (-)	null	GGTTTTGATGTGGGAAATTTACTCCCTGGG[G/-]AAGATGCCATATGAGAGATTTACTAACAGT	ACTCC^CTGGGgAAGATGCCAT	G		593	Lee	JCIM	30	121	2010	19904586	CD097804	null	695
5	DM	C2orf71	Retinitis pigmentosa	NM_001029883.2:c.1525delA	null	chr2:29295603 (-)	null	AGCATGAGTCTGTGTGCCTGGCAGGAAAAA[A/-]CTCCACATTCAAGGCCACAATCTTCACCTG	GCAGGAA^AAAaCTCCACATTC	A		508	Abu-Safieh	GENOME RES	23	236	2013	23105016	CD130728	null	388939
5	DM	C5orf42	Oral-facial-digital syndrome type VI	NM_023073.3:c.7476delT	null	chr5:37165698 (-)	null	GAAACTGAGGAGAAAACCAAATGTGACTTT[T/-]CGACCAGAGAATTCCATAATTAATAATGAT	ATGTG^ACTTTtCGACCAGAGA	T		2491	Lopez	HUM GENET	133	367	2014	24178751	CD141806	null	65250
5	DM	C6	Complement C6 deficiency	NM_000065.2:c.237delC	null	chr5:41201723 (-)	null	GACTAGAGAATGTAACTGGCAAAGATGCCC[C/-]ATCAACTGCCTCCTGGGAGATTTTGGACCA	GCAAAGA^TGCcCCATCAACTG	C		78	Nishizaka	J IMMUN	156	2309	1996	8690922	CD961874	null	729
5	DM	C6	Complement C6 deficiency	NM_000065.2:c.828delG	null	chr5:41181560 (-)	null	TCAACAAGGCTCATTCTCAAGTCAGGGGGG[G/-]AGCTCTTTCAGTGTACCAATTTTTTATTCC	CAAGT^CAGGGgGGGAGCTCTT	G		274	Hobart	HUM GENET	103	506	1998	9856498	CD982526	rs372345940	729
5	DM	C7	Complement C7 deficiency	NM_000587.2:c.1314delA	null	chr5:40958188 (+)	null	AAAGGAAGTACCTTGTGCCTCTGTGAAAAA[A/-]CTATACCTGAAATGGGCTCTTGAAGAGTAT	CTCTGTG^AAAaAACTATACCT	A		437	Barroso	IMMUNOL	113	518	2004	15554930	CD045232	null	730
5	DM	C7	Complement C7 deficiency	NM_000587.2:c.1933delC	null	chr5:40972555 (+)	null	GTACTGATGGATGGCATACAGAGTCACCCC[C/-]AAAAACCTTTCTACACAGTTGGTGAGAAGG	CAGAGT^CACCcCCAAAAACCT	C		643	Fernie	HUM GENET	103	513	1998	9856499	CD982528	null	730
5	DM	C8B	Complement C8b deficiency	NM_000066.2:c.605delC	null	chr1:57417782 (-)	null	ATCACAGGTATTATGCAGGTGGATGCTCCC[C/-]GCATTACATCCTGAACACGAGGTTTAGGAA	TGGATGC^TCCcCGCATTACAT	C		201	Saucedo	J IMMUN	155	5022	1995	7594510	CD952413	null	732
5	DM	CACNA1A	Episodic ataxia 2	NM_001127221.1:c.6158delC	null	chr19:13323232 (-)	null	CGGGCACATGGAGTCCGGAACAAGGCCCCC[C/-]TACCGACATGCCCAACAGCCAGCCTAACTC	AACAA^GGCCCcCCTACCGACA	C		2051	Jen	NEUROLOGY	62	17	2004	14718690	CD040162	null	773
5	DM	CACNA1A	Episodic ataxia 2	NM_001127221.1:c.2816delG	null	chr19:13409634 (-)	null	CCCACCGGAGGCACGTGCACCGGCAGGGGG[G/-]CAGCAGGGAGAGCCGCAGCGGGTCCCCGCG	CGGCAG^GGGGgCAGCAGGGAG	G		938	Bertholon	JNNP	80	1289	2009	19864665	CD097359	null	773
5	DM	CACNA1F	Night blindness, congenital stationary 2	NM_005183.2:c.413delT	null	chrX:49087420 (-)	null	AGCAGGTGGAGTACGTATTCCTGGTGATTT[T/-]CACTGTGGAGACGGTGCTCAAGATCGTGGC	CTGGTG^ATTTtCACTGTGGAG	T		137	Bijveld	OPHTHALMOL	120	2072	2013	23714322	CD139719	null	778
5	DM	CAPN3	Muscular dystrophy, limb girdle	NM_000070.2:c.1322delG	null	chr15:42691818 (+)	null	TGTCTGTGAACGAGGGCCGCTGGGTACGGG[G/-]TTGCTCTGCCGGAGGCTGCCGCAACTTCCC	CTGGGTA^CGGgGTTGCTCTGC	G		440	Todorova	CLIN GENET	67	356	2005	15733273	CD050836	null	825
5	DM	CAPN3	Muscular dystrophy, limb girdle	NM_000070.2:c.703delG	null	chr15:42681196 (+)	null	ACAGAGGCCATGGAGGACTTCACAGGAGGG[G/-]TGGCAGAGTTTTTTGAGATCAGGGATGCTC	TCACA^GGAGGgGTGGCAGAGT	G		233	Saenz	BRAIN	128	732	2005	15689361	CD052091	null	825
5	DM	CAPN3	Muscular dystrophy, limb girdle 2A	NM_000070.2:c.107delG	null	chr15:42652110 (+)	null	CGGCCCAGAGCAAGGCCACTGAGGCTGGGG[G/-]TGGAAACCCAAGTGGCATCTATTCAGCCAT	TGAGGCT^GGGgGTGGAAACCC	G		35	Dadali	ZNPISSK	110	79	2010	20517216	CD107916	null	825
5	DM	CAPN3	Muscular dystrophy, limb girdle	NM_000070.2:c.717delT	null	chr15:42681210 (+)	null	GGACTTCACAGGAGGGGTGGCAGAGTTTTT[T/-]GAGATCAGGGATGCTCCTAGTGACATGTAC	TGGCA^GAGTTtTTTGAGATCA	T		237	Richard	AJHG	60	1128	1997	9150160	CD972110	null	825
5	DM	CASQ2	Ventricular tachycardia, polymorphic	NM_001232.3:c.546delT	null	chr1:116275582 (-)	null	TTTATTTTTCCCCTTAGACTACAAGGCTTT[T/-]GAAGAAGCAGCTGAACACTTCCAGCCTTAC	ACAAG^GCTTTtGAAGAAGCAG	T		181	Hayashi	CIRCULAT	119	2426	2009	19398665	CD0911019	null	845
5	DM	CASR	Hypercalciuria, hypocalcaemic	NM_000388.3:c.2730delC	null	chr3:122003531 (+)	null	CAGCCTTGGAGGCTCCACGGGATCCACCCC[C/-]TCCTCCTCCATCAGCAGCAAGAGCAACAGC	GATCC^ACCCCcTCCTCCTCCA	C		909	Hannan	HMG	21	2768	2012	22422767	CD124168	null	846
5	DM	CCDC39	Primary ciliary dyskinesia	NM_181426.1:c.1450delA	null	chr3:180364944 (-)	null	TCAGAAGAAAAACAAGCGCTTGAAGCAAAA[A/-]TTGTTGAACTTAGGAAGTCTTTGGAAGAGA	TGAAGCA^AAAaTTGTTGAACT	A		483	Antony	HUM MUT	34	462	2013	23255504	CD131307	null	339829
5	DM	CD19	CD19 deficiency	NM_001770.5:c.1464delC	null	chr16:28949124 (+)	null	CCTGAGCCCTCATGGGTCAGCCTGGGACCC[C/-]AGCCGGGAAGCAACCTCCCTGGGTGAGAGA	GCCTGG^GACCcCAGCCGGGAA	C		487	Vince	JACI	127	538	2011	21159371	CD111969	null	930
5	DM	CD40LG	Hyper-IgM syndrome	NM_000074.2:c.470delA	null	chrX:135741258 (+)	null	CCATGAGCAACAACTTGGTAACCCTGGAAA[A/-]TGGGAAACAGCTGACCGTTAAAAGACAAGG	AACCCTG^GAAaATGGGAAACA	A		156	Erdos	MOL IMMUN	45	278	2008	17553565	CD080799	null	959
5	DM	CD40LG	Hyper-IgM syndrome	NM_000074.2:c.326delA	null	chrX:135736569 (+)	null	TGTTAAACAAAGAGGAGACGAAGAAAGAAA[A/-]CAGCTTTGAAATGCAAAAAGGTAGGTTTGC	GAAGAAA^GAAaACAGCTTTGA	A		108	Lee	BLOOD	105	1881	2005	15358621	CD050478	null	959
5	DM	CD40LG	Hyper-IgM syndrome	NM_000074.2:c.594delC	null	chrX:135741382 (+)	null	ATTTATAGCCAGCCTCTGCCTAAAGTCCCC[C/-]GGTAGATTCGAGAGAATCTTACTCAGAGCT	CCTAAAG^TCCcCCGGTAGATT	C		197	Lee	BLOOD	105	1881	2005	15358621	CD050483	null	959
5	DM	CDC73	Hyperparathyroidism-jaw tumour syndrome	NM_024529.4:c.85delG	null	chr1:193091415 (+)	null	GTGGTGAAGGGAGACGAAGTGATCTTCGGG[G/-]AGTTCTCCTGGCCCAAGAATGTGAAGACCA	GATCTTC^GGGgAGTTCTCCTG	G		28	Rekik	ANN ENDOP	71	121	2010	19942209	CD098560	null	79577
5	DM	CDC73	Hyperparathyroidism-jaw tumour syndrome	NM_024529.4:c.639delT	null	chr1:193111106 (+)	null	TGACATAACTGCCCTTAAACAGAGGAGTTT[T/-]GTGGATGCTGAGGTAGATGTGACCCGAGAT	CAGAGG^AGTTtTGTGGATGCT	T		212	Carpten	NAT GENET	32	676	2002	12434154	CD023266	null	79577
5	DM	CDH1	Gastric cancer	NM_004360.3:c.2398delC	null	chr16:68863659 (+)	null	ACCCTCATGAGTGTCCCCCGGTATCTTCCC[C/-]GCCCTGCCAATCCCGATGAAATTGGAAATT	GGTAT^CTTCCcCGCCCTGCCA	C		798	Kaurah	JAMA	297	2360	2007	17545690	CD073586	null	999
5	DM	CDH1	Breast cancer, lobular	NM_004360.3:c.2386delC	null	chr16:68863647 (+)	null	GACGTTGCACCAACCCTCATGAGTGTCCCC[C/-]GGTATCTTCCCCGCCCTGCCAATCCCGATG	GAGTGTC^CCCcGGTATCTTCC	C		795	Benusiglio	JMG	50	486	2013	23709761	CD135590	null	999
5	DM	CDH1	Gastric cancer	NM_004360.3:c.1212delC	null	chr16:68847290 (+)	null	CACACTGAAAGTGACTGATGCTGATGCCCC[C/-]AATACCCCAGCGTGGGAGGCTGTATACACC	TGCTGAT^GCCcCCAATACCCC	C		403	Brooks-Wilson	JMG	41	508	2004	15235021	CD041907	null	999
5	DM	CDH1	Gastric cancer	NM_004360.3:c.377delC	null	chr16:68835786 (+)	null	TGAATACAGTGGGGCACCACCACCGCCCCC[C/-]GCCCCATCAGGTATGTTGGCATTTTTCTGA	CACCGC^CCCCcGCCCCATCAG	C		125	Keller	AJP	155	337	1999	10433926	CD994007	null	999
5	DM	CDH23	Usher syndrome 1d	NM_022124.5:c.193delC	null	chr10:73269886 (+)	null	TTGCTGGCCCAAGACATGGACAATGACCCC[C/-]TGGTGTTTGGCGTGTCTGGGGAGGAGGCCT	GACAAT^GACCcCCTGGTGTTT	C		63	Astuto	AJHG	71	262	2002	12075507	CD021805	null	64072
5	DM	CDH3	Hypotrichosis with juvenile macular dystrophy	NM_001793.4:c.2117delG	null	chr16:68729272 (+)	null	ACAACGTCTTCTACTATGGCGAAGAGGGGG[G/-]TGGCGAAGAGGACCAGGTGGGGCACTGGGG	GCGAA^GAGGGgGGTGGCGAAG	G		704	Indelman	JID	121	1217	2003	14708629	CD033183	null	1001
5	DM	CDHR1	Retinal dystrophy	NM_033100.2:c.1463delG	null	chr10:85970899 (+)	null	TTGCCAGGATTCCTGAGAACGCCCCAGGGG[G/-]CTCCAGCGTGGTGGCTGTCACAGTGGGTTG	GAACGCC^CCAgGGGGCTCCAG	G		486	Henderson	MOL VIS	16	46	2010	20087419	CD100319	null	92211
5	DM	CDK4	Intimal sarcoma of the pulmonary artery	NM_000075.3:c.79delC	null	chr12:58145422 (-)	null	TATGGGACAGTGTACAAGGCCCGTGATCCC[C/-]ACAGTGGCCACTTTGTGGCCCTCAAGAGTG	CCCGT^GATCCcCACAGTGGCC	C		25	Gao	CMJ	122	1107	2009	19493449	CD093531	null	1019
5	DM	CDKL5	CDKL5 disorder	NM_003159.2:c.2322delA	null	chrX:18638032 (+)	null	TATTAGTCATTCAGAGCAACTCAAGGAAAA[A/-]GAGAAGCAAGGATTTTTCAGGTCAATGAAA	TCAAG^GAAAAaGAGAAGCAAG	A		773	Fehr	EJHG	21	266	2013	22872100	CD139244	null	6792
5	DM	CDKL5	CDKL5 disorder	NM_003159.2:c.2572delC	null	chrX:18646566 (+)	null	GCCTCAAATCACCCGGCTTCCTCAGATCCC[C/-]GCTTCCAGCCCTTAACAGCTCAACAAACCA	CTCAGAT^CCCcGCTTCCAGCC	C		857	Fehr	EJHG	21	266	2013	22872100	CD139246	rs267608662	6792
5	DM	CDKN2A	Squamous cell carcinoma, head and neck	NM_000077.4:c.106delG	null	chr9:21974721 (-)	null	GAGGAGGTGCGGGCGCTGCTGGAGGCGGGG[G/-]CGCTGCCCAACGCACCGAATAGTTACGGTC	GGAGGCG^GGGgCGCTGCCCAA	G		35	Cabanillas	HN			2011	22083977	CD119329	null	1029
5	DM	CDSN	Peeling skin disease	NM_001264.4:c.746delG	null	chr6:31084646 (-)	null	ACATCCCCAGCTCCCACTCTGTGTCAGGGG[G/-]TCAGAGGCCTGTGGTGGTGGTGGTGGACCA	CTGTG^TCAGGgGGTCAGAGGC	G		247	Israeli	JID	131	779	2011	21191406	CD111010	null	1041
5	DM	CEBPA	Acute myeloid leukaemia	NM_004364.3:c.68delC	null	chr19:33793253 (-)	null	CCCCGATGAGCAGCCACCTGCAGAGCCCCC[C/-]GCACGCGCCCAGCAGCGCCGCCTTCGGCTT	TGCAG^AGCCCcCCGCACGCGC	C		21	Smith	NEJM	351	2403	2004	15575056	CD043401	rs137852728	1050
5	DM	CEL	Diabetes & pancreatic exocrine dysfunction	NM_001807.3:c.1785delC	null	chr9:135946665 (+)	null	GCCGCCCACGGGTGACTCCGGGGCCCCCCC[C/-]GTGCCGCCCACGGGTGACTCCGGGGCCCCC	CCGGG^GCCCCcCCCGTGCCGC	C		593	Raeder	NAT GENET	38	54	2006	16369531	CD060114	rs193922638	1056
5	DM	CEP290	Joubert syndrome	NM_025114.3:c.287delA	null	chr12:88532932 (-)	null	AATTAAAAACTAAAGTAATGAAACTGGAAA[A/-]TGAACTGGAGGTATGTCTTTTTGTATTCCC	GAAACTG^GAAaATGAACTGGA	A		95	Tory	JASN	18	1566	2007	17409309	CD075344	null	80184
5	DM	CEP290	Joubert syndrome, Senior-Loken type	NM_025114.3:c.5493delA	null	chr12:88471567 (-)	null	CTTAAATAATGAACTGCAAAAGAAACAAAA[A/-]GCCTATAATAAAATACTTAGAGAGAAAGAG	AAAGAAA^CAAaAAGCCTATAA	A		1830	Brancati	AJHG	81	104	2007	17564967	CD073587	null	80184
5	DM	CEP290	Joubert syndrome	NM_025114.3:c.4656delA	null	chr12:88478411 (-)	null	TGCAAACATGCAAGCAAGGTTAAATCAAAA[A/-]GAAGAAGTATTAAAGAAGTATCAACGTCTT	GTTAAAT^CAAaAAGAAGAAGT	A		1551	Sayer	NAT GENET	38	674	2006	16682973	CD062131	rs62640572	80184
5	DM	CEP290	Leber congenital amaurosis	NM_025114.3:c.6604delA	null	chr12:88453716 (-)	null	TATGAATCCAAGACCAAAGGCACAGAAAAA[A/-]TTATTGCTGAAAATGAAAGGCTTCGTAAAG	GGCACA^GAAAaAATTATTGCT	A		2200	Perrault	HUM MUT	28	416	2007	17345604	CD072355	null	80184
5	DM	CEP290	Leber congenital amaurosis	NM_025114.3:c.5046delA	null	chr12:88474139 (-)	null	TCAAGAAAACCATGAAGATGAAGTGAAAAA[A/-]GTAAAAGCGGAAGTAGAGGATTTAAAGTAT	TGAAGTG^AAAaAAGTAAAAGC	A		1681	Simonelli	IOVS	48	4284	2007	17724218	CD075346	null	80184
5	DM	CEP290	Nephronophthisis-related ciliopathy	NM_025114.3:c.828delA	null	chr12:88523495 (-)	null	GACAGATAATGTAATAGATCAGTTAAAAAA[A/-]GAAAACGATCATTATCAACTTCAAGTAAGA	AGTTA^AAAAAaGAAAACGATC	A		275	Halbritter	HUM GENET	132	865	2013	23559409	CD139095	null	80184
5	DM	CEP290	Joubert syndrome	NM_025114.3:c.6869delA	null	chr12:88449444 (-)	null	AAGAATTGGAAACTGATATTGCCAAAAAAA[A/-]TCAAAGCATTACTGACCTTAAACAGCTTGT	ATTGCC^AAAAaAAATCAAAGC	A		2288	Tory	JASN	18	1566	2007	17409309	CD075343	null	80184
5	DM	CEP290	Meckel syndrome	NM_025114.3:c.3175delA	null	chr12:88487681 (-)	null	AACAGTGACATTGTTTCCATTTCAAAAAAA[A/-]TAACTATGCTGGAAATGAAGGAATTAAATG	CATTTCA^AAAaAAATAACTAT	A		1057	Baala	AJHG	81	170	2007	17564974	CD073593	null	80184
5	DM	CEP290	Joubert syndrome, Senior-Loken type	NM_025114.3:c.1666delA	null	chr12:88512305 (-)	null	GAGGAAGAACGACTTGATCTGAAAAAAAAA[A/-]TTCGTCAAATGGCTCAAGAAAGAGGAAAAA	ACTTGAT^CTGaAAAAAAAAAT	A		552	Brancati	AJHG	81	104	2007	17564967	CD073590	null	80184
5	DM	CFTR	Cystic fibrosis	NM_000492.3:c.803delA	null	chr7:117176661 (+)	null	GACTTGTGATTACCTCAGAAATGATTGAAA[A/-]TATCCAATCTGTTAAGGCATACTGCTGGGA	AATGATT^GAAaATATCCAATC	A		267	Orozco	HUM GENET	106	360	2000	10798368	CD000926	rs121908772	1080
5	DM	CFTR	Pancreatitis	NM_000492.3:c.1514delA	null	chr7:117199639 (+)	null	CCTGGATTATGCCTGGCACCATTAAAGAAA[A/-]TATCATCTTTGGTGTTTCCTATGATGAATA	ATTAAA^GAAAaTATCATCTTT	A		504	Rajesh	IJG	28	68	2009	19696993	CD095625	null	1080
5	DM	CFTR	Cystic fibrosis	NM_000492.3:c.156delA	null	chr7:117144409 (+)	null	TGTTGATTCTGCTGACAATCTATCTGAAAA[A/-]TTGGAAAGGTATGTTCATGTACATTGTTTA	TCTATCT^GAAaAATTGGAAAG	A		51	Schwartz	LSDB001	NL	#59	1993	LSDB	CD931164	null	1080
5	DM	CFTR	Cystic fibrosis	NM_000492.3:c.3908delA	null	chr7:117292930 (+)	null	TATTTATTTTTTCTGGAACATTTAGAAAAA[A/-]CTTGGATCCCTATGAACAGTGGAGTGATCA	CATTT^AGAAAaAACTTGGATC	A		1301	Reiss	HUM GENET	90	303	1992	1283151	CD920850	null	1080
5	DM	CFTR	Cystic fibrosis	NM_000492.3:c.2052delA	null	chr7:117232273 (+)	null	TGCTCCTGTCTCCTGGACAGAAACAAAAAA[A/-]CAATCTTTTAAACAGACTGGAGAGTTTGGG	CAGAA^ACAAAaAAACAATCTT	A		682	Chevalier-Porst	JMG	31	541	1994	7525963	CD910492	rs121908746	1080
5	DM	CFTR	Cystic fibrosis	NM_000492.3:c.3623delG	null	chr7:117267730 (+)	null	TGAAGAAAGATGACATCTGGCCCTCAGGGG[G/-]CCAAATGACTGTCAAAGATCTCACAGCAAA	GGCCC^TCAGGgGGCCAAATGA	G		1206	Claustres	LSDB001	NL	#70	1998	LSDB	CD983609	rs35396083	1080
5	DM	CFTR	Cystic fibrosis	NM_000492.3:c.429delT	null	chr7:117171108 (+)	null	GAGGACACTGCTCCTACACCCAGCCATTTT[T/-]GGCCTTCATCACATTGGAATGCAGATGAGA	CCCAGCC^ATTtTTGGCCTTCA	T		142	Graham	GENOMICS	12	854	1992	1374052	CD920841	null	1080
5	DM	CFTR	Cystic fibrosis	NM_000492.3:c.2583delT	null	chr7:117235076 (+)	null	ATATATTACTGTCCACAAGAGCTTAATTTT[T/-]GTGCTAATTTGGTGCTTAGTAATTTTTCTG	GAGCTTA^ATTtTTGTGCTAAT	T		860	Mercier	HUM MUT	6	188	1995	7581406	CD951655	null	1080
5	DM	CFTR	Cystic fibrosis	NM_000492.3:c.959delT	null	chr7:117180243 (+)	null	TCTTCTTCTCAGGGTTCTTTGTGGTGTTTT[T/-]ATCTGTGCTTCCCTATGCACTAATCAAAGG	TTGTG^GTGTTtTTATCTGTGC	T		318	Feuillet-Fieux	HUM MUT	16	95	2000	10874326	CD003981	null	1080
5	DM	CFTR	Cystic fibrosis	NM_000492.3:c.233delT	null	chr7:117149156 (+)	null	AACTCATTAATGCCCTTCGGCGATGTTTTT[T/-]CTGGAGATTTATGTTCTATGGAATCTTTTT	GGCGA^TGTTTtTTCTGGAGAT	T		76	Bienvenu	LSDB001	NL	#70	1998	LSDB	CD983595	null	1080
5	DM	CHD7	CHARGE syndrome	NM_017780.3:c.5776delA	null	chr8:61764688 (+)	null	CTCATTACTGCCTATCAGCGCAGCTATAAA[A/-]GGCAACAGATGAGGCAAGAGGCCCTAATGA	CAGCTAT^AAAaGGCAACAGAT	A		1925	Bartels	GTMB	14	881	2010	21158681	CD109341	null	55636
5	DM	CHD7	CHARGE syndrome	NM_017780.3:c.7219delA	null	chr8:61769058 (+)	null	CCTCGCCAGCGGAGGAGGAGGAGGAGAAAA[A/-]TCGAAATTGAGGCCGAAAGAGCTGCCAAGA	AGGAGG^AGAAaAATCGAAATT	A		2405	Jongmans	JMG	43	306	2006	16155193	CD061384	null	55636
5	DM	CHD7	CHARGE syndrome	NM_017780.3:c.7320delA	null	chr8:61769159 (+)	null	TCAGGTGGTCTCAGAAAATGGACAAGAAAA[A/-]GTTGTAGATTTATCAAAGGCCTCAAGAGAG	GACAA^GAAAAaGTTGTAGATT	A		2439	Janssen	HUM MUT	33	1149	2012	22461308	CD126783	null	55636
5	DM	CHD7	CHARGE syndrome	NM_017780.3:c.2566delA	null	chr8:61729013 (+)	null	CTGGAAAAAGATAAGAGAATTCAGCAAAAA[A/-]TTAAACGATTTAAGGCAAAGCAGGGCCAGA	TCAGCAA^AAAaTTAAACGATT	A		855	Bilan	JMD			2011	22033296	CD119032	null	55636
5	DM	CHD7	CHARGE syndrome	NM_017780.3:c.6018delA	null	chr8:61765180 (+)	null	ATTTAGAGCCTTTGCCAGGCTTGACAAAAA[A/-]TCTGATGAGAGTTTGGAGAAATACTTCAGT	TTGAC^AAAAAaTCTGATGAGA	A		2005	Bartels	GTMB	14	881	2010	21158681	CD109343	null	55636
5	DM	CHD7	CHARGE syndrome	NM_017780.3:c.1925delA	null	chr8:61693818 (+)	null	ACTCACTGGATGGGTCCCAAGAAGAAAAAA[A/-]GAAAAAGAAAAGGTCAAAGGCAAAAAAAGA	GAAGAA^AAAAaGAAAAAGAAA	A		641	Bartels	GTMB	14	881	2010	21158681	CD109324	null	55636
5	DM	CHD7	CHARGE syndrome	NM_017780.3:c.4171delC	null	chr8:61749557 (+)	null	TGCATCATCTTTGATTCAGACTGGAATCCC[C/-]AAAATGACCTCCAGGTAAATGCACAAGAAA	ACTGG^AATCCcCAAAATGACC	C		1389	Asakura	JCEM	93	920	2008	18089695	CD082077	null	55636
5	DM	CHD7	CHARGE syndrome	NM_017780.3:c.780delC	null	chr8:61654771 (+)	null	TCACTCGGTGCAGCAGTTCCATCACCACCC[C/-]TCTACTGCTCTCCATGGAGAATCCGTTGCC	ATCAC^CACCCcTCTACTGCTC	C		259	Bartels	GTMB	14	881	2010	21158681	CD109318	null	55636
5	DM	CHD7	CHARGE syndrome	NM_017780.3:c.1044delC	null	chr8:61655035 (+)	null	TCCAATGAATCAGTCCGTACCAAGATACCC[C/-]AATGCTGTAGGATTCCCATCAAACAGTGGT	CCAAGA^TACCcCAATGCTGTA	C		347	Jongmans	JMG	43	306	2006	16155193	CD061385	null	55636
5	DM	CHD7	CHARGE syndrome	NM_017780.3:c.718delC	null	chr8:61654709 (+)	null	TCAGGACCTGGCCACTTGTCCCACGTGCCC[C/-]AGCAGAGTCCCAGCATGGCACCTTCCTTGC	CCACGTG^CCCcAGCAGAGTCC	C		239	Janssen	HUM MUT	33	1149	2012	22461308	CD126725	null	55636
5	DM	CHD7	CHARGE syndrome	NM_017780.3:c.1319delC	null	chr8:61655310 (+)	null	TGCCCCATCCTCAGCCATCTCACCAGCCCC[C/-]TGGTGCCATGGGAATCGGACAGAGGAATAT	CACCAG^CCCCcTGGTGCCATG	C		439	Bartels	GTMB	14	881	2010	21158681	CD109321	null	55636
5	DM	CHD7	CHARGE syndrome	NM_017780.3:c.7577delT	null	chr8:61769416 (+)	null	GGAAAAATGTGGAGGGACTTGATCTGCTTT[T/-]CATGAGCCACAAACGGACGTCATTGAGTGC	GATCTG^CTTTtCATGAGCCAC	T		2525	Janssen	HUM MUT	33	1149	2012	22461308	CD126784	null	55636
5	DM	CHD7	CHARGE syndrome	NM_017780.3:c.3937delT	null	chr8:61748790 (+)	null	AAGGCTGGTGGCCACAGGGTGCTTATCTTT[T/-]CCCAGATGGTGCGCTGCTTGGACATACTGG	GCTTATC^TTTtCCCAGATGGT	T		1312	Janssen	HUM MUT	33	1149	2012	22461308	CD126761	null	55636
5	DM	CHD7	CHARGE syndrome	NM_017780.3:c.595delT	null	chr8:61654586 (+)	null	ATGGGCAGCTATATGGCACGTGGGGATTTT[T/-]CCATGCAGCAGCATGGTCAGCCACAGCAGA	CGTGGG^GATTtTTCCATGCAG	T		197	Wincent	CLIN GENET	74	31	2008	18445044	CD084056	null	55636
5	DM	CHEK2	Prostate cancer	NM_007194.3:c.869delA	null	chr22:29099532 (-)	null	CTTCTTAGCCTTGCATCATCAAGATTAAAA[A/-]CTTTTTTGATGCAGAAGATTATTATATTGT	AAGATT^AAAAaCTTTTTTGAT	A		289	Leongamornlert	BJC	110	1663	2014	24556621	CD143101	null	11200
5	DM	CHEK2	Li-Fraumeni syndrome	NM_007194.3:c.1425delT	null	chr22:29090056 (-)	null	GTTGTTGGTAGTGGATCCAAAGGCACGTTT[T/-]ACGACAGAAGAAGCCTTAAGACACCCGTGG	AAGGCA^CGTTtTACGACAGAA	T		474	Bell	SCIENCE	286	2528	1999	10617473	CD993416	null	11200
5	DM	CHM	Choroideraemia	NM_000390.2:c.1079delA	null	chrX:85211245 (-)	null	GCACCATAGATGGTCTCAAAGCTACCAAAA[A/-]CTTTCTTCACTGTCTTGGGCGGTATGGCAA	GCTACC^AAAAaCTTTCTTCAC	A		359	Ramsden	EJMG	56	432	2013	23811034	CD137317	null	1121
5	DM	CHM	Choroideraemia	NM_000390.2:c.529delG	null	chrX:85218843 (-)	null	CTAGAAGTAAATGGTGCTGAAGTGACAGGG[G/-]AAAAAGAAAACCATTGTGATGATAAAACTT	AAGTG^ACAGGgGAAAAAGAAA	G		175	McTaggart	HUM MUT	20	189	2002	12203991	CD022134	null	1121
5	DM	CHM	Choroideraemia	NM_000390.2:c.304delT	null	chrX:85233781 (-)	null	GACAAAACTATTCAACATGTGGAAGTATTT[T/-]GTTATGCCAGGTATGAAAAGTATTTACTGC	TGGAA^GTATTtTGTTATGCCA	T		100	Beaufrere	LSDB034	AB	0	1997	LSDB	CD011128	null	1121
5	DM	CHM	Choroideraemia	NM_000390.2:c.904delT	null	chrX:85212896 (-)	null	AAGCGAATGCTAATGAAATTTCTTACATTT[T/-]GTATGGAATATGAGAAATATCCTGATGAAT	TTCTT^ACATTtTGTATGGAAT	T		300	McTaggart	HUM MUT	20	189	2002	12203991	CD022136	null	1121
5	DM	CHRNE	Congenital myasthenic syndrome	NM_000080.3:c.1090delC	null	chr17:4802622 (-)	null	CTGGGCTCCCCGCCGCCGCCCGAGGCCCCC[C/-]GGGCCGCCTCGCCCCCAAGGCGGGCGTCGT	CCCGAG^GCCCcCCGGGCCGCC	C		362	Sieb	HUM GENET	107	160	2000	11030414	CD002498	null	1145
5	DM	CHRNE	Congenital myasthenic syndrome	NM_000080.3:c.1429delG	null	chr17:4802084 (-)	null	AGCGTGGGCTCCAGCCTCATCTTCCTCGGG[G/-]CCTACTTCAACCGAGTGCCTGATCTCCCCT	TCTTC^CTCGGgGCCTACTTCA	G		475	Abicht	ACTA MYO	19	23	2000	NO ID	CD022895	null	1145
5	DM	CLCN1	Myotonia congenita	NM_000083.2:c.2789delC	null	chr7:143048880 (+)	null	GGGATGTGATTGCTGCCTCCCCAGAGACCC[C/-]TGTGCCATCTCCTTCCCCAGAGCCCCCTCT	CCAGAG^ACCCcTGTGCCATCT	C		929	Brugnoni	JHG	58	581	2013	23739125	CD139463	null	1180
5	DM	CLCN1	Myotonia, Becker	NM_000083.2:c.32delG	null	chr7:143013337 (+)	null	TGGAGCAATCCCGGTCACAGCAGCGTGGGG[G/-]TGAACAAAGCTGGTGGGGTAGTGACCCCCA	CAGCGT^GGGGgTGAACAAAGC	G		10	Sk√°lov√°	PLOS ONE	8		2013	24349310	CD1313408	null	1180
5	DM	CLCN5	Dent disease	NM_000084.2:c.258delA	null	chrX:49840502 (+)	null	CATCTCTGCTCATTGGATGACAGACTTAAA[A/-]GAAGGTATATGCACAGGGGGATTCTGGTTT	ACAGAC^TTAAaAGAAGGTATA	A		85	Cox	JBMR	14	1536	1999	10469281	CD994375	null	1184
5	DM	CLCN5	Dent disease	NM_000084.2:c.118delA	null	chrX:49837156 (+)	null	TTTCTCATTTTCCCCTAGATTACCAATAAA[A/-]GCAAAGAGTCAACATGGGCCTTAATTCACA	TTACC^AATAAaAGCAAAGAGT	A		38	Hoopes	KID INT	54	698	1998	9734595	CD982540	null	1184
5	DM	CLCN5	Dent disease	NM_000084.2:c.2061delC	null	chrX:49855454 (+)	null	AAAGCTTCGGAACATCCTCGATCTCAGCCC[C/-]TTCACTGTGACTGACCTTACACCCATGGAG	GATCTC^AGCCcCTTCACTGTG	C		686	Hoopes	KID INT	65	1615	2004	15086899	CD044267	null	1184
5	DM	CLN3	Neuronal ceroid lipofuscinosis, juvenile	NM_001042432.1:c.1272delG	null	chr16:28488882 (-)	null	CTCTGACACACTGGGGATCTCCCTGTCGGG[G/-]CTCCTGGCTTTGCCTCTGCATGACTTCCTC	CTCCCTG^TCGgGGCTCCTGGC	G		423	Munroe	AJHG	61	310	1997	9311735	CD972142	null	1201
5	DM	CLN5	Neuronal ceroid lipofuscinosis, late infantile	NM_006493.2:c.1083delT	null	chr13:77574963 (+)	null	AGAATTTCTGTTGAGTCTCTTGCAAATTTT[T/-]GATGCAGTGATTGTGCACAAACAGTTCTAT	TGCAA^ATTTTtGATGCAGTGA	T		360	Xin	NEUROLOGY	74	565	2010	20157158	CD101072	null	1203
5	DM	CLN8	Neuronal ceroid lipofuscinosis, late infantile	NM_018941.3:c.66delG	null	chr8:1719286 (+)	null	CATTTTTGACCTGGACTATGCATCCTGGGG[G/-]ATCCGCTCCACGCTGATGGTCGCTGGCTTT	TGCATCC^TGGgGGATCCGCTC	G		21	Cannelli	NEUROGENET	7	111	2006	16570191	CD067158	null	2055
5	DM	CNKSR1	Intellectual disability	NM_006314.2:c.851delC	null	chr1:26510317 (+)	null	TGAAGAAGATCCCGATACCGGAGACCCCCC[C/-]ACAGGTACCTTCCCCTGCCGCCCCCCGACC	ATACCG^GAGAcCCCCCCACAG	C		281	Najmabadi	NATURE	478	57	2011	21937992	CD118289	rs201305445	10256
5	DM	CNNM2	Hypomagnesemia	NM_017649.4:c.117delG	null	chr10:104678354 (+)	null	GCGCCGCAGCCTCAGCGCTCGCGGCCGGGG[G/-]ATCCTGCAGGCGGCTGCGGGGCGGCTGCTG	TCGCGGC^CGGgGGATCCTGCA	G		38	Stuiver	AJHG	88	333	2011	21397062	CD111835	null	54805
5	DM	COL10A1	Metaphyseal chondrodysplasia, Schmid	NM_000493.3:c.1859delC	null	chr6:116441420 (-)	null	TTTGGGTAGGCCTGTATAAGAATGGCACCC[C/-]TGTAATGTACACCTATGATGAATACACCAA	AGAAT^GGCACcCCTGTAATGT	C		618	McIntosh	HMG	3	303	1994	8004099	CD941646	null	1300
5	DM	COL11A2	Otospondylomegaepiphyseal dysplasia	NM_080680.2:c.3329delC	null	chr6:33138928 (-)	null	CTTCTCTTACCCAGGGCCCTCCTGGACCCC[C/-]TGGACCCATTGGTCCTGTGGGGCAGCCTGG	CCTGGA^CCCCcTGGACCCATT	C		1109	Tokg√∂z-Yilmaz	IJPO	75	433	2011	21208667	CD110321	null	1302
5	DM	COL17A1	Epidermolysis bullosa, junctional	NM_000494.3:c.3131delC	null	chr10:105797471 (-)	null	TTCAGGGTCCCCCAGGCCCACCTGGTCCCC[C/-]AGGACCTGTCACCACCATCACAGGCGAGAC	CACCT^GGTCCcCCAGGACCTG	C		1042	Pasmooij	BJD	156	861	2007	17263807	CD072364	null	1308
5	DM	COL17A1	Epidermolysis bullosa, junctional, generalised	NM_000494.3:c.3548delC	null	chr10:105795092 (-)	null	TCAGAGGCATCGTTGGACCCCCAGGTCCCC[C/-]GGGTCCACCAGGGATCCCAGGCAATGTGTG	CCAGGT^CCCCcGGGTCCACCA	C		1182	Kiritsi	JMG	48	450	2011	21357940	CD114994	null	1308
5	DM	COL1A1	Osteogenesis imperfecta I	NM_000088.3:c.246delC	null	chr17:48277166 (-)	null	CGTGATCTGTGACGAGACCAAGAACTGCCC[C/-]GGCGCCGAAGTCCCCGAGGGCGAGTGCTGT	AAGAAC^TGCCcCGGCGCCGAA	C		81	Hartikka	HUM MUT	24	147	2004	15241796	CD042191	rs72667010	1277
5	DM	COL1A1	Osteogenesis imperfecta I	NM_000088.3:c.484delC	null	chr17:48275853 (-)	null	TTCTCTTGTTTGTTCTAGAACTTTGCTCCC[C/-]AGCTGTCTTATGGCTATGATGAGAAATCAA	CTTTGCT^CCCcAGCTGTCTTA	C		161	Swinnen	OJRD	6	88	2011	22206639	CD1110792	null	1277
5	DM	COL1A1	Osteogenesis imperfecta I	NM_000088.3:c.3765delC	null	chr17:48264050 (-)	null	CCGGAGCCCAGAGGGCAGCCGCAAGAACCC[C/-]GCCCGCACCTGCCGTGACCTCAAGATGTGC	GCAAG^AACCCcGCCCGCACCT	C		1254	Swinnen	OJRD	6	88	2011	22206639	CD1110786	null	1277
5	DM	COL1A1	Osteogenesis imperfecta IV	NM_000088.3:c.2684delC	null	chr17:48266883 (-)	null	CTATCCTCATCCAGGGAAATGCTGGACCCC[C/-]TGGCCCTCCTGGTCCTGCTGGCAAAGAAGG	ATGCT^GGACCcCCTGGCCCTC	C		893	Ward	HUM MUT	17	434	2001	11317364	CD011595	rs72653151	1277
5	DM	COL1A1	Osteogenesis imperfecta I	NM_000088.3:c.1865delC	null	chr17:48270168 (-)	null	AAGATGGAGAGGCTGGAGCTCAGGGACCCC[C/-]TGGCCCTGCTGTGAGTGTCCCTGATGGGGA	CTCAG^GGACCcCCTGGCCCTG	C		620	Lee	HUM MUT	27	599	2006	16705691	CD063487	rs72651620	1277
5	DM	COL1A1	Osteogenesis imperfecta	NM_000088.3:c.3026delC	null	chr17:48266283 (-)	null	CCATGGGCCCCCCTGGATTGGCTGGACCCC[C/-]TGGTGAATCTGGACGTGAGGTGAGCAGTCC	GCTGGA^CCCCcTGGTGAATCT	C		1008	Ben Amor	JBMR	28	2001	2013	23529829	CD137832	null	1277
5	DM	COL1A1	Osteogenesis imperfecta I	NM_000088.3:c.614delC	null	chr17:48275338 (-)	null	TCAAGGGTCCCCAAGGCTTCCAAGGTCCCC[C/-]TGGTGAGCCTGGCGAGCCTGGAGCTTCAGT	TCCAA^GGTCCcCCTGGTGAGC	C		203	Hartikka	HUM MUT	24	147	2004	15241796	CD042182	rs72667033	1277
5	DM	COL1A1	Osteogenesis imperfecta I	NM_000088.3:c.2072delC	null	chr17:48269204 (-)	null	TCCCTGGCGAGCGTGGTGTGCAAGGTCCCC[C/-]TGGTCCTGCTGGTCCCCGAGGGGCCAACGG	TGCAA^GGTCCcCCTGGTCCTG	C		689	Ward	HUM MUT	17	434	2001	11317364	CD011593	rs72651639	1277
5	DM	COL1A1	Osteogenesis imperfecta I	NM_000088.3:c.3008delC	null	chr17:48266301 (-)	null	AACGTGGTCCCCCTGGTCCCATGGGCCCCC[C/-]TGGATTGGCTGGACCCCCTGGTGAATCTGG	CCATG^GGCCCcCCTGGATTGG	C		1001	Pollitt	HUM MUT	27	716	2006	16786509	CD063483	rs72653168	1277
5	DM	COL1A1	Osteogenesis imperfecta IV	NM_000088.3:c.386delC	null	chr17:48276672 (-)	null	CTCTCCCCCTGCAGGGACCCGCAGGCCCCC[C/-]TGGCCGAGATGGCATCCCTGGACAGCCTGG	CCGCA^GGCCCcCCTGGCCGAG	C		127	Pollitt	HUM MUT	27	716	2006	16786509	CD063486	rs72667014	1277
5	DM	COL1A1	Osteogenesis imperfecta I	NM_000088.3:c.441delC	null	chr17:48276617 (-)	null	GCCTGGACTTCCCGGACCCCCCGGACCCCC[C/-]GGACCTCCCGGACCCCCTGGCCTCGGAGGA	CCGGA^CCCCCcGGACCTCCCG	C		146	Zhang	JBMM	30	69	2012	21667357	CD123304	null	1277
5	DM	COL1A1	Osteogenesis imperfecta I	NM_000088.3:c.2424delC	null	chr17:48267715 (-)	null	CTAGGGAGACCGTGGTGAGCCTGGTCCCCC[C/-]GGCCCTGCTGGCTTTGCTGGCCCCCCTGTG	CTGGT^CCCCCcGGCCCTGCTG	C		807	Zhang	JBMM	30	69	2012	21667357	CD123308	null	1277
5	DM	COL1A1	Osteogenesis imperfecta I	NM_000088.3:c.1127delC	null	chr17:48272956 (-)	null	CCCAGGGTGTGCGTGGTGAGCCTGGCCCCC[C/-]TGGCCCTGCTGGTGCTGCTGGCCCTGCTGT	GTGAG^CCTGGcCCCCCTGGCC	C		373	Willing	AJHG	59	799	1996	8808594	CD961894	rs72645369	1277
5	DM	COL1A1	Osteogenesis imperfecta I	NM_000088.3:c.432delC	null	chr17:48276626 (-)	null	CCCTGGACAGCCTGGACTTCCCGGACCCCC[C/-]GGACCCCCCGGACCTCCCGGACCCCCTGGC	TCCCGGA^CCCcCCGGACCCCC	C		143	Pollitt	HUM MUT	27	716	2006	16786509	CD063493	rs72667016	1277
5	DM	COL2A1	Stickler syndrome	NM_001844.4:c.3906delC	null	chr12:48368626 (-)	null	TCCCCCTGCAGGAGACTACTGGATTGACCC[C/-]AACCAAGGCTGCACCTTGGACGCCATGAAG	ACTGG^ATTGAcCCCAACCAAG	C		1300	Hoornaert	EJHG	18	872	2010	20179744	CD104479	null	1280
5	DM	COL2A1	Stickler syndrome	NM_001844.4:c.724delC	null	chr12:48389076 (-)	null	TTCCTTTGTTTGTAGGGTCCCATGGGTCCC[C/-]GTGGTCCTCCTGGTCCCCCTGGAAAGCCTG	CATGGGT^CCCcGTGGTCCTCC	C		241	Richards	HUM MUT	31	E1461	2010	20513134	CD103304	null	1280
5	DM	COL2A1	Arthroophthalmopathy	NM_001844.4:c.3978delC	null	chr12:48368554 (-)	null	CATGGAGACTGGCGAGACTTGCGTCTACCC[C/-]AATCCAGCAAACGTTCCCAAGAAGAACTGG	TGCGTC^TACCcCAATCCAGCA	C		1325	Ahmad	ARCH OPHT	113	1454	1995	7487609	CD951662	null	1280
5	DM	COL2A1	Stickler syndrome	NM_001844.4:c.1821delC	null	chr12:48378790 (-)	null	GCAGCCTGGTGTCATGGGTTTCCCTGGCCC[C/-]AAAGGTGCCAACGTAAGTAATAATTTGCTC	TTCCCT^GGCCcCAAAGGTGCC	C		606	Zechi-Ceide	EJMG	51	183	2008	18276201	CD082080	null	1280
5	DM	COL2A1	Stickler syndrome	NM_001844.4:c.3623delC	null	chr12:48369363 (-)	null	TGCAGGGTCCTCCTGGAAATCCTGGACCCC[C/-]TGGTCCTCCAGGTCCCCCTGGCCCTGGCAT	CCTGGA^CCCCcTGGTCCTCCA	C		1207	Hoornaert	EJHG	18	872	2010	20179744	CD104477	null	1280
5	DM	COL2A1	Stickler syndrome	NM_001844.4:c.1931delC	null	chr12:48377880 (-)	null	AAGATGGTGAGACAGGTGCTGCAGGACCCC[C/-]TGGCCCTGCTGTAAGTACCTGCCCAGCCTC	CTGCA^GGACCcCCTGGCCCTG	C		642	Nishimura	HUM MUT	26	36	2005	15895462	CD052446	null	1280
5	DM	COL2A1	Stickler syndrome	NM_001844.4:c.2813delC	null	chr12:48372462 (-)	null	CCAAAGGTGCTCGAGGAGACAGCGGCCCCC[C/-]TGGCCGAGCTGGTGAACCCGGCCTCCAAGG	AGCGGC^CCCCcTGGCCGAGCT	C		937	Hoornaert	EJHG	18	872	2010	20179744	CD104469	null	1280
5	DM	COL2A1	Stickler syndrome	NM_001844.4:c.2381delC	null	chr12:48375587 (-)	null	CGCAGGGCCTGACAGGTCCCATTGGCCCCC[C/-]TGGCCCAGCTGGTGCTAATGGCGAGAAGGT	CCATT^GGCCCcCCTGGCCCAG	C		792	Annunen	AJHG	65	974	1999	10486316	CD993434	null	1280
5	DM	COL2A1	Stickler syndrome	NM_001844.4:c.3137delC	null	chr12:48371411 (-)	null	TCCAGGGAAGCCCCGGTGCTGATGGCCCCC[C/-]TGGCAGAGATGGCGCTGCTGGAGTCAAGGT	CTGAT^GGCCCcCCTGGCAGAG	C		1044	Richards	HUM MUT	27	696	2006	16752401	CD063500	null	1280
5	DM	COL2A1	Spondyloperipheral dysplasia	NM_001844.4:c.4337delG	null	chr12:48367317 (-)	null	TTCTCCCCTAGAAACATACCGGTAAGTGGG[G/-]CAAGACTGTTATCGAGTACCGGTCACAGAA	CGGTAAG^TGGgGCAAGACTGT	G		1445	Zankl	AJMG	129A	144	2004	15316962	CD042588	null	1280
5	DM	COL2A1	Stickler syndrome	NM_001844.4:c.1313delG	null	chr12:48380913 (-)	null	CTGGTGCTCCTGGCTTCCCTGGGCCACGGG[G/-]CCCTCCTGGCCCTCAAGGTGCAACTGGTCC	GGGCCA^CGGGgCCCTCCTGGC	G		437	Richards	HUM MUT	31	E1461	2010	20513134	CD103310	null	1280
5	DM	COL3A1	Ehlers-Danlos syndrome IV	NM_000090.3:c.413delC	null	chr2:189850470 (+)	null	AACCAGGGTCCCCTGGTTCTCCTGGCCCCC[C/-]TGGAATCTGTGAATCATGCCCTACTGGTCC	TCTCCT^GGCCcCCCTGGAATC	C		136	Schwarze	AJHG	69	989	2001	11577371	CD013329	null	1281
5	DM	COL4A3	Alport syndrome	NM_000091.4:c.3533delC	null	chr2:228160000 (+)	null	GATTATCTCTTTCAGGTTTATTGAGGGCCC[C/-]TCCAGGCCCAAGAGGGAACCCTGGTGCTCA	ATTGAGG^GCCcCTCCAGGCCC	C		1177	Heidet	JASN	12	97	2001	11134255	CD014138	null	1285
5	DM	COL4A3	Alport syndrome	NM_000091.4:c.713delC	null	chr2:228118302 (+)	null	TTTAGGGTGTGAAAGGGTTAACAGGACCCC[C/-]GGGACCACCAGGAACAGTTATTGTGACCCT	ACAGGA^CCCCcGGGACCACCA	C		237	Storey	JASN	24	1945	2013	24052634	CD1312541	null	1285
5	DM	COL4A3	Alport syndrome	NM_000091.4:c.3622delG	null	chr2:228162446 (+)	null	GGTTTTCCTGGCCTCCCGGGCAGAAAAGGG[G/-]CCATGGGAGATGCTGGACCTCGAGGACCCA	GCAGA^AAAGGgGCCATGGGAG	G		1206	Tazon Vega	AJKD	42	952	2003	14582039	CD034467	null	1285
5	DM	COL4A4	Alport syndrome	NM_000092.4:c.1889delC	null	chr2:227942708 (-)	null	CCCCAGGCAAAGCAGGACCTGTGGGGCCCC[C/-]AGGACTGGGATTTCCTGGTCCACCAGGAGA	ACCTGTG^GGGcCCCCAGGACT	C		628	Marcocci	NDT	24	1464	2009	19129241	CD095037	null	1286
5	DM	COL4A4	Alport syndrome	NM_000092.4:c.2638delG	null	chr2:227920739 (-)	null	GGCCTCCCCGGACTCCCAGGACGGCCTGGG[G/-]CACATGGTCCCCCAGGCCTCCCAGGAATCC	GACGG^CCTGGgGCACATGGTC	G		878	Dagher	HUM MUT	20	321	2002	12325029	CD022540	null	1286
5	DM	COL4A5	Alport syndrome	NM_000495.4:c.2943delA	null	chrX:107867491 (+)	null	GGAAGGTATACCTGGAGTTTCAGGGCCAAA[A/-]GGTTATCAGGGTTTGCCTGGAGACCCAGGG	TTCAGGG^CCAaAAGGTTATCA	A		980	Peissel	HUM MUT	3	386	1994	8081393	CD941652	rs104886204	1287
5	DM	COL4A5	Alport syndrome	NM_000495.4:c.1074delA	null	chrX:107829886 (+)	null	ACCTGGGACTGGTATAACTATAGGAGAAAA[A/-]GGAAACATTGGGTTGCCTGGGTTGCCTGGA	TATAGGA^GAAaAAGGAAACAT	A		357	Knebelmann	AJHG	59	1221	1996	8940267	CD961908	rs104886095	1287
5	DM	COL4A5	Alport syndrome	NM_000495.4:c.3167delC	null	chrX:107869500 (+)	null	CTTCTGGAGTTCCTGGACAACCTGGCTCCC[C/-]AGGATTACCTGGACAGAAAGGCGACAAAGG	ACCTGGC^TCCcCAGGATTACC	C		1055	Bekheirnia	JASN	21	876	2010	20378821	CD107358	rs281874711	1287
5	DM	COL4A5	Alport syndrome	NM_000495.4:c.4177delC	null	chrX:107925097 (+)	null	CAGCCTGGGCTAAAGGGTCTACCAGGACCC[C/-]AAGGACCTCAAGGCTTACCAGGTACCAATG	TACCA^GGACCcCAAGGACCTC	C		1391	Bekheirnia	JASN	21	876	2010	20378821	CD107352	rs281874730	1287
5	DM	COL4A5	Alport syndrome	NM_000495.4:c.4349delC	null	chrX:107930763 (+)	null	CCCCTGGTCCAGATGGATTGCAAGGTCCCC[C/-]AGGTCCCCCTGGAACCTCCTCTGTTGCACA	TGCAA^GGTCCcCCAGGTCCCC	C		1448	Nagel	HUM MUT	26	60	2005	15954103	CD052455	rs104886275	1287
5	DM	COL4A5	Alport syndrome	NM_000495.4:c.1376delC	null	chrX:107834827 (+)	null	AGATATGTGAACCAGGCCCTCCAGGCCCCC[C/-]AGGATCTCCAGGTGATAAAGGACTCCAAGG	CCTCCA^GGCCcCCCAGGATCT	C		457	Knebelmann	AJHG	59	1221	1996	8940267	CD961912	rs104886113	1287
5	DM	COL4A5	Alport syndrome	NM_000495.4:c.4045delG	null	chrX:107924162 (+)	null	GGAGTACCTGGATCAGCTGGCCCTGAGGGG[G/-]AACCGGGACTTATTGGTCCTCCAGGTAAGA	CCCTGAG^GGGgAACCGGGACT	G		1348	Hanson	CJASN	6	198	2011	20884774	CD115550	null	1287
5	DM	COL5A1	Ehlers-Danlos syndrome	NM_000093.3:c.4383delC	null	chr9:137710738 (+)	null	CCCAGGATCCCCAGGCCCGGACGGTCCCCC[C/-]GGCCCCATGGTGAGTCACATTCCTCATGGT	GGACGGT^CCCcCCGGCCCCAT	C		1460	Malfait	HUM MUT	25	28	2005	15580559	CD050443	null	1289
5	DM	COL5A1	Ehlers-Danlos syndrome	NM_000093.3:c.2988delC	null	chr9:137693835 (+)	null	CCAAGGCAAGACCGGCCCTCCAGGCCCCCC[C/-]GGCGTGGTCGGCCCTCAGGTAAGCTCCAGC	CAGGC^CCCCCcGGCGTGGTCG	C		995	Ritelli	OJRD	8	58	2013	23587214	CD133005	null	1289
5	DM	COL6A1	Ullrich congenital muscular dystrophy	NM_001848.2:c.1660delG	null	chr21:47418859 (+)	null	GGCCTCAAGGGGGACGAGGGAGAAGCCGGG[G/-]ACCCCGGAGACGATGTAAGTGTGGATGGGA	GAGAA^GCCGGgGACCCCGGAG	G		552	Peat	NEU DIS	17	547	2007	17537636	CD073600	null	1291
5	DM	COL7A1	Epidermolysis bullosa dystrophica	NM_000094.3:c.5015delA	null	chr3:48618051 (-)	null	CACCTGGAGTTCGGGGGCCTGTGGGTGAAA[A/-]GGGAGACCAGGGAGATCCTGGAGAGGATGG	TGTGGGT^GAAaAGGGAGACCA	A		1671	Kon	JID	111	534	1998	9740253	CD982554	null	1294
5	DM	COL7A1	Epidermolysis bullosa dystrophica	NM_000094.3:c.7864delC	null	chr3:48605534 (-)	null	GAAAAAGGAGATGTTGGCTTCATGGGTCCC[C/-]GGGGCCTCAAGGTAGGAAAGAAACAAGATT	CATGGGT^CCCcGGGGCCTCAA	C		2621	Esc√°mez	BJD	163	155	2010	20184583	CD103724	null	1294
5	DM	COL7A1	Epidermolysis bullosa dystrophica	NM_000094.3:c.1934delC	null	chr3:48627762 (-)	null	CAGGTCCGGAGTCCAGCCAGACACTGCCCC[C/-]AGACTCTACTGCCACAGACATCACAGGGCT	AGACA^CTGCCcCCAGACTCTA	C		643	Kern	JID	126	1006	2006	16484981	CD061394	null	1294
5	DM	COL7A1	Epidermolysis bullosa dystrophica	NM_000094.3:c.4172delC	null	chr3:48621756 (-)	null	CACTGGGGGACCCAGGACCCCGTGGCCCCC[C/-]AGGGCTTCCTGGAACAGCCATGAAGGTGAC	CCCGT^GGCCCcCCAGGGCTTC	C		1389	Gardella	JID	119	1456	2002	12485454	CD023250	null	1294
5	DM	COL7A1	Epidermolysis bullosa dystrophica	NM_000094.3:c.4322delC	null	chr3:48621170 (-)	null	GCCCTGGACCCCAAGGCCCCGTTGGCCCCC[C/-]TGGAAAGAAAGGAGAAAAAGTAGGAAGGCT	CCGTT^GGCCCcCCTGGAAAGA	C		1439	Whittock	JID	113	673	1999	10504458	CD993036	null	1294
5	DM	COL7A1	Epidermolysis bullosa dystrophica	NM_000094.3:c.7289delC	null	chr3:48608127 (-)	null	CATTTTTCTGGTAGGGTCTGGCAGGCCCCC[C/-]AGGGAGAGAAGGAATCCCAGGACCCCTGGG	TGGCA^GGCCCcCCAGGGAGAG	C		2428	Kern	BJD	161	1089	2009	19681861	CD096574	null	1294
5	DM	COL7A1	Epidermolysis bullosa dystrophica	NM_000094.3:c.6081delC	null	chr3:48612871 (-)	null	TGGTCTGGCCCTTGGGGAGAGGGGCCCCCC[C/-]GGGCCTTCCGGCCTTGCCGGGGAGCCTGGA	AGAGG^GGCCCcCCCGGGCCTT	C		2025	Christiano	JID	106	766	1996	8618018	CD961934	null	1294
5	DM	COL7A1	Epidermolysis bullosa dystrophica	NM_000094.3:c.3478delG	null	chr3:48623837 (-)	null	GCTCCTGGGCGCCGCCAGCACGTACCAGGG[G/-]TGATGGTTCTGCTAGTGGATGAACCCTTGA	ACGTA^CCAGGgGTGATGGTTC	G		1158	Varki	JMG	44	181	2007	16971478	CD072367	null	1294
5	DM	COL7A1	Epidermolysis bullosa dystrophica	NM_000094.3:c.6422delG	null	chr3:48611955 (-)	null	AGGGTGTGCCAGGCATCAAAGGAGACCGGG[G/-]AGAGCCTGGACCGAGGGGTCAGGACGGCAA	AGGAGAC^CGGgGAGAGCCTGG	G		2140	Kern	BJD	161	1089	2009	19681861	CD096573	null	1294
5	DM	COL7A1	Epidermolysis bullosa dystrophica	NM_000094.3:c.7634delG	null	chr3:48606860 (-)	null	AACCAACCCAGGGTGAACGAGGGCCTCGGG[G/-]CTTGGATGGTGACAAAGGACCTCGGGGAGA	AGGGCCT^CGGgGCTTGGATGG	G		2544	Varki	JMG	44	181	2007	16971478	CD072368	null	1294
5	DM	COL7A1	Epidermolysis bullosa dystrophica	NM_000094.3:c.6103delG	null	chr3:48612849 (-)	null	GGCCCCCCCGGGCCTTCCGGCCTTGCCGGG[G/-]AGCCTGGAAAGCCTGGTATTCCCGGGCTCC	CCTTGCC^GGGgAGCCTGGAAA	G		2034	Shaiq	JD	epub	epub	2011	21967228	CD118677	null	1294
5	DM	COL7A1	Epidermolysis bullosa	NM_000094.3:c.3861delG	null	chr3:48623023 (-)	null	GGGCAGGACCGGTGCTCCCGGCCCCCAGGG[G/-]CCCCCTGGAAGTGCCACTGCCAAGGGCGAG	GGCCCC^CAGGgGCCCCCTGGA	G		1286	Christiano	GENOMICS	21	160	1994	8088783	CD941656	null	1294
5	DM	COL7A1	Epidermolysis bullosa dystrophica	NM_000094.3:c.887delG	null	chr3:48630092 (-)	null	CAGCTGGTGAGACCAGTGTGCGGCTGCGGG[G/-]TCTCCGGCCACTGACCGAGTACCAAGTGAC	GTGCGG^CTGCgGGGTCTCCGG	G		294	Christiano	MOL MED	2	59	1996	8900535	CD961931	null	1294
5	DM	COL7A1	Epidermolysis bullosa dystrophica	NM_000094.3:c.8375delG	null	chr3:48603732 (-)	null	TCTTCTGCTCCCAGGAGGATGACATCCGGG[G/-]CTTTGTGCGCCAAGAGATGAGTCAGCACTG	TGACATC^CGGgGCTTTGTGCG	G		2791	Varki	JMG	44	181	2007	16971478	CD072388	null	1294
5	DM	COL7A1	Epidermolysis bullosa dystrophica	NM_000094.3:c.4150delG	null	chr3:48621778 (-)	null	GGCCCCCCTGGACCTCGTGGACCACTGGGG[G/-]ACCCAGGACCCCGTGGCCCCCCAGGGCTTC	GGACCA^CTGGgGGACCCAGGA	G		1382	Varki	JMG	44	181	2007	16971478	CD072380	null	1294
5	DM	COL7A1	Epidermolysis bullosa dystrophica	NM_000094.3:c.5001delG	null	chr3:48618065 (-)	null	CTCTTCTTAGGGGGCACCTGGAGTTCGGGG[G/-]CCTGTGGGTGAAAAGGGAGACCAGGGAGAT	TGGAGTT^CGGgGGCCTGTGGG	G		1666	Varki	JMG	44	181	2007	16971478	CD072389	null	1294
5	DM	CPOX	Harderoporphyria	NM_000097.5:c.1138delC	null	chr3:98304319 (-)	null	AAAAAGCACTGTGATGACTCATTCACCCCC[C/-]AGGAGAAGCTGTGGCAGCAGCTCAGAAGAG	TCATTC^ACCCcCCAGGAGAAG	C		378	Lamoril	AJHG	68	1130	2001	11309681	CD011866	null	1371
5	DM	CPOX	Coproporphyria	NM_000097.5:c.529delT	null	chr3:98311820 (-)	null	CTGGCACAGGTAGACGGGGGCGCCAACTTT[T/-]CTGTGGACCGGTGGGAGAGGAAGGAAGGTA	GCGCC^AACTTtTCTGTGGACC	T		175	Susa	JHG	43	182	1998	9747031	CD983394	null	1371
5	DM	CPT2	Carnitine palmitoyltransferase 2 deficiency	NM_000098.2:c.38delG	null	chr1:53662653 (+)	null	CCCGCCTGCTGCTGCGCGCCTGGCCCCGGG[G/-]CCCCGCGGTTGGTCCGGGAGCCCCCAGTCG	CTGGCCC^CGGgGCCCCGCGGT	G		12	Isackson	MGM	89	323	2006	16996287	CD065684	null	1376
5	DM	CRB1	Leber congenital amaurosis	NM_201253.2:c.2413delA	null	chr1:197396868 (+)	null	TTGATATCTTTGAAAATCAAGCCATATAAA[A/-]TTGAACTGTATCAGTCTTCACAAAACCTAG	CAAGCCA^TATaAAATTGAACT	A		803	Stone	AJO	144	791	2007	17964524	CD078208	null	23418
5	DM	CREBBP	Rubinstein-Taybi syndrome	NM_004380.2:c.2747delC	null	chr16:3820704 (-)	null	TGCCCAGTGCTACCCAAACCCAGAGCACCC[C/-]TACAGTCCAGGCAGCAGCCCAGGCCCAGGT	CAGAGC^ACCCcTACAGTCCAG	C		915	Schorry	AJMGA	146A	2512	2008	18792986	CD084710	null	1387
5	DM	CREBBP	Rubinstein-Taybi syndrome	NM_004380.2:c.4963delC	null	chr16:3781402 (-)	null	ACCCTGCCCCCCATCGTCGACCCCGACCCC[C/-]TGCTCAGCTGTGACCTCATGGATGGGCGCG	GACCCC^GACCcCCTGCTCAGC	C		1653	Bentivegna	BMC MG	7	77	2006	17052327	CD065689	null	1387
5	DM	CRX	Retinitis pigmentosa	NM_000554.4:c.458delC	null	chr19:48342782 (+)	null	GTCCCCCTCTGCCCGGCCCCTCAGGCTCCC[C/-]AACCACGGCAGTGGCCACTGTGTCCATCTG	CTCAGGC^TCCcCAACCACGGC	C		152	Ziviello	JMG	42	e47	2005	15994872	CD052456	null	1406
5	DM	CRX	Leber congenital amaurosis	NM_000554.4:c.789delC	null	chr19:48343113 (+)	null	ATCAGGCCAGAGCTATGGCGCCTACAGCCC[C/-]GTGGATAGCTTGGAATTCAAGGACCCCACG	GCCTAC^AGCCcCGTGGATAGC	C		262	Rivolta	HUM MUT	18	550	2001	11748859	CD013149	rs281865519	1406
5	DM	CRX	Cone-rod dystrophy	NM_000554.4:c.615delC	null	chr19:48342939 (+)	null	CGCCCCGGCCTCCGCTTTCTGCTCTTCCCC[C/-]TCCGCCTATGGGTCTCCGAGCTCCTATTTC	CTGCTCT^TCCcCCTCCGCCTA	C		204	Itabashi	AJO	138	876	2004	15531334	CD043404	rs281865516	1406
5	DM	CRX	Leber congenital amaurosis	NM_000554.4:c.709delC	null	chr19:48343033 (+)	null	CCCCAGCTAGGGGGCCCGGCTCTTAGCCCC[C/-]TCTCTGGCCCCTCCGTGGGACCTTCCCTGG	GCTCTT^AGCCcCCTCTCTGGC	C		235	Silva	IOVS	41	2076	2000	10892846	CD004112	rs281865518	1406
5	DM	CRYAB	Muscular dystrophy, hypertonic fatal infantile	NM_001885.1:c.60delC	null	chr11:111782389 (-)	null	CCGCCGCCCCTTCTTTCCTTTCCACTCCCC[C/-]AGCCGCCTCTTTGACCAGTTCTTCGGAGAG	TTTCCAC^TCCcCCAGCCGCCT	C		19	Del Bigio	ANN NEUROL	69	866	2011	21337604	CD112644	rs281865141	1410
5	DM	CRYGB	Congenital cataract	NM_005210.3:c.72delC	null	chr2:209010678 (-)	null	CCGCAGCTACGAATGCACCACTGACTGCCC[C/-]AACCTACAACCCTATTTCAGCCGCTGCAAC	CTGAC^TGCCCcAACCTACAAC	C		23	Alfadhli	MOL VIS	18	2931	2012	23288985	CD1211658	null	1419
5	DM	CSPP1	Joubert syndrome	NM_024790.6:c.2708delA	null	chr8:68076638 (+)	null	ATCAATGGGAATTTGCAGAGGAGAAAAAAA[A/-]TGTAATTATGGAATTATCAGAAATGAGAAA	GAGAAA^AAAAaTGTAATTATG	A		902	Tuz	AJHG	94	62	2014	24360808	CD140098	null	79848
5	DM	CTC1	Cerebroretinal microangiopathy with calcifications & cysts	NM_025099.5:c.2831delC	null	chr17:8133714 (-)	null	CTCTTGAGACTGCTGAATGTGAATTCCCCC[C/-]TCACCTGGATGTATATATAGAAGACCCACA	GAATTC^CCCCcTCACCTGGAT	C		943	Polvi	AJHG	90	540	2012	22387016	CD121911	rs199473677	80169
5	DM	CTNS	Cystinosis, nephropathic infantile	NM_004937.2:c.40delC	null	chr17:3543540 (+)	null	AATTGGCTGACTATTTTTATCCTTTTTCCC[C/-]TGAAGCTCGTAGAGAAATGTGGTAAGTTTA	TCCTT^TTTCCcCTGAAGCTCG	C		12	Alc√°ntara-Ortigoza	GENET TEST	12	409	2008	18752449	CD084820	null	1497
5	DM	CTNS	Cystinosis, nephropathic	NM_004937.2:c.36delT	null	chr17:3543536 (+)	null	AAGGAATTGGCTGACTATTTTTATCCTTTT[T/-]CCCCTGAAGCTCGTAGAGAAATGTGGTAAG	TTTTATC^CTTtTTCCCCTGAA	T		11	Town	NAT GENET	18	319	1998	9537412	CD982562	null	1497
5	DM	CTRC	Pancreatitis, tropical calcific	NM_007272.2:c.725delG	null	chr1:15772177 (+)	null	TTGGCATCGTCAGCTTTGGCTCCCGGCGGG[G/-]CTGCAACACCCGCAAGAAGCCGGTAGTCTA	TCCCGG^CGGGgCTGCAACACC	G		241	Paliwal	GUT	62	1602	2013	22580415	CD1310402	null	11330
5	DM	CTSK	Pycnodysostosis	NM_000396.3:c.426delT	null	chr1:150776689 (-)	null	TCAGGGTCAGTGTGGTTCCTGTTGGGCTTT[T/-]AGCTCTGTGGGTGCCCTGGAGGGCCAACTC	TGTTGG^GCTTtTAGCTCTGTG	T		141	Fujita	JCEM	85	425	2000	10634420	CD000066	null	1513
5	DM	CYBA	Chronic granulomatous disease	NM_000101.3:c.171delG	null	chr16:88713541 (-)	null	GTTTGTGTGCCTGCTGGAGTACCCCCGGGG[G/-]AAGAGGAAGAAGGGCTCCACCATGGAGCGC	ACCCC^CGGGGgAAGAGGAAGA	G		56	Roos	BCMD	44	291	2010	20167518	CD101771	null	1535
5	DM	CYBB	Chronic granulomatous disease	NM_000397.3:c.919delA	null	chrX:37663151 (+)	null	ATTCTATAGGTGGTCACTCACCCTTTCAAA[A/-]CCATCGAGCTACAGATGAAGAAGAAGGGGT	CACCCT^TTCAaAACCATCGAG	A		305	Roos	BLOOD	87	1663	1996	8634410	CD961948	null	1536
5	DM	CYBB	Chronic granulomatous disease	NM_000397.3:c.1523delA	null	chrX:37668881 (+)	null	AGAAAGATGTGATCACAGGCCTGAAACAAA[A/-]GACTTTGTATGGACGGCCCAACTGGGATAA	CCTGAAA^CAAaAGACTTTGTA	A		507	Heyworth	BCMD	27	16	2001	11162142	CD015962	null	1536
5	DM	CYBB	Chronic granulomatous disease	NM_000397.3:c.742delA	null	chrX:37658275 (+)	null	GTGCATAATATAACAGTTTGTGAACAAAAA[A/-]TCTCAGAATGGGGAAAAATAAAGGAATGCC	TGAACAA^AAAaTCTCAGAATG	A		247	Sun	SJI	epub	epub	2012	22924737	CD127704	null	1536
5	DM	CYBB	Chronic granulomatous disease	NM_000397.3:c.948delG	null	chrX:37663180 (+)	null	AACCATCGAGCTACAGATGAAGAAGAAGGG[G/-]TTCAAAATGGAAGTGGGACAATACATTTTT	AAGAAG^AAGGgGTTCAAAATG	G		315	Heyworth	BCMD	27	16	2001	11162142	CD012001	null	1536
5	DM	CYBB	Chronic granulomatous disease	NM_000397.3:c.242delG	null	chrX:37642843 (+)	null	TCTGTCGAAATCTGCTGTCCTTCCTCAGGG[G/-]TTCCAGTGCGGTAAGAGAAAATGTTTTACT	CCTTC^CTCAGgGGTTCCAGTG	G		79	Roos	BLOOD	87	1663	1996	8634410	CD961941	null	1536
5	DM	CYBB	Chronic granulomatous disease	NM_000397.3:c.755delG	null	chrX:37658288 (+)	null	CAGTTTGTGAACAAAAAATCTCAGAATGGG[G/-]AAAAATAAAGGAATGCCCAATCCCTCAGTT	CTCAGAA^TGGgGAAAAATAAA	G		251	Heyworth	BCMD	27	16	2001	11162142	CD012000	null	1536
5	DM	CYBB	Chronic granulomatous disease	NM_000397.3:c.27delG	null	chrX:37639357 (+)	null	CACCATGGGGAACTGGGCTGTGAATGAGGG[G/-]CTCTCCATTTTTGTCATTGTAAGTACCAAC	TGAAT^GAGGGgCTCTCCATTT	G		8	Roos	BCMD	45	246	2010	20729109	CD105650	null	1536
5	DM	CYBB	Primary immunodeficiency disease	NM_000397.3:c.1679delG	null	chrX:37670136 (+)	null	GCATCTCCAACTCTGAGTCTGGCCCTCGGG[G/-]AGTGCATTTCATTTTCAACAAGGAAAACTT	TGGCCCT^CGGgGAGTGCATTT	G		559	Lee	JCIM	26	274	2006	16783466	CD025335	null	1536
5	DM	CYBB	Chronic granulomatous disease	NM_000397.3:c.121delT	null	chrX:37641416 (+)	null	CGGGTTTATGATATTCCACCTAAGTTCTTT[T/-]ACACAAGAAAACTTCTTGGGGTAAGTATAA	CTAAG^TTCTTtTACACAAGAA	T		39	Roos	BLOOD	87	1663	1996	8634410	CD961939	null	1536
5	DM	CYLD	Brooke-Spiegler syndrome	NM_015247.2:c.2305delA	null	chr16:50826571 (+)	null	TTTGGAAAAGACTTTAAACTATTTAAAAAA[A/-]TTTTTCCTTCTCTGGAATTAAATATAACAG	ACTATTT^AAAaAAATTTTTCC	A		767	Bowen	JID	124	919	2005	15854031	CD051729	null	1540
5	DM	CYLD	Trichoepithelioma, multiple familial	NM_015247.2:c.2449delT	null	chr16:50827555 (+)	null	GACATCTCAGCTGGAAAAATCAAGCAGTTT[T/-]GTAAAACCTGCAACACTCAAGTGAGCTTCC	CAAGCAG^TTTtGTAAAACCTG	T		816	Amaro	JEADV	24	844	2010	19929939	CD107555	null	1540
5	DM	CYLD	Cylindromatosis	NM_015247.2:c.2214delT	null	chr16:50825574 (+)	null	CACAATTCAGCAGTTGTTAGAATGGTCTTT[T/-]ATCAACAGTAACCTGAAATTTGCAGAGGTT	GAATGG^TCTTtTATCAACAGT	T		737	Saggar	JMG	45	298	2008	18234730	CD084072	null	1540
5	DM	CYLD	Trichoepithelioma, multiple familial	NM_015247.2:c.2081delT	null	chr16:50821736 (+)	null	AATTCTTGAATATTCTGTTTCATCATATTT[T/-]AAGGGTAGAACCTTTGCTAAAAATAAGGTA	TCATCAT^ATTtTAAGGGTAGA	T		693	Almeida	JID	128	587	2008	17851586	CD080806	null	1540
5	DM	CYP11B1	Steroid-11 beta-hydroxylase deficiency	NM_000497.3:c.96delC	null	chr8:143961134 (-)	null	GGCACTGGGCACGAGAGCCGCCCGGGTCCC[C/-]AGGACAGTGCTGCCCTTTGAAGCCATGCCC	GCCCGG^GTCCcCAGGACAGTG	C		31	Curnow	PNAS	90	4552	1993	8506298	CD930942	null	1584
5	DM	CYP11B2	Aldosterone synthase deficiency, type 1	NM_000498.3:c.1486delC	null	chr8:143993422 (-)	null	AGCTTCATATTGAGGCCTGGCACGTCCCCC[C/-]TCCTCACTTTCAGAGCGATTAACTAGTCTT	TGGCACG^TCCcCCCTCCTCAC	C		494	Nguyen	MGM	100	357	2010	20494601	CD104299	null	1585
5	DM	CYP17A1	17-alpha-hydroxylase/17,20-lyase deficiency	NM_000102.3:c.186delC	null	chr10:104596933 (-)	null	CTTCTTCAAGCTGCAGAAAAAATATGGCCC[C/-]ATCTATTCGGTTCGTATGGGCACCAAGACT	AATAT^GGCCCcATCTATTCGG	C		61	Chen	ZEKZZ	47	789	2009	20021817	CD0910167	null	1586
5	DM	CYP19A1	Aromatase deficiency	NM_031226.2:c.1224delC	null	chr15:51504556 (-)	null	TGGAAGGATGCACAGACTCGAGTTTTTCCC[C/-]AAACCCAATGAATTTACTCTTGAAAATTTT	CGAGTTT^TTCcCCAAACCCAA	C		407	Mullis	JCEM	82	1739	1997	9177373	CD972160	null	1588
5	DM	CYP1B1	Glaucoma, primary congenital	NM_000104.3:c.1507delA	null	chr2:38297990 (-)	null	TTCAGGGCCAACCCAAATGAGCCTGCGAAA[A/-]TGAATTTCAGTTATGGTCTAACCATTAAAC	AGCCT^GCGAAaATGAATTTCA	A		501	Chitsazian	JMD	9	382	2007	17591938	CD076776	rs72480443	1545
5	DM	CYP1B1	Glaucoma, primary congenital	NM_000104.3:c.279delC	null	chr2:38302253 (-)	null	CGTTTTCCAGATCCGCCTGGGCAGCTGCCC[C/-]ATAGTGGTGCTGAATGGCGAGCGCGCCATC	GGCAGC^TGCCcCATAGTGGTG	C		92	Soley	J GLAU	12	27	2003	12567107	CD032457	null	1545
5	DM	CYP21A2	Adrenal hyperplasia	NM_000500.7:c.1455delG	null	chr6:32008878 (+)	null	GCCTTTCCAAGTGCGGCTGCAGCCCCGGGG[G/-]ATGGGGGCCCACAGCCCGGGCCAGAGCCAG	CTGCAG^CCCCgGGGGATGGGG	G		483	White	HUM MUT	3	373	1994	8081391	CD941658	null	1589
5	DM	CYP21A2	Adrenal hyperplasia	NM_000500.7:c.923delT	null	chr6:32007966 (+)	null	CAAACACCCTCTCCTGGGCCGTGGTTTTTT[T/-]GCTTCACCACCCTGAGGTGCGTCCTGGGGA	GCCGTG^GTTTtTTTGCTTCAC	T		306	Ezquieta	CLIN GENET	62	181	2002	12220458	CD024449	null	1589
5	DM	CYP27A1	Cerebrotendinous xanthomatosis	NM_000784.3:c.73delG	null	chr2:219646978 (+)	null	GGGGCCGGCCGTGGCCTCTGCCCCCACGGG[G/-]CCAGAGCCAAGGCCGCGATCCCTGCCGCCC	CCCCCAC^GGGgCCAGAGCCAA	G		24	Tian	BMC N	11	130	2011	22018287	CD119150	null	1593
5	FTV	CYP2C9	Potential protein deficiency	NM_000771.3:c.599delA	null	chr10:96707653 (+)	null	AAGATCAGCAATTTCTTAACTTAATGGAAA[A/-]GTTGAATGAAAACATCAAGATTTTGAGCAG	TTAATG^GAAAaGTTGAATGAA	A		199	Gordon	HMG	23	1957	2014	24282029	CD142243	null	1559
5	DP	CYP2G1P	CYP2G deficiency, association with	null	null	null	null	null	TACATG^GGTCcCCGGCCAGTG	C		74	Sheng	PHARMACO	10	667	2000	11186129	CD005454	null	22952
5	DM	DCN	Congenital stromal dystrophy	NM_001920.3:c.962delA	null	chr12:91539953 (-)	null	ACTTCTGCCCACCTGGACACAACACCAAAA[A/-]GGCTTCTTATTCGGGTGTGAGTCTTTTCAG	AACACC^AAAAaGGCTTCTTAT	A		320	Jing	CORNEA	33	288	2014	24413633	CD141497	null	1634
5	DM	DCX	Subcortical band heterotopia	NM_178153.2:c.201delG	null	chrX:110653426 (-)	null	CTACCGCAATGGGGACCGCTACTTCAAGGG[G/-]ATTGTGTACGCTGTGTCCTCTGACCGTTTT	ACTTC^AAGGGgATTGTGTACG	G		66	Mok√°nszki	JCN	epub	epub	2012	22408144	CD122190	null	1641
5	DM	DCXR	Pentosuria	NM_016286.3:c.583delC	null	chr17:79994115 (-)	null	TCCATGGGCCAGGCCACCTGGAGTGACCCC[C/-]ACAAGGCCAAGACTATGCTGAACCGAATCC	GAGTGAC^CCCcACAAGGCCAA	C		194	Pierce	PNAS	108	18313	2011	22042873	CD119208	null	51181
5	FTV	DDIT4L	Potential protein deficiency	NM_145244.3:c.540delA	null	chr4:101108876 (-)	null	CAGCTCAGGATTTCGACTTGTTAAGAAAAA[A/-]CTTTACTCACTGATTGGAACAACAGTGATT	TTAAG^AAAAAaCTTTACTCAC	A		179	Campbell	PLOS ONE	8	e78104	2013	24205113	CD1312263	null	115265
5	DM	DFNB31	Usher syndrome 2	NM_015404.3:c.737delC	null	chr9:117240933 (-)	null	GGGTGGACCCGCAGGGCCGCAGCATCTCCC[C/-]ACCCTCGGGCCTGCCCCAGCCCCACGGTGG	CAGCATC^TCCcCACCCTCGGG	C		245	Bonnet	OJRD	6	21	2011	21569298	CD112919	null	25861
5	DM	DGKE	Glomerular microangiopathy	NM_003647.2:c.610delA	null	chr17:54921525 (+)	null	TCCATTAATCAGATGCGTAAAGACAAAAAA[A/-]CAGATTATGAAGTGGTAATTAGAGTTTATT	AGACAAA^AAAaCAGATTATGA	A		203	Ozaltin	JASN	24	377	2013	23274426	CD132805	rs147972030	8526
5	DM	DICER1	Blastoma, pleuropulmonary	NM_177438.2:c.3482delC	null	chr14:95570251 (-)	null	TGAACTGCAGAACGTTGCTCAGCGAGTCCC[C/-]TGGTAAGCTCCACGTTGAAGTTTCAGCAGA	AGCGAG^TCCCcTGGTAAGCTC	C		1160	Seki	CANCER RES	74	2742	2014	24675358	CD144455	null	23405
5	DM	DICER1	Blastoma, pleuropulmonary	NM_177438.2:c.1716delT	null	chr14:95582826 (-)	null	GTTAGCGGATACAGACAAAATAAAAAGTTT[T/-]GAAGAAGACCTTAAAACCTACAAAGCTATT	ATAAAA^AGTTtTGAAGAAGAC	T		571	Slade	JMG	48	273	2011	21266384	CD112046	null	23405
5	DM	DLL3	Spondylocostal dysostosis	NM_016941.3:c.618delC	null	chr19:39993663 (+)	null	CCCCTCGCGGTGCGGTCCGGGACTGCGCCC[C/-]TGCGCACCGCTCGAGGACGAATGTGAGGCG	CGGGA^CTGCGcCCCTGCGCAC	C		204	Bonafe	CLIN GENET	64	28	2003	12791036	CD031496	null	10683
5	DM	DMD	Muscular dystrophy, Duchenne	NM_004006.2:c.4918delA	null	chrX:32383244 (-)	null	AGTATCACAGAGGTAGGAGAGGCCTTGAAA[A/-]CAGTTTTGGGCAAGAAGGAGACGTTGGTGG	AGGCC^TTGAAaACAGTTTTGG	A		1638	Tuffery-Giraud	HUM MUT	14	359	1999	10533061	CD992751	null	1756
5	DM	DMD	Muscular dystrophy, Duchenne	NM_004006.2:c.9262delA	null	chrX:31279096 (-)	null	ACTCAAACAACTTGCTGGGACCATCCCAAA[A/-]TGACAGAGCTCTACCAGTCTTTAGGTAAGG	GACCAT^CCCAaAATGACAGAG	A		3086	Taylor	JMG	44	368	2007	17259292	CD073613	null	1756
5	DM	DMD	Muscular dystrophy, Duchenne	NM_004006.2:c.3125delA	null	chrX:32486652 (-)	null	TCTCCTCCCAGCTGGTTGAGCATTGTCAAA[A/-]GCTAGAGGAGCAAATGAATAAACTCCGAAA	GCATTGT^CAAaAGCTAGAGGA	A		1041	Hofstra	HUM MUT	23	57	2004	14695533	CD040168	null	1756
5	DM	DMD	Muscular dystrophy, Duchenne	NM_004006.2:c.5475delA	null	chrX:32364171 (-)	null	TCAGAATGAAGACAATGAGGGTACTGTAAA[A/-]GAATTGTTGCAAAGAGGAGACAACTTACAA	GTACT^GTAAAaGAATTGTTGC	A		1824	Mah	CJNEUROSCI	38	465	2011	21515508	CD115807	null	1756
5	DM	DMD	Muscular dystrophy, Duchenne	NM_004006.2:c.377delA	null	chrX:32834738 (-)	null	TCCACATGTAGGTCAAAAATGTAATGAAAA[A/-]TATCATGGCTGGATTGCAACAAACCAACAG	ATGTA^ATGAAaAATATCATGG	A		124	van Essen	AJMG	118A	296	2003	12673664	CD011136	null	1756
5	DM	DMD	Muscular dystrophy, Duchenne	NM_004006.2:c.3630delA	null	chrX:32466729 (-)	null	TCAGAGAGCTAAAGAAGAGGCCCAACAAAA[A/-]GAAGCGAAAGTGAAACTCCTTACTGAGTCT	CCCAA^CAAAAaGAAGCGAAAG	A		1209	Aartsma-Rus	MUSC NERVE	34	135	2006	16770791	CD068542	null	1756
5	DM	DMD	Muscular dystrophy, Duchenne	NM_004006.2:c.5139delA	null	chrX:32382714 (-)	null	TGAATCAGAGAAAAAGAAACCCCAGCAAAA[A/-]GAAGACGTGCTTAAGGTAGCAAATAAAATA	CCCAG^CAAAAaGAAGACGTGC	A		1712	Tuffery-Giraud	NEU DIS	14	650	2004	15351422	CD046018	null	1756
5	DM	DMD	Muscular dystrophy, Duchenne	NM_004006.2:c.1323delA	null	chrX:32662257 (-)	null	GGAATGCCTCAGGGTAGCTAGCATGGAAAA[A/-]CAAAGCAAGTAAGTCCTTATTTGTTTTTAA	TAGCATG^GAAaAACAAAGCAA	A		440	Taylor	JMG	44	368	2007	17259292	CD073622	null	1756
5	DM	DMD	Muscular dystrophy, Duchenne	NM_004006.2:c.3257delA	null	chrX:32482722 (-)	null	CTGCCCTTGGGGATTCAGAAATTCTAAAAA[A/-]GCAGCTGAAACAGTGCAGAGTAAGATTTTT	AAATT^CTAAAaAAGCAGCTGA	A		1084	Deburgrave	HUM MUT	28	183	2007	17041906	CD071314	null	1756
5	DM	DMD	Muscular dystrophy, Duchenne	NM_004006.2:c.5612delA	null	chrX:32361378 (-)	null	AACAGGATTTGAGGTCTCAAAGAAGAAAAA[A/-]GGCTCTAGAAATTTCTCATCAGTGGTATCA	AGAAGA^AAAAaGGCTCTAGAA	A		1870	Flanigan	HUM MUT	30	1657	2009	19937601	CD098825	null	1756
5	DM	DMD	Muscular dystrophy, Duchenne	NM_004006.2:c.10133delA	null	chrX:31196876 (-)	null	ATGTTCGAGACTTTGCCAAGGTACTAAAAA[A/-]CAAATTTCGAACCAAAAGGTATTTTGCGAA	AGGTA^CTAAAaAACAAATTTC	A		3376	Mendell	NEUROLOGY	57	645	2001	11524473	CD013473	null	1756
5	DM	DMD	Muscular dystrophy, Duchenne	NM_004006.2:c.6986delA	null	chrX:31893417 (-)	null	AAATAAAAGACCTTGGGCAGCTTGAAAAAA[A/-]GCTTGAAGACCTTGAAGAGCAGTTAAATCA	GGGCAG^CTTGaAAAAAAGCTT	A		2326	Saad	HUM MUT	9	188	1997	9067763	CD972168	null	1756
5	DM	DMD	Muscular dystrophy	NM_004006.2:c.5697delA	null	chrX:32361293 (-)	null	CCTGAAATGCTTGGATGACATTGAAAAAAA[A/-]TTAGCCAGCCTACCTGAGCCCAGAGATGAA	TTGAA^AAAAAaTTAGCCAGCC	A		1898	Almomani	NEU DIS	19	383	2009	19409785	CD093452	null	1756
5	DM	DMD	Muscular dystrophy, intermediate	NM_004006.2:c.6784delC	null	chrX:31947841 (-)	null	CTGTTTCAGTTACTGGTGGAAGAGTTGCCC[C/-]TGCGCCAGGGAATTCTCAAACAATTAAATG	AGAGTTG^CCCcTGCGCCAGGG	C		2261	Flanigan	ANN NEUROL	73	481	2013	23440719	CD135200	null	1756
5	DM	DMD	Muscular dystrophy, Duchenne	NM_004006.2:c.8086delC	null	chrX:31645921 (-)	null	GAAACTCATAGATTACTGCAACAGTTCCCC[C/-]TGGACCTGGAAAAGTTTCTTGCCTGGCTTA	CAACAG^TTCCcCCTGGACCTG	C		2694	Barbieri	EJHG	4	183	1996	8840119	CD961958	null	1756
5	DM	DMD	Muscular dystrophy, Duchenne	NM_004006.2:c.10453delC	null	chrX:31187660 (-)	null	TACTGCCAAAGTTTGAACCAGGACTCCCCC[C/-]TGAGCCAGCCTCGTAGTCCTGCCCAGATCT	CAGGAC^TCCCcCCTGAGCCAG	C		3483	Taylor	JMG	44	368	2007	17259292	CD073610	null	1756
5	DM	DMD	Muscular dystrophy, Duchenne	NM_004006.2:c.5413delG	null	chrX:32366558 (-)	null	GAACCACTGGAGGCTGAAATTCAGCAGGGG[G/-]TGAATCTGAAAGAGGAAGACTTCAATAAAG	TCAGCAG^GGGgTGAATCTGAA	G		1804	Aartsma-Rus	MUSC NERVE	34	135	2006	16770791	CD068545	null	1756
5	DM	DMD	Muscular dystrophy, Duchenne	NM_004006.2:c.1346delT	null	chrX:32632556 (-)	null	TCTTTCAAATTTTCAGTTTACATAGAGTTT[T/-]AATGGATCTCCAGAATCAGAAACTGAAAGA	ACATAGA^GTTtTAATGGATCT	T		448	Taylor	JMG	44	368	2007	17259292	CD073604	null	1756
5	DM	DMD	Muscular dystrophy, Duchenne	NM_004006.2:c.2767delT	null	chrX:32503072 (-)	null	GCCTTTACAAATCATTTTAAGCAAGTCTTT[T/-]CTGATGTGCAGGCCAGAGAGAAAGAGCTAC	AGCAA^GTCTTtTCTGATGTGC	T		921	Hofstra	HUM MUT	23	57	2004	14695533	CD040167	null	1756
5	DM	DMD	Muscular dystrophy, Duchenne	NM_004006.2:c.9597delT	null	chrX:31224751 (-)	null	ACGAACAGGGAGGATCCGTGTCCTGTCTTT[T/-]AAAACTGGCATCATTTCCCTGTGTAAAGCA	GTCCTG^TCTTtTAAAACTGGC	T		3198	Taylor	JMG	44	368	2007	17259292	CD073618	null	1756
5	FP	DNASE2	Reduced activity	NM_001375.2:c.220delG	null	chr19:12991833 (-)	null	GGCAGGGCACTCATCAACAGCCCGGAGGGG[G/-]CCGTGGGCCGAAGCCTGCAGCCGCTGTACC	CCCGGAG^GGGgCCGTGGGCCG	G		73	Ueki	CCA	411	92	2010	19850016	CD100619	rs34391539	1777
5	DM	DOK7	Congenital myasthenic syndromes	NM_173660.4:c.1143delC	null	chr4:3494856 (+)	null	ACTGCTCAGCCTGCCAGCAGCGGGGGCCCC[C/-]GAGCCCAGCCTGTGCACCTGCCTGCCCGGG	CGGGG^GCCCCcGAGCCCAGCC	C		380	Cossins	HMG	21	3765	2012	22661499	CD1212497	null	285489
5	DM	DOK7	Congenital myasthenic syndromes	NM_173660.4:c.437delC	null	chr4:3478174 (+)	null	ATGTCCTCGTCTTGGCCAGGGACATCCCCC[C/-]GGCTGTCACGGGGCAGTGGAAGCTGTCTGA	GACATC^CCCCcGGCTGTCACG	C		145	Cossins	HMG	21	3765	2012	22661499	CD1212493	null	285489
5	DM	DOK7	Limb girdle myasthenic syndrome	NM_173660.4:c.957delC	null	chr4:3494670 (+)	null	AGCCATGGTGGGTGCCTCAAGGCCACCCCC[C/-]AAGCCGCTGCGTCCGCGGCAGCTGCAGGAG	GGCCA^CCCCCcAAGCCGCTGC	C		318	Mahjneh	NEU DIS	23	36	2013	22884442	CD127942	null	285489
5	DM	DOK7	Congenital myasthenic syndromes	NM_173660.4:c.1263delC	null	chr4:3494976 (+)	null	TTGCCTGGCTCCTAGAGACCACAGCCCCCC[C/-]TCACAGGGCAGCCCCGGCAACAGTGCGGCC	ACCAC^AGCCCcCCCTCACAGG	C		419	Selcen	ANN NEUROL	64	71	2008	18626973	CD084074	null	285489
5	DM	DOK7	Congenital myasthenic syndromes	NM_173660.4:c.1138delG	null	chr4:3494851 (+)	null	GGCTCACTGCTCAGCCTGCCAGCAGCGGGG[G/-]CCCCCGAGCCCAGCCTGTGCACCTGCCTGC	AGCAGCG^GGGgCCCCCGAGCC	G		379	Cossins	HMG	21	3765	2012	22661499	CD1212495	null	285489
5	DM	DSC2	Arrhythmogenic right ventricular cardiomyopathy	NM_024422.3:c.685delC	null	chr18:28667722 (-)	null	GATGGGTATACTCCAGAACTTCCACTGCCC[C/-]TAATAATCAAAATAGAGGATGAAAATGATA	TCCACTG^CCCcTAATAATCAA	C		228	Gehmlich	CARDIO RES	90	77	2010	21062920	CD108394	null	1824
5	DM	DSG2	Cardiomyopathy, arrhythmogenic right ventricular	NM_001943.3:c.2990delG	null	chr18:29126339 (+)	null	TCACTGAAAGAGTAATACAGCCTCATGGGG[G/-]TGGATCGAATCCTCTGGAAGGCACTCAGCA	CCTCAT^GGGGgTGGATCGAAT	G		996	Bauce	HRH	epub	epub	2011	21723241	CD115370	null	1829
5	DM	DSG2	Cardiomyopathy, arrhythmogenic right ventricular	NM_001943.3:c.2036delG	null	chr18:29122517 (+)	null	TGCCATCATTTCTGCCAGTGGATCAAGGGG[G/-]CAGTCTAGTAGGAAGAAATGGAGTAGGAGG	TGGAT^CAAGGgGGCAGTCTAG	G		677	Pilichou	CIRCULAT	113	1171	2006	16505173	CD061400	null	1829
5	DM	DSP	Epidermolysis bullosa, lethal acantholytic	NM_004415.2:c.7248delT	null	chr6:7584743 (+)	null	AGATCCAAGTGATGATACCAAAGGATTTTT[T/-]GACCCCAACACTGAAGAAAATCTTACCTAT	CAAAGGA^TTTtTTGACCCCAA	T		2415	Hobbs	JID	130	2680	2010	20613772	CD106894	null	1832
5	DM	DUOX2	Thyroid dyshormonogenesis	NM_014080.4:c.1871delG	null	chr15:45398800 (-)	null	TTCTCTCTGGAGTGGTGGCCTATTTCCGGG[G/-]CCGAGAACACAAGAAGCTACAAAAGAAACT	TATTTC^CGGGgCCGAGAACAC	G		623	Narumi	JCEM	96	E1838	2011	21900383	CD119069	null	50506
5	DM	DYNC2H1	Asphyxiating thoracic dystrophy	NM_001080463.1:c.5220delT	null	chr11:103041683 (+)	null	TTTGGTGAAGTGTGGGGCCTGGGGTTGTTT[T/-]GATGAATTTAATAGGCTGGAAGAATCTGTA	GGGGT^TGTTTtGATGAATTTA	T		1739	Baujat	JMG	50	91	2013	23339108	CD130545	null	79659
5	DM	DYNC2H1	Short rib-polydactyly syndrome, type 3	NM_001080463.1:c.10130delT	null	chr11:103124080 (+)	null	TTGACTACAATGAAGAATTCCGCCTCTTTT[T/-]GTCAACAAGAAACCCAAATCCTTTTATTCC	TCCGC^CTCTTtTTGTCAACAA	T		3375	Dagoneau	AJHG	84	706	2009	19442771	CD092879	null	79659
5	DM	DYNC2H1	Asphyxiating thoracic dystrophy	NM_001080463.1:c.8283delT	null	chr11:103074477 (+)	null	TAAGGATCAAGCTTCACAAGATGGTTTTTT[T/-]GGACCAGTCTTCAATTACTTCACATATAGT	ATGGT^TTTTTtGGACCAGTCT	T		2760	Baujat	JMG	50	91	2013	23339108	CD130546	null	79659
5	DM?	DYRK1A	Autism	NM_001396.3:c.1491delC	null	chr21:38877837 (+)	null	AAATACAAGTAATAGTGTATCTACAAGCCC[C/-]GCCATGGAGCAGTCTCAGTCTTCGGGCACC	CTACA^AGCCCcGCCATGGAGC	C		496	Iossifov	NEURON	74	285	2012	22542183	CD124640	null	1859
5	DM	DYSF	Muscular dystrophy, limb girdle	NM_003494.3:c.1254delC	null	chr2:71755501 (+)	null	CGAGAGTAACAAGAAGAACTTGGTGGACCC[C/-]TTTGTGGAGGTCAGCTTTGCGGGGAAAATG	TTGGTG^GACCcCTTTGTGGAG	C		417	Guglieri	HUM MUT	29	258	2008	17994539	CD080822	null	8291
5	DM	DYSF	Miyoshi myopathy	NM_003494.3:c.175delC	null	chr2:71709039 (+)	null	GGATTTGAATGGGACCTCAAGGGCATCCCC[C/-]TGGACCAGGGCTCTGAGCTTCATGTGGTGG	GGGCATC^CCCcTGGACCAGGG	C		58	Klinge	JNNP	81	946	2010	19528035	CD105948	null	8291
5	DM	DYSF	Muscular dystrophy, limb girdle 2B	NM_003494.3:c.4200delC	null	chr2:71839803 (+)	null	GCTGCCCAGGGAGGAGCTCTACTGCCCCCC[C/-]ATCACCGTCAAGGTCATCGATAACCGCCAG	TCTAC^TGCCCcCCCATCACCG	C		1398	Nguyen	ARCH NEUR	64	1176	2007	17698709	CD075370	null	8291
5	DM	DYSF	Muscular dystrophy, limb girdle 2B	NM_003494.3:c.1958delG	null	chr2:71780964 (+)	null	CAGGGTGCCACTACTACTACCTACCCTGGG[G/-]TAACGTGAAACCTGTGGTGGTGCTGTCATC	CTACCC^TGGGgTAACGTGAAA	G		652	Takahashi	JNNP	epub	epub	2012	23243261	CD1212101	null	8291
5	DM	DYSF	Muscular dystrophy, limb girdle 2B	NM_003494.3:c.247delG	null	chr2:71730354 (+)	null	TGACTTCTCTCTCCTCTCAGGTTCCTGGGG[G/-]AAGCCAAGGTCCCACTCCGAGAGGTCCTCG	AGGTTC^CTGGgGGAAGCCAAG	G		81	Nguyen	HUM MUT	26	165	2005	16010686	CD053550	null	8291
5	DM	DYSF	Miyoshi myopathy	NM_003494.3:c.4497delT	null	chr2:71871181 (+)	null	AAAGTGCGGCTCCTACCTGGAGAAGGATTT[T/-]GACACCCTGAAGGTAAGGCCTCTCTTCAGT	GAGAAG^GATTtTGACACCCTG	T		1498	Takahashi	NEUROLOGY	60	1799	2003	12796534	CD031501	null	8291
5	DM	DYSF	Muscular dystrophy, limb girdle	NM_003494.3:c.3225delT	null	chr2:71801378 (+)	null	GGGCGAGGGCTGGGAGTACGCCTCTCTTTT[T/-]GGCTGGAAGTTCCACCTCGAGTACCGCAAG	CGCCTCT^CTTtTTGGCTGGAA	T		1074	Krahn	HUM MUT	30	E345	2009	18853459	CD090623	null	8291
5	DM	DYX1C1	Primary ciliary dyskinesia	NM_130810.3:c.583delA	null	chr15:55759182 (-)	null	GAAAAGCAAATTAAAGAAGAAAGAAAAAAA[A/-]TAAAATATAAGAGTCTTACTAGAAATTTGG	AAGAAAA^AAAaTAAAATATAA	A		194	Tarkar	NAT GENET	45	995	2013	23872636	CD138279	null	161582
5	DM	ECM1	Lipoid proteinosis	NM_004425.3:c.1257delC	null	chr1:150485001 (+)	null	CTTGACCATTGACATCGGTCGAGTCACCCC[C/-]AACCTCATGGGCCACCTCTGTGGAAACCAA	TCGAGTC^ACCcCCAACCTCAT	C		418	Chan	EXP DERM	16	881	2007	17927570	CD076785	null	1893
5	DM	EDA2R	Hypohidrotic ectodermal dysplasia	NM_021783.3:c.253delG	null	chrX:65824903 (-)	null	TGCACAGCTACCTCTAATGCTGTCTGTGGG[G/-]ACTGTTTGCCCAGGTGAGCTTGCTTTATGA	TGTCTGT^GGGgACTGTTTGCC	G		84	Wisniewski	JMG	49	499	2012	22889853	CD127343	null	60401
5	DM	EDAR	Ectodermal dysplasia, hypohidrotic	NM_022336.3:c.126delG	null	chr2:109546624 (-)	null	TGAGAACGAGTACTACAACCAGACTACGGG[G/-]CTGTGCCAGGAGTGCCCCCCGTGTGGGCCG	AGACT^ACGGGgCTGTGCCAGG	G		41	Svendsen	ADV	epub	epub	2014	24514865	CD141688	null	10913
5	DM?	EFCAB5	Autism	NM_001145053.1:c.2547delT	null	chr17:28400684 (+)	null	TTTTGCCCGTAGGGAAAGAAGGAAGTTTTT[T/-]CCTCTTGAGACCAAATTTCCATAAAATGAG	GGAAG^TTTTTtCCTCTTGAGA	T		848	Iossifov	NEURON	74	285	2012	22542183	CD124642	null	374786
5	DM	EFNB1	Craniofrontonasal syndrome	NM_004429.4:c.587delC	null	chrX:68059890 (+)	null	ACAACACTGTCAAGATGGCCACACAGGCCC[C/-]TGGTAGTCGGGGCTCCCTGGGTGACTCTGA	CACACAG^GCCcCTGGTAGTCG	C		195	Twigg	AJHG	78	999	2006	16685650	CD062138	null	1947
5	DM	EFNB1	Craniofrontonasal syndrome	NM_004429.4:c.196delC	null	chrX:68058527 (+)	null	ATTGGAGACAAGCTGGACATCATCTGCCCC[C/-]GAGCAGAAGCAGGGCGGCCCTATGAGTACT	CATCTGC^CCCcGAGCAGAAGC	C		65	Twigg	AJHG	78	999	2006	16685650	CD062139	null	1947
5	DM	EFNB1	Craniofrontonasal syndrome	NM_004429.4:c.432delG	null	chrX:68059532 (+)	null	TGCAGCAACATCCAATGGAAGCCTGGAGGG[G/-]CTGGAAAACCGGGAGGGCGGTGTGTGCCGC	AGCCTG^GAGGgGCTGGAAAAC	G		143	Twigg	AJHG	78	999	2006	16685650	CD062137	null	1947
5	DM	EIF2AK3	Wolcott-Rallison syndrome	NM_004836.5:c.1262delA	null	chr2:88888323 (-)	null	CCAAGGCTTTGGAATCTGTCACTAATGAAA[A/-]CGCAATTATTCCTTTACCAACAATCAAATG	ACTAAT^GAAAaCGCAATTATT	A		420	Rubio-Cabezas	JCEM	94	4162	2009	19837917	CD097426	null	9451
5	DM	EIF2B5	Leukoencephalopathy with vanishing white matter	NM_003907.2:c.1813delC	null	chr3:183861297 (+)	null	GTACTGAGCCACGTGGTCCTGGAGTTCCCC[C/-]TGCAACAGATGGATTCCCCGCTTGACTCAA	CTGGAG^TTCCcCCTGCAACAG	C		603	Wilson	JPCH	41	65	2005	15670229	CD055652	rs113994083	8893
5	DM	ELANE	Neutropaenia, congenital	NM_001972.2:c.615delC	null	chr19:855975 (+)	null	TCTGCCTCCACAGGGGGACTCCGGCAGCCC[C/-]TTGGTCTGCAACGGGCTAATCCACGGAATT	CCGGC^AGCCCcTTGGTCTGCA	C		204	Donini	BLOOD	109	4716	2007	17311988	CD078725	null	1991
5	DM	ELANE	Neutropaenia, congenital	NM_001972.2:c.687delC	null	chr19:856047 (+)	null	CCGGGGAGGCTGCGCCTCAGGGCTCTACCC[C/-]GATGCCTTTGCCCCGGTGGCACAGTTTGTA	GGGCTC^TACCcCGATGCCTTT	C		228	Dale	BLOOD	96	2317	2000	11001877	CD004872	null	1991
5	DM	ELANE	Neutropaenia, congenital	NM_001972.2:c.701delC	null	chr19:856061 (+)	null	CCTCAGGGCTCTACCCCGATGCCTTTGCCC[C/-]GGTGGCACAGTTTGTAAACTGGATCGACTC	TGCCTTT^GCCcCGGTGGCACA	C		233	Dale	BLOOD	96	2317	2000	11001877	CD004873	null	1991
5	DM	ELANE	Neutropaenia, congenital	NM_001972.2:c.662delG	null	chr19:856022 (+)	null	TAATCCACGGAATTGCCTCCTTCGTCCGGG[G/-]AGGCTGCGCCTCAGGGCTCTACCCCGATGC	TTCGTC^CGGGgAGGCTGCGCC	G		220	Germeshausen	HUM MUT	34	905	2013	23463630	CD135466	null	1991
5	DM	ELN	Supravalvular aortic stenosis	null	null	null	null	null	GGTTGGC^CCCcAGGCAGCAGC	C		252	Jakob	CARD YOUNG	21	62	2011	21080980	CD107803	null	2006
5	DM	ELN	Supravalvular aortic stenosis	null	null	null	null	null	CTACT^TACGGgGTTGGAGCTG	G		397	Urban	HUM GENET	106	577	2000	10942104	CD001885	null	2006
5	DM	ELN	Cutis laxa	null	null	null	null	null	GGTGTT^GGGGgCCTTGGAGGT	G		723	Hadj-Rabia	OJRD	8	36	2013	23442826	CD133481	null	2006
5	DM	EMD	Muscular dystrophy, Emery-Dreifuss	NM_000117.2:c.153delC	null	chrX:153608120 (+)	null	CGAGACCCAGAGGCGGCGGCTCTCGCCCCC[C/-]AGCTCGTCCGCCGCCTCCTCTTATAGCTTC	GCTCTCG^CCCcCCAGCTCGTC	C		50	Manilal	HMG	7	855	1998	9536090	CD982609	null	2010
5	DM	ENG	Haemorrhagic telangiectasia 1	NM_000118.2:c.263delA	null	chr9:130592063 (-)	null	TGGAGCTGACTCTCCAGGCATCCAAGCAAA[A/-]TGGCACCTGGCCCCGAGAGGTGCTTCTGGT	ATCCAAG^CAAaATGGCACCTG	A		87	Letteboer	HUM GENET	116	8	2005	15517393	CD050133	null	2022
5	DM	ENG	Haemorrhagic telangiectasia 1	NM_000118.2:c.1630delA	null	chr9:130580455 (-)	null	CTCCACTTCTACACAGTACCCATACCCAAA[A/-]CCGGCACCCTCAGCTGCACGGTAGCCCTGC	CCATA^CCCAAaACCGGCACCC	A		542	Abdalla	HUM MUT	25	320	2005	15712271	CD051303	null	2022
5	DM	ENG	Haemorrhagic telangiectasia 1	NM_000118.2:c.277delC	null	chr9:130592049 (-)	null	CAGGCATCCAAGCAAAATGGCACCTGGCCC[C/-]GAGAGGTGCTTCTGGTCCTCAGTGTAAACA	GCACC^TGGCCcCGAGAGGTGC	C		91	Schulte	HUM MUT	25	595	2005	15880681	CD052103	null	2022
5	DM	ENG	Haemorrhagic telangiectasia 1	NM_000118.2:c.496delC	null	chr9:130588816 (-)	null	ATCACCTCTGCTGCTGAGCTGAATGACCCC[C/-]AGAGCATCCTCCTCCGACTGGGCCAAGGTC	CTGAAT^GACCcCCAGAGCATC	C		164	Lesca	HUM MUT	23	289	2004	15024723	CD040890	null	2022
5	DM	ENG	Haemorrhagic telangiectasia 1	NM_000118.2:c.392delC	null	chr9:130588920 (-)	null	ATTCCAGCCTGGTCACCTTCCAAGAGCCCC[C/-]GGGGGTCAACACCACAGAGCTGCCATCCTT	TCCAA^GAGCCcCCGGGGGTCA	C		129	Wehner	CLIN GENET	69	239	2006	16542389	CD061409	null	2022
5	DM	ENG	Haemorrhagic telangiectasia 1	NM_000118.2:c.771delC	null	chr9:130587555 (-)	null	CGATGCCGTCCTCATCCTGCAGGGTCCCCC[C/-]TACGTGTCCTGGCTCATCGACGCCAACCAC	GCAGGGT^CCCcCCTACGTGTC	C		256	Gedge	JMD	9	258	2007	17384219	CD075380	null	2022
5	DM	ENG	Haemorrhagic telangiectasia 1	NM_000118.2:c.1199delG	null	chr9:130582252 (-)	null	GGGACCCCAGCTGTGAGGCAGAGGACAGGG[G/-]TGACAAGTTTGTCTTGCGCAGTGCTTACTC	AGAGGAC^AGGgGTGACAAGTT	G		399	Cymerman	HUM MUT	21	482	2003	12673790	CD031045	null	2022
5	DM	ENG	Haemorrhagic telangiectasia 1	NM_000118.2:c.461delG	null	chr9:130588851 (-)	null	CCCAGATCCTTGAGTGGGCAGCTGAGAGGG[G/-]CCCCATCACCTCTGCTGCTGAGCTGAATGA	AGCTGAG^AGGgGCCCCATCAC	G		153	Lesca	HUM MUT	23	289	2004	15024723	CD040889	null	2022
5	DM	ENG	Haemorrhagic telangiectasia 1	NM_000118.2:c.1410delG	null	chr9:130581013 (-)	null	CCTCCAGGCCTCCAACACCATCGAGCCGGG[G/-]CAGCAGAGCTTTGTGCAGGTACCTGGCATG	ATCGAG^CCGGgGCAGCAGAGC	G		469	Lesca	HUM MUT	23	289	2004	15024723	CD040896	null	2022
5	DM	ENG	Haemorrhagic telangiectasia 1	NM_000118.2:c.736delG	null	chr9:130587590 (-)	null	GTGAAGGTGGAACTGAGCTGCGCACCCGGG[G/-]ATCTCGATGCCGTCCTCATCCTGCAGGGTC	GCGCA^CCCGGgGATCTCGATG	G		244	Cymerman	HUM MUT	21	482	2003	12673790	CD031044	null	2022
5	DM	ENG	Haemorrhagic telangiectasia	NM_000118.2:c.617delG	null	chr9:130588046 (-)	null	GGCGGCCGCGTACTCCAGCCTTGGTCCGGG[G/-]CTGCCACTTGGAAGGCGTGGCCGGCCACAA	TTGGTC^CGGGgCTGCCACTTG	G		205	Govani	MOL SYN	4	184	2013	23801935	CD135194	null	2022
5	DM	ERCC2	Xeroderma pigmentosum	NM_000400.3:c.2009delG	null	chr19:45855801 (-)	null	CGGCCCAGTGTGTGGGTCGGGCCATCAGGG[G/-]CAAGACGGACTACGGCCTCATGGTCTTTGC	GGCCATC^AGGgGCAAGACGGA	G		669	Emmert	EXP DERM	18	64	2009	18637129	CD091686	null	2068
5	DM	ERCC5	Xeroderma pigmentosum	NM_000123.3:c.1494delA	null	chr13:103514993 (+)	null	AAGTGATGAGTCTATGATTAAGGACAGAAA[A/-]GATCGGCTGCCTCTGGAGAGTGCAGTGGTT	AAGGAC^AGAAaAGATCGGCTG	A		497	Lalle	JID	118	344	2002	11841555	CD020852	null	2073
5	DM	ERCC5	Xeroderma pigmentosum	NM_000123.3:c.2751delA	null	chr13:103524620 (+)	null	TAATCCTCATGACACCAAAGTGAAAAAAAA[A/-]TTACGGACATTGCAACTCACCCCTGGCTTT	AAAGTG^AAAAaAAAATTACGG	A		915	Lalle	JID	118	344	2002	11841555	CD020853	null	2073
5	DM	ERCC6	Cockayne syndrome	NM_000124.2:c.2144delG	null	chr10:50690758 (-)	null	AGCAGTTCTCCGTCCCCATCACCATGGGGG[G/-]ATATTCAAATGCTTCCCCAGTACAGGTAAA	TCACC^ATGGGgGGATATTCAA	G		713	Mallery	AJHG	62	77	1998	9443879	CD982622	null	2074
5	DM	ERCC6	Cockayne syndrome	NM_000124.2:c.3535delT	null	chr10:50678471 (-)	null	TGGGAGAATAAACAAATGGAAAATAATTTT[T/-]ATAAGCACAAGTCAAAAACAAAACATCATA	GAAAAT^AATTtTTATAAGCAC	T		1177	Mallery	AJHG	62	77	1998	9443879	CD982623	null	2074
5	DM	ESCO2	SC phocomelia	NM_001017420.2:c.760delA	null	chr8:27634585 (+)	null	TCTGATGTAGAGACTGTCAGTGAAAAAAAA[A/-]CTTTTGCGACAAGGCAAGTGCCAAAGTGCT	TCAGT^GAAAAaAAAACTTTTG	A		251	Schule	AJHG	77	1117	2005	16380922	CD054325	rs80359854	157570
5	DM	ETHE1	Encephalopathy, ethylmalonic	NM_014297.3:c.66delC	null	chr19:44031264 (-)	null	GCTGAGCCAGCGCGGCGGGTCTGGAGCCCC[C/-]ATCCTCCTGCGGCAGGTGCGGGTGGCTGGA	GTCTGGA^GCCcCCATCCTCCT	C		21	Merinero	JIMD	29	685	2006	16906473	CD068235	null	23474
5	DM	EVC2	Ellis-van Creveld syndrome	NM_147127.4:c.2746delA	null	chr4:5617232 (-)	null	AAGGTGAGAAAGTCACGGTCCAAGAGTAAA[A/-]GCAAGGGAGAGCTTCTGAAGAAGTGCATCG	CCAAG^AGTAAaAGCAAGGGAG	A		914	Tompson	HUM GENET	120	663	2007	17024374	CD070460	null	132884
5	DM	EVC2	Ellis-van Creveld syndrome	NM_147127.4:c.2010delA	null	chr4:5627512 (-)	null	AAAGCAGGAAAAGAAAAAGCTCCACCAAAA[A/-]TTAATAACTAAGAGAAGACGAGAGTTGCTA	GCTCCAC^CAAaAATTAATAAC	A		669	Tompson	HUM GENET	120	663	2007	17024374	CD070463	null	132884
5	DM	EXT1	Multiple exostoses	NM_000127.2:c.398delA	null	chr8:119122888 (-)	null	AAGGGGAGAAAATCGCCGAAAGTTACCAAA[A/-]CATTCTAGCGGCCATCGAGGGCTCCAGGTT	AAGTTAC^CAAaACATTCTAGC	A		132	Heinritz	ORTHOPADE	34	470	2005	15739063	CD056148	null	2131
5	DM	EXT1	Multiple osteochondromas	NM_000127.2:c.218delA	null	chr8:119123068 (-)	null	GCCCCTTCGTTCCTTGGGATCAATTGGAAA[A/-]CGAGGATTCCAGCGTGCACATTTCCCCCCG	CAATTG^GAAAaCGAGGATTCC	A		72	Jennes	HUM MUT	30	1620	2009	19810120	CD099284	null	2131
5	DM	EXT1	Multiple osteochondromas	NM_000127.2:c.369delA	null	chr8:119122917 (-)	null	CTTCAAAGTCTACGTATACCCACAGCAAAA[A/-]GGGGAGAAAATCGCCGAAAGTTACCAAAAC	CACAG^CAAAAaGGGGAGAAAA	A		122	SarriÛn	SCI REP	3	1346	2013	23439489	CD132224	null	2131
5	DM	EXT1	Multiple exostoses 1	NM_000127.2:c.335delA	null	chr8:119122951 (-)	null	CCTGCTTCGATTTCACCCTTTGCAAGAAAA[A/-]CGGCTTCAAAGTCTACGTATACCCACAGCA	TGCAAG^AAAAaCGGCTTCAAA	A		111	Cui	OJRD	7		2012	22913777	CD127638	null	2131
5	DM	EXT1	Multiple exostoses	NM_000127.2:c.1567delC	null	chr8:118830739 (-)	null	ATCATAGTTCTATGGAATTGTGACAAGCCC[C/-]TACCAGCCAAACACCGCTGGCCTGCCACTG	TTGTGAC^AAGcCCCTACCAGC	C		521	Li	PATHOL	42	91	2010	20025490	CD100178	null	2131
5	DM	EXT1	Multiple exostoses	NM_000127.2:c.247delC	null	chr8:119123039 (-)	null	AACGAGGATTCCAGCGTGCACATTTCCCCC[C/-]GGCAGAAGCGAGATGCCAACTCCAGCATCT	CACATT^TCCCcCCGGCAGAAG	C		81	Dobson-Stone	EJHG	8	24	2000	10713884	CD000256	null	2131
5	DM	EXT1	Multiple exostoses	NM_000127.2:c.1468delC	null	chr8:118831983 (-)	null	TTCACTGCAGTCATCCATGCGGTGACCCCC[C/-]TGGTCTCTCAGTCCCAGCCAGTGTTGAAGC	GCGGTG^ACCCcCCTGGTCTCT	C		488	Dobson-Stone	EJHG	8	24	2000	10713884	CD000259	null	2131
5	DM	EXT1	Multiple osteochondromas	NM_000127.2:c.1431delC	null	chr8:118832020 (-)	null	TCTCCTTTTTATTTCAGGTTTAAAGCCCCC[C/-]TCCAAATTCACTGCAGTCATCCATGCGGTG	TAAAG^CCCCCcTCCAAATTCA	C		476	Jennes	JMD	10	85	2008	18165274	CD087952	null	2131
5	DM	EXT1	Multiple exostoses	NM_000127.2:c.1773delG	null	chr8:118819566 (-)	null	GTGGCAGAGCTTCCCTGAGAGGATTGTGGG[G/-]TACCCCGCGCGCAGCCACTTCTGGGATAAC	AGGATT^GTGGgGTACCCCGCG	G		590	Francannet	JMG	38	430	2001	11432960	CD012249	null	2131
5	DM	EXT1	Multiple osteochondromas	NM_000127.2:c.804delG	null	chr8:119122482 (-)	null	TCTCAGGAAGTACATGCTGGTATTCAAGGG[G/-]AAGAGGTACCTGACAGGGATAGGATCAGAC	TATTC^AAGGGgAAGAGGTACC	G		267	Jennes	HUM MUT	30	1620	2009	19810120	CD099295	null	2131
5	DM	EXT1	Multiple osteochondromas	NM_000127.2:c.1395delT	null	chr8:118834726 (-)	null	ACCACAGTATTCATCTTATCTGGGAGATTT[T/-]CCTTACTACTATGCTAATTTAGGTAAGTGA	TGGGA^GATTTtCCTTACTACT	T		464	Jennes	HUM MUT	30	1620	2009	19810120	CD099311	null	2131
5	DM	EXT1	Multiple exostoses	NM_000127.2:c.712delT	null	chr8:119122574 (-)	null	CCCAACTTTGATGTTTCTATTCCCCTCTTT[T/-]CTAAGGATCATCCCAGGACAGGAGGGGAGA	TTCCC^CTCTTtTCTAAGGATC	T		236	Francannet	JMG	38	430	2001	11432960	CD012246	null	2131
5	DM	EXT1	Multiple osteochondromas	NM_000127.2:c.752delT	null	chr8:119122534 (-)	null	ATCCCAGGACAGGAGGGGAGAGGGGGTTTT[T/-]GAAGTTCAACACCATCCCTCCTCTCAGGAA	AGGGGG^TTTTtGAAGTTCAAC	T		250	Jennes	HUM MUT	30	1620	2009	19810120	CD099292	null	2131
5	DM	EXT2	Multiple exostoses	NM_207122.1:c.310delA	null	chr11:44129572 (+)	null	TATCGCTGTGGCTTCAACCCAAAGAACAAA[A/-]TCAAGGTGTATATCTATGCTCTGAAAAAGT	AAAGAAC^AAAaTCAAGGTGTA	A		103	Jamsheer	JAG	epub	epub	2014	24532482	CD142851	null	2132
5	DM	EXT2	Osteochondroma	NM_207122.1:c.1144delC	null	chr11:44151659 (+)	null	GATGTGTACAGTATTTTGCAGAGCATCCCC[C/-]AAAGACAGATTGAAGAAATGCAGAGACAGG	CAGAGC^ATCCcCCAAAGACAG	C		380	Wuyts	CLIN GENET	68	542	2005	16283885	CD054332	null	2132
5	DM	EXT2	Multiple exostoses	NM_207122.1:c.244delG	null	chr11:44129506 (+)	null	CCAGCCGACAGTCCCATCCCAGAGCGGGGG[G/-]ATCTCAGTTGCAGAATGCACACGTGTTTTG	CCAGAG^CGGGgGGATCTCAGT	G		80	Liu	GENET TEST	12	331	2008	18666861	CD084815	null	2132
5	DM	EXT2	Multiple exostoses	NM_207122.1:c.273delT	null	chr11:44129535 (+)	null	GGATCTCAGTTGCAGAATGCACACGTGTTT[T/-]GATGTCTATCGCTGTGGCTTCAACCCAAAG	ACACG^TGTTTtGATGTCTATC	T		90	Jamsheer	JAG	epub	epub	2014	24532482	CD142850	null	2132
5	DM	EXT2	Multiple exostoses	NM_207122.1:c.652delT	null	chr11:44135760 (+)	null	TTCAGGGCCCTGTTGGCTGGTGGCGGCTTT[T/-]CTACGTGGACTTACCGGCAAGGCTACGATG	GTGGC^GGCTTtTCTACGTGGA	T		216	Wuyts	AJHG	62	346	1998	9463333	CD982630	null	2132
5	DM	EYA1	Branchio-oto-renal syndrome	NM_000503.4:c.1644delA	null	chr8:72123445 (-)	null	TGAGAGAATAATTCAAAGGTTTGGAAGAAA[A/-]GTGGTGTATGTTGTTATAGGAGATGGTGTA	TTTGGA^AGAAaAGTGGTGTAT	A		547	Orten	HUM MUT	29	537	2008	18220287	CD082107	null	2138
5	DM	EYA1	Branchio-oto-renal syndrome	NM_000503.4:c.920delG	null	chr8:72184039 (-)	null	GAGGTTCAGATGGGAAATCACGTGGACGGG[G/-]CCGAAGAAACAATAATCCTTCACCTCCCCC	ACGTGGA^CGGgGCCGAAGAAA	G		306	Sanggaard	EJHG	15	1121	2007	17637804	CD075385	null	2138
5	DM	EYA1	Branchio-oto-renal syndrome	NM_000503.4:c.1496delT	null	chr8:72127723 (-)	null	GTTCTCATAGGACAAACTGTGTGAATATTT[T/-]AGTAACAACTACTCAGCTCATCCCAGCATT	TGTGAAT^ATTtTAGTAACAAC	T		498	Orten	HUM MUT	29	537	2008	18220287	CD082104	null	2138
5	DM	EYS	Retinitis pigmentosa, autosomal recessive	NM_001142800.1:c.67delA	null	chr6:66205237 (-)	null	GTTTTTCACAGCTCTTTCATAAATGGAAAA[A/-]CATGTAGACGGCAATTGGTGGAAGAATGGC	AAATGGA^AAAaCATGTAGACG	A		22	Eisenberger	PLOS ONE	8	e78496	2013	24265693	CD1312779	null	346007
5	DM	EYS	Retinitis pigmentosa	NM_001142800.1:c.547delT	null	chr6:66204757 (-)	null	TTCTGCCAGGAATCTCTGAGTTCAGAATTT[T/-]GCTCTGGTCATGGTAAATGTCTTAGTGAAG	TTCAGAA^TTTtGCTCTGGTCA	T		182	Audo	HUM MUT	31	E1406	2010	20333770	CD102739	null	346007
5	DM	F11	Factor XI deficiency	NM_000128.3:c.1075delA	null	chr4:187201674 (+)	null	AAGCTTTCTTCAAACGGATCTCCAACTAAA[A/-]TACTTCACGGGAGAGGAGGCATCTCTGGAT	CTCCA^ACTAAaATACTTCACG	A		357	Ventura	TH	84	833	2000	11127865	CD003088	null	2160
5	DM	F12	Factor XII deficiency	NM_000505.3:c.1517delG	null	chr5:176830269 (-)	null	AGACCACGCTCTGCCAGGTGGCCGGCTGGG[G/-]CCACCAGTTCGAGGGTAGGCACAACTGCTA	GTGGCC^GGCTgGGGCCACCAG	G		504	Schloesser	BLOOD	90	3967	1997	9354665	CD972192	rs41309762	2161
5	DM	F13A1	Factor XIII deficiency	NM_000129.3:c.215delA	null	chr6:6305688 (-)	null	AGGTGGACCACCACACTGACAAGTATGAAA[A/-]CAACAAGCTGATTGTCCGCAGAGGGCAGTC	AAGTAT^GAAAaCAACAAGCTG	A		71	Katona	HAEMO	20	114	2014	24118344	CD140318	null	2162
5	DM	F7	Factor VII deficiency	NM_000131.4:c.961delC	null	chr13:113772882 (+)	null	CCCGTGGTCCTCACTGACCATGTGGTGCCC[C/-]TCTGCCTGCCCGAACGGACGTTCTCTGAGA	CATGTG^GTGCcCCTCTGCCTG	C		319	Millar	LANCET	339	1359	1992	1350022	CD920859	null	2155
5	DM	F7	Factor VII deficiency	NM_000131.4:c.1391delC	null	chr13:113773312 (+)	null	AGCCACGCCCAGGAGTCCTCCTGCGAGCCC[C/-]ATTTCCCTAGCCCAGCAGCCCTGGCCTGTG	TCCTG^CGAGCcCCATTTCCCT	C		462	Arbini	BLOOD	84	2214	1994	7919338	CD941675	null	2155
5	DM	F7	Factor VII deficiency	NM_000131.4:c.647delG	null	chr13:113771155 (+)	null	CCAGCAAACCCCAAGGCCGAATTGTGGGGG[G/-]CAAGGTGTGCCCCAAAGGGGAGTGTCCATG	GAATT^GTGGGgGGCAAGGTGT	G		214	Millar	HUM GENET	107	327	2000	11129332	CD002899	null	2155
5	DM	F8	Haemophilia A	NM_000132.3:c.1282delA	null	chrX:154194406 (-)	null	TCTTTTTTTCTCTTATACAGAAGTTATAAA[A/-]GTCAATATTTGAACAATGGCCCTCAGCGGA	AAGTTAT^AAAaGTCAATATTT	A		427	LI	ZYXYCXZZ	28	127	2011	21462120	CD113253	null	2157
5	DM	F8	Haemophilia A	NM_000132.3:c.6738delA	null	chrX:154088869 (-)	null	ACTCTATTGCCCTCAGGTGAATAATCCAAA[A/-]GAGTGGCTGCAAGTGGACTTCCAGAAGACA	AATAAT^CCAAaAGAGTGGCTG	A		2245	Hill	HAEMO	11	133	2005	15810915	CD054940	null	2157
5	DM	F8	Haemophilia A	NM_000132.3:c.4519delA	null	chrX:154157546 (-)	null	ACTGTTCTCCCGAAACCAGACTTGCCCAAA[A/-]CATCTGGCAAAGTTGAATTGCTTCCAAAAG	ACTTG^CCCAAaACATCTGGCA	A		1505	Bogdanova	HUM MUT	20	236	2002	12204009	CD022148	null	2157
5	DM	F8	Haemophilia A	NM_000132.3:c.4686delA	null	chrX:154157379 (-)	null	TAAGTGGAATGAAGCAAACAGACCTGGAAA[A/-]GTTCCCTTTCTGAGAGTAGCAACAGAAAGC	AGACCT^GGAAaAGTTCCCTTT	A		1561	Lillicrap	LSDB016	UP	0	2005	LSDB	CD055658	null	2157
5	DM	F8	Haemophilia A	NM_000132.3:c.2348delA	null	chrX:154159717 (-)	null	AGCAATTTAATGCCACCACAATTCCAGAAA[A/-]TGACATAGAGAAGACTGACCCTTGGTTTGC	ATTCCA^GAAAaTGACATAGAG	A		782	Xue	EJH	85	264	2010	20528906	CD103782	null	2157
5	DM	F8	Haemophilia A	NM_000132.3:c.6804delA	null	chrX:154088803 (-)	null	AGTCACAGGAGTAACTACTCAGGGAGTAAA[A/-]TCTCTGCTTACCAGCATGTATGTGAAGGAG	CTCAG^GGAGTaAAATCTCTGC	A		2266	Nair	CCA	411	2004	2010	20800587	CD105568	null	2157
5	DM	F8	Haemophilia A	NM_000132.3:c.3656delA	null	chrX:154158409 (-)	null	AAGAAAAAAAAATTCAGGAAGAAATAGAAA[A/-]GAAGGAAACATTAATCCAAGAGAATGTAGT	GAAATA^GAAAaGAAGGAAACA	A		1218	Rydz	AJH	88	1030	2013	23913812	CD1314130	null	2157
5	DM	F8	Haemophilia A	NM_000132.3:c.3149delA	null	chrX:154158916 (-)	null	TAATTGAGAATAGTCCATCAGTCTGGCAAA[A/-]TATATTAGAAAGTGACACTGAGTTTAAAAA	GTCTGG^CAAAaTATATTAGAA	A		1049	HalldÈn	JTH	10	2503	2012	23020595	CD1212725	null	2157
5	DM	F8	Haemophilia A	NM_000132.3:c.4548delA	null	chrX:154157517 (-)	null	AACATCTGGCAAAGTTGAATTGCTTCCAAA[A/-]GTTCACATTTATCAGAAGGACCTATTCCCT	TTGCTT^CCAAaAGTTCACATT	A		1515	Hua	CMJ	123	305	2010	20193250	CD101346	null	2157
5	DM	F8	Haemophilia A	NM_000132.3:c.4841delA	null	chrX:154157224 (-)	null	AGTCACCAGAAAAAACAGCTTTTAAGAAAA[A/-]GGATACCATTTTGTCCCTGAACGCTTGTGA	CTTTT^AAGAAaAAGGATACCA	A		1612	Astermark	HAEMATOL	90	924	2005	15996930	CD057235	null	2157
5	DM	F8	Haemophilia A	NM_000132.3:c.5471delA	null	chrX:154133201 (-)	null	ATCAGAGGCAAGGAGCAGAACCTAGAAAAA[A/-]CTTTGTCAAGCCTAATGAAACCAAAACTTA	AACCT^AGAAAaAACTTTGTCA	A		1822	Hwang	HAEMO	15	1311	2009	19719548	CD096977	null	2157
5	DM	F8	Haemophilia A	NM_000132.3:c.4825delA	null	chrX:154157240 (-)	null	TGGAAATCCCAAGAGAAGTCACCAGAAAAA[A/-]CAGCTTTTAAGAAAAAGGATACCATTTTGT	ACCAGAA^AAAaCAGCTTTTAA	A		1608	Hua	CMJ	123	305	2010	20193250	CD101347	null	2157
5	DM	F8	Haemophilia A	NM_000132.3:c.4045delA	null	chrX:154158020 (-)	null	CTCCCACTAGAAGAAACAGAACTTGAAAAA[A/-]GGATAATTGTGGATGACACCTCAACCCAGT	ACTTGAA^AAAaGGATAATTGT	A		1348	Ravanbod	JTH	7S2	1117	2009	NO ID	CD0911179	null	2157
5	DM	F8	Haemophilia A	NM_000132.3:c.3300delA	null	chrX:154158765 (-)	null	AAAAAACATGGAAATGGTCCAACAGAAAAA[A/-]GAGGGCCCCATTCCACCAGATGCACAAAAT	CCAACAG^AAAaAAGAGGGCCC	A		1099	Vinciguerra	TH	95	593	2006	16601827	CD062156	null	2157
5	DM	F8	Haemophilia A	NM_000132.3:c.1332delA	null	chrX:154194356 (-)	null	CCCTCAGCGGATTGGTAGGAAGTACAAAAA[A/-]GTCCGATTTATGGCATACACAGATGAAACC	GAAGTAC^AAAaAAGTCCGATT	A		443	Freson	HUM MUT	11	470	1998	9603440	CD982641	null	2157
5	DM	F8	Haemophilia A	NM_000132.3:c.2945delA	null	chrX:154159120 (-)	null	TGAATAGCCAAGAAAGTTCATGGGGAAAAA[A/-]TGTATCGTCAACAGAGAGTGGTAGGTTATT	TGGGGA^AAAAaTGTATCGTCA	A		981	Riccardi	HAEMO	16	791	2010	20331761	CD105308	null	2157
5	DM	F8	Haemophilia A	NM_000132.3:c.3870delA	null	chrX:154158195 (-)	null	AAAGAAACACACAGCTCATTTCTCAAAAAA[A/-]GGGGAGGAAGAAAACTTGGAAGGCTTGGGA	ATTTC^TCAAAaAAAGGGGAGG	A		1288	Bogdanova	HUM MUT	20	236	2002	12204009	CD022147	null	2157
5	DM	F8	Haemophilia A	NM_000132.3:c.5961delA	null	chrX:154132218 (-)	null	CAGTGGACATGTGTTCACTGTACGAAAAAA[A/-]GAGGAGTATAAAATGGCACTGTACAATCTC	CTGTA^CGAAAaAAAGAGGAGT	A		1985	Becker	AJHG	58	657	1996	8644728	CD961984	null	2157
5	DM	F8	Haemophilia A	NM_000132.3:c.4379delA	null	chrX:154157686 (-)	null	GCAGTCATTTCTTACAAGGAGCCAAAAAAA[A/-]TAACCTTTCTTTAGCCATTCTAACCTTGGA	CAAGGA^GCCAaAAAAAATAAC	A		1457	Tuddenham	NAR	19	4821	1991	1923751	CD910498	null	2157
5	DM	F8	Haemophilia A	NM_000132.3:c.3637delA	null	chrX:154158428 (-)	null	GAAAATAATACACACAATCAAGAAAAAAAA[A/-]TTCAGGAAGAAATAGAAAAGAAGGAAACAT	AGAAAAA^AAAaTTCAGGAAGA	A		1212	Lin	GENOMICS	18	496	1993	8307558	CD930955	null	2157
5	DM	F8	Haemophilia A	NM_000132.3:c.4103delC	null	chrX:154157962 (-)	null	AGTGGTCCAAAAACATGAAACATTTGACCC[C/-]GAGCACCCTCACACAGATAGACTACAATGA	ACATTTG^ACCcCGAGCACCCT	C		1367	Habart	JTH	1	773	2003	12871415	CD034857	null	2157
5	DM	F8	Haemophilia A	NM_000132.3:c.2842delC	null	chrX:154159223 (-)	null	ACCACTCTATTTGGCAAAAAGTCATCTCCC[C/-]TTACTGAGTCTGGTGGACCTCTGAGCTTGA	AGTCA^TCTCCcCTTACTGAGT	C		946	Riccardi	HAEMO	16	791	2010	20331761	CD055661	null	2157
5	DM	F8	Haemophilia A	NM_000132.3:c.1845delC	null	chrX:154182225 (-)	null	CCTCACAGAGAATATACAACGCTTTCTCCC[C/-]AATCCAGCTGGAGTGCAGCTTGAGGATCCA	CGCTTT^CTCCcCAATCCAGCT	C		614	Santacroce	JHG	53	275	2008	18217193	CD080838	null	2157
5	DM	F8	Haemophilia A	NM_000132.3:c.6130delC	null	chrX:154129703 (-)	null	ACCCGTTTCATTTCAGAGTGTCAGACTCCC[C/-]TGGGAATGGCTTCTGGACACATTAGAGATT	GTCAG^ACTCCcCTGGGAATGG	C		2042	Green	BJH	143	115	2008	18691168	CD084107	null	2157
5	DM	F8	Haemophilia A	NM_000132.3:c.6988delC	null	chrX:154065940 (-)	null	TTACTGACTCGCTACCTTCGAATTCACCCC[C/-]AGAGTTGGGTGCACCAGATTGCCCTGAGGA	AATTCAC^CCCcAGAGTTGGGT	C		2329	Halld√©n	JTH	10	2503	2012	23020595	CD1212758	null	2157
5	DM	F8	Haemophilia A	NM_000132.3:c.5122delC	null	chrX:154156943 (-)	null	ATTTATGATGAGGATGAAAATCAGAGCCCC[C/-]GCAGCTTTCAAAAGAAAACACGACACTATT	TCAGAGC^CCCcGCAGCTTTCA	C		1707	Halld√©n	JTH	10	2503	2012	23020595	CD1212743	null	2157
5	DM	F8	Haemophilia A	NM_000132.3:c.2777delC	null	chrX:154159288 (-)	null	GTACTGATAATACAAGTTCCTTAGGACCCC[C/-]AAGTATGCCAGTTCATTATGATAGTCAATT	TTAGGA^CCCCcAAGTATGCCA	C		925	Ravanbod	JTH	7S2	1117	2009	NO ID	CD0911171	null	2157
5	DM	F8	Haemophilia A	NM_000132.3:c.3874delG	null	chrX:154158191 (-)	null	AAACACACAGCTCATTTCTCAAAAAAAGGG[G/-]AGGAAGAAAACTTGGAAGGCTTGGGAAATC	AAAAAAA^GGGgAGGAAGAAAA	G		1291	Ravanbod	JTH	7S2	1117	2009	NO ID	CD0911178	null	2157
5	DM	F8	Haemophilia A	NM_000132.3:c.4339delG	null	chrX:154157726 (-)	null	GCAGCATCTTATAGAAAGAAAGATTCTGGG[G/-]TCCAAGAAAGCAGTCATTTCTTACAAGGAG	AAGAT^TCTGGgGTCCAAGAAA	G		1445	Vinciguerra	TH	95	593	2006	16601827	CD062147	null	2157
5	DM	F8	Haemophilia A	NM_000132.3:c.2939delG	null	chrX:154159126 (-)	null	GTTTAATGAATAGCCAAGAAAGTTCATGGG[G/-]AAAAAATGTATCGTCAACAGAGAGTGGTAG	AAGTTCA^TGGgGAAAAAATGT	G		979	Vinciguerra	TH	95	593	2006	16601827	CD062148	null	2157
5	DM	F8	Haemophilia A	NM_000132.3:c.2593delG	null	chrX:154159472 (-)	null	CACTTCAGGCCACAGCTCCATCACAGTGGG[G/-]ACATGGTATTTACCCCTGAGTCAGGCCTCC	ATCAC^AGTGGgGACATGGTAT	G		863	David	HAEMATOL	91	840	2006	16769589	CD067538	null	2157
5	DM	F8	Haemophilia A	NM_000132.3:c.2649delG	null	chrX:154159416 (-)	null	CCTCCAATTAAGATTAAATGAGAAACTGGG[G/-]ACAACTGCAGCAACAGAGTTGAAGAAACTT	GAGAAA^CTGGgGACAACTGCA	G		882	Nakaya	BJH	115	977	2001	11843836	CD013638	null	2157
5	DM	F8	Haemophilia A	NM_000132.3:c.4446delG	null	chrX:154157619 (-)	null	TGGTGATCAAAGAGAGGTTGGCTCCCTGGG[G/-]ACAAGTGCCACAAATTCAGTCACATACAAG	GCTCC^CTGGGgACAAGTGCCA	G		1481	Reitter	TH	104	78	2010	20431853	CD108735	null	2157
5	DM	F8	Haemophilia A	NM_000132.3:c.5337delG	null	chrX:154134731 (-)	null	AGAACTAAATGAACATTTGGGACTCCTGGG[G/-]CCATATATAAGAGCAGAAGTTGAAGATAAT	GGACTC^CTGGgGCCATATATA	G		1778	David	HAEMATOL	91	840	2006	16769589	CD067542	null	2157
5	DM	F8	Haemophilia A	NM_000132.3:c.233delT	null	chrX:154227786 (-)	null	CTCTGTTTGTAGAATTCACGGATCACCTTT[T/-]CAACATCGCTAAGCCAAGGCCACCCTGGAT	GATCAC^CTTTtCAACATCGCT	T		77	Miller	HAEMO	18	375	2012	22103590	CD123863	null	2157
5	DM	F8	Haemophilia A	NM_000132.3:c.3975delT	null	chrX:154158090 (-)	null	GATATCTCCTAATACAAGCCAGCAGAATTT[T/-]GTCACGCAACGTAGTAAGAGAGCTTTGAAA	GCCAG^CAGAAtTTTGTCACGC	T		1323	Chen	HAEMO	16	538	2010	20236351	CD102455	null	2157
5	DM	F8	Haemophilia A	NM_000132.3:c.41delT	null	chrX:154250787 (-)	null	AGCTCTCCACCTGCTTCTTTCTGTGCCTTT[T/-]GCGATTCTGCTTTAGTGCCACCAGAAGATA	TCTGTGC^CTTtTGCGATTCTG	T		13	Gallardo	LSDB016	UP	0	2005	LSDB	CD055678	null	2157
5	DM	F8	Haemophilia A	NM_000132.3:c.6477delT	null	chrX:154091455 (-)	null	GGATTCATCTGGGATAAAACACAATATTTT[T/-]AACCCTCCAATTATTGCTCGATACATCCGT	ACACAAT^ATTtTTAACCCTCC	T		2158	Liu	BLOOD	96	979	2000	10910913	CD003515	null	2157
5	DM	F8	Haemophilia A	NM_000132.3:c.3561delT	null	chrX:154158504 (-)	null	AAAGGACGTAGGACTCAAAGAGATGGTTTT[T/-]CCAAGCAGCAGAAACCTATTTCTTACTAAC	AGAGATG^GTTtTTCCAAGCAG	T		1186	Vencesla	BLOOD	111	3468	2008	18184865	CD082108	null	2157
5	DM	F8	Haemophilia A	NM_000132.3:c.6099delT	null	chrX:154130342 (-)	null	GCATCTACATGCTGGGATGAGCACACTTTT[T/-]CTGGTGTACAGCAATAGTGAGTAGCAATGT	GAGCACA^CTTtTTCTGGTGTA	T		2032	Gallardo	LSDB016	UP	0	2005	LSDB	CD055668	null	2157
5	DM	F8	Haemophilia A	NM_000132.3:c.654delT	null	chrX:154215528 (-)	null	ACAGACCTTGCACAAATTTATACTACTTTT[T/-]GCTGTATTTGATGAAGGTTAGTGAGTCTTA	TATACTA^CTTtTTGCTGTATT	T		217	Bicocchi	AJH	78	117	2005	15682412	CD050448	null	2157
5	DM	F8	Haemophilia A	NM_000132.3:c.6882delT	null	chrX:154088725 (-)	null	TCAAGATGGCCATCAGTGGACTCTCTTTTT[T/-]CAGAATGGCAAAGTAAAGGTAAGCTGGTCT	GACTCTC^TTTtTTCAGAATGG	T		2293	Timur	HAEMO	7	475	2001	11554935	CD015897	null	2157
5	DM	F9	Haemophilia B	NM_000133.3:c.878delA	null	chrX:138643722 (+)	null	ATATTGAGGAGACAGAACATACAGAGCAAA[A/-]GCGAAATGTGATTCGAATTATTCCTCACCA	ACAGAG^CAAAaGCGAAATGTG	A		292	Miller	HAEMO	18	375	2012	22103590	CD123941	null	2158
5	DM	F9	Haemophilia B	NM_000133.3:c.118delA	null	chrX:138619198 (+)	null	GTTTTTCTTGATCATGAAAACGCCAACAAA[A/-]TTCTGAATCGGCCAAAGAGGTATAATTCAG	ACGCC^AACAAaATTCTGAATC	A		38	Mukherjee	HAEMO	10	259	2004	15086324	CD043183	null	2158
5	DM	F9	Haemophilia B	NM_000133.3:c.239delA	null	chrX:138619319 (+)	null	GTTTTGAAGAAGCACGAGAAGTTTTTGAAA[A/-]CACTGAAAGAACAGTGAGTATTTCCACATA	AGTTTTT^GAAaACACTGAAAG	A		79	Li	HUM MUT	16	371	2000	11013449	CD005440	null	2158
5	DM	F9	Haemophilia B	NM_000133.3:c.497delA	null	chrX:138630627 (+)	null	CCTGTACTGAGGGATATCGACTTGCAGAAA[A/-]CCAGAAGTCCTGTGAACCAGCAGGTCATAA	CTTGCA^GAAAaCCAGAAGTCC	A		165	Deutz-Terlouw	LSDB007	UP	0	2001	LSDB	CD010612	null	2158
5	DM	F9	Haemophilia B	NM_000133.3:c.203delA	null	chrX:138619283 (+)	null	GGAACCTTGAGAGAGAATGTATGGAAGAAA[A/-]GTGTAGTTTTGAAGAAGCACGAGAAGTTTT	TATGGAA^GAAaAGTGTAGTTT	A		67	Wulff	LSDB007	UP	0	2004	LSDB	CD045835	null	2158
5	DM	F9	Haemophilia B	NM_000133.3:c.1372delA	null	chrX:138644216 (+)	null	TCCCGGTATGTCAACTGGATTAAGGAAAAA[A/-]CAAAGCTCACTTAATGAAAGATGGATTTCC	TGGATT^AAGGaAAAAACAAAG	A		455	Chen	BJH	89	409	1995	7873393	CD951703	null	2158
5	DM	F9	Haemophilia B	NM_000133.3:c.1070delG	null	chrX:138643914 (+)	null	AATTTGGATCTGGCTATGTAAGTGGCTGGG[G/-]AAGAGTCTTCCACAAAGGGAGATCAGCTTT	AAGTGGC^TGGgGAAGAGTCTT	G		356	Li	HUM MUT	16	371	2000	11013449	CD005438	null	2158
5	DM	F9	Haemophilia B	NM_000133.3:c.59delT	null	chrX:138612982 (+)	null	AATCACCAGGCCTCATCACCATCTGCCTTT[T/-]AGGATATCTACTCAGTGCTGAATGTACAGG	CATCTGC^CTTtTAGGATATCT	T		19	Goossens	LSDB007	UP	0	2004	LSDB	CD045830	null	2158
5	DM	FAH	Tyrosinaemia 1	NM_000137.2:c.1030delG	null	chr15:80472535 (+)	null	TCTGTCAACGGCTGCAACCTGCGGCCGGGG[G/-]ACCTCCTGGCTTCTGGGACCATCAGCGGGC	GCGGCCG^GGGgACCTCCTGGC	G		343	Dursun	JIMD REP	1	17	2011	23430822	CD119464	null	2184
5	DM?	FAM111B	Autism spectrum disorder	NM_198947.3:c.816delA	null	chr11:58892386 (+)	null	AGTCTTAGAAATGGACATTTCAAAAAAAAA[A/-]GCATTACAACAGAAAGATATCCATAAAAAA	CAAAA^AAAAAaGCATTACAAC	A		271	Bi	HUM MUT	33	1635	2012	22865819	CD1212852	null	374393
5	DM	FAM123B	Osteopathia striata with cranial sclerosis	NM_152424.3:c.671delC	null	chrX:63412496 (-)	null	TGCCCTGCTTTGAGGAGACCTTCCAAGCCC[C/-]TAGAAAGGAAAATGCTAACCCCCAAGATGC	CTTCCAA^GCCcCTAGAAAGGA	C		223	Jenkins	NAT GENET	41	95	2009	19079258	CD090024	null	139285
5	DM	FAM134B	Sensory neuropathy with spasticity	NM_001034850.2:c.826delA	null	chr5:16478190 (-)	null	TTTTCCTCAACAGAAGCAGACAAAGAAAAA[A/-]GTCACAAAGATGACAGTGAATTAGACTTTT	CAAAGAA^AAAaGTCACAAAGA	A		275	Ilgaz Aydinlar	MUSC NERVE	49	774	2014	24327336	CD144409	null	54463
5	DM	FAM20A	Enamel-renal-gingival syndrome	NM_017565.3:c.1480delC	null	chr17:66533764 (-)	null	GACCAGCTCAGCCCTGTCCTCACTGAACCC[C/-]ACCTCCTTGCCCTGGATCGAAGGCTCCAAA	CACTGAA^CCCcACCTCCTTGC	C		493	Kantaputra	AJMGA	164	1	2014	24259279	CD140190	null	54757
5	DM	FANCA	Fanconi anaemia	NM_000135.2:c.1615delG	null	chr16:89849278 (-)	null	GGACTCTACGAGGATTTGTCATCAGCTGGG[G/-]ACATTACTGAGGTAATGTTGCTTGAGCCCT	CATCA^GCTGGgGACATTACTG	G		537	Levran	PNAS	94	13051	1997	9371798	CD972198	null	2175
5	DM	FANCA	Fanconi anaemia	NM_000135.2:c.50delG	null	chr16:89882974 (-)	null	CGAACTCCGCCTCGGGCCAGGACCCAGGGG[G/-]CCGCCGGAGGGCCTGGGCCGAGCTGCTGGG	AGGAC^CCAGGgGGCCGCCGGA	G		15	Castella	BLOOD	117	3759	2011	21273304	CD112457	null	2175
5	DM	FAS	Autoimmune lymphoproliferative syndrome	NM_000043.4:c.403delT	null	chr10:90768714 (+)	null	ACCAAGTGCAGATGTAAACCAAACTTTTTT[T/-]GTAACTCTACTGTATGTGAACACTGTGACC	AAACTTT^TTTtGTAACTCTAC	T		134	Lambotte	HAEMATOL	98	389	2013	22983577	CD1313549	null	355
5	DM	FASLG	Autoimmune lymphoproliferative syndrome	NM_000639.1:c.263delT	null	chr1:172628604 (+)	null	GCACAGGCCTGTGTCTCCTTGTGATGTTTT[T/-]CATGGTTCTGGTTGCCTTGGTAGGATTGGG	GTGATG^TTTTtCATGGTTCTG	T		87	Magerus-Chatinet	JACI	epub	epub	2012	22857792	CD127138	null	356
5	DM	FBN1	Marfan syndrome	NM_000138.4:c.4863delA	null	chr15:48757844 (-)	null	GGAGCTACCAGGGCTGTGCCAAGGAGGAAA[A/-]TGTATCAACACCTTTGGGAGTTTCCAGTGC	CAAGGA^GGAAaATGTATCAAC	A		1620	Stheneur	EJHG	17	1121	2009	19293843	CD098543	null	2200
5	DM	FBN1	Marfan syndrome	NM_000138.4:c.1066delA	null	chr15:48812937 (-)	null	TCTAACCAGCTGCCACAGTCCATAACCAAA[A/-]TGCAGTGCTGCTGTGATGCCGGCCGATGCT	CATAACC^AAAaTGCAGTGCTG	A		355	Attanasio	CLIN GENET	74	39	2008	18435798	CD085813	null	2200
5	DM	FBN1	Marfan syndrome	NM_000138.4:c.7291delA	null	chr15:48717975 (-)	null	GACAGAGGATCATATCATTGCATTTGTAAA[A/-]CTGGGTACACTCCAGATATAACTGGGACTT	GCATT^TGTAAaACTGGGTACA	A		2429	El-Aleem	HUM MUT	14	181	1999	10425041	CD991710	null	2200
5	DM	FBN1	Marfan syndrome	NM_000138.4:c.5336delA	null	chr15:48748920 (-)	null	AGTGCCGGGAGATCCCAGGGGTCTGTGAAA[A/-]TGGAGTGTGTATCAACATGGTTGGCAGCTT	GGTCTGT^GAAaATGGAGTGTG	A		1778	Attanasio	CLIN GENET	74	39	2008	18435798	CD085815	null	2200
5	DM	FBN1	Marfan syndrome	NM_000138.4:c.619delA	null	chr15:48829925 (-)	null	GGACAACTCAGCGGGATTGTCTGCACAAAA[A/-]CGCTCTGCTGTGCCACAGTCGGCCGAGCCT	GTCTGC^ACAAaAACGCTCTGC	A		205	Tjeldhorn	GENET TEST	10	258	2006	17253931	CD067548	null	2200
5	DM	FBN1	Marfan syndrome	NM_000138.4:c.7071delC	null	chr15:48719897 (-)	null	GTGTCAGATCGGCTCCAGCAACAGGAACCC[C/-]GTCACCAAATCGGAATGCTGCTGTGACGGA	AACAGG^AACCcCGTCACCAAA	C		2356	Stheneur	EJHG	17	1121	2009	19293843	CD098552	null	2200
5	DM	FBN1	Marfan syndrome	NM_000138.4:c.526delC	null	chr15:48888492 (-)	null	TGTGCATGCACTTACGGATTTACTGGACCC[C/-]AGTGTGAAAGAGGTAATGGTTTTTAAAATC	TTACT^GGACCcCAGTGTGAAA	C		174	Stheneur	EJHG	17	1121	2009	19293843	CD098520	null	2200
5	DM	FBN1	Fibrillinopathy	NM_000138.4:c.7780delC	null	chr15:48712923 (-)	null	ATCATTGGGGGCTACAGGTGCAGCTGCCCC[C/-]AGGGCTACCTCCAGCACTACCAGTGGAACC	TGCAGC^TGCCcCCAGGGCTAC	C		2592	Stheneur	EJHG	17	1121	2009	19293843	CD098518	null	2200
5	DM	FBN1	Marfan syndrome	NM_000138.4:c.3274delG	null	chr15:48780373 (-)	null	GGCAGAGGCCAGTGTGTGAACACCCCTGGG[G/-]ACTTTGAATGCAAGTGTGACGAAGGCTATG	ACACC^CCTGGgGACTTTGAAT	G		1090	Howarth	GENET TEST	11	146	2007	17627385	CD077391	null	2200
5	DM	FBN1	Marfan syndrome	NM_000138.4:c.6278delG	null	chr15:48730000 (-)	null	GCTGCTGTGCCTTGAAGGGAGAAGGCTGGG[G/-]AGACCCCTGCGAGCTCTGCCCCACGGAACC	AGAAGGC^TGGgGAGACCCCTG	G		2092	Comeglio	HUM MUT	28	928	2007	17657824	CD075393	null	2200
5	DM	FBN1	Marfan syndrome	NM_000138.4:c.2966delG	null	chr15:48782164 (-)	null	CCTGCTGCTGCTCCGTCGGGGCAGCCTGGG[G/-]TACTGAGGAATGCGAGGAGTGTCCCATGAG	GGCAGCC^TGGgGTACTGAGGA	G		988	Stheneur	EJHG	17	1121	2009	19293843	CD098532	null	2200
5	DM	FBN1	Marfan syndrome	NM_000138.4:c.937delT	null	chr15:48818378 (-)	null	GAATGTACAAACACAGTCAGCAGTTACTTT[T/-]GCAAATGTCCCCCTGGTTTTTACACCTCTC	GCAGT^TACTTtTGCAAATGTC	T		311	Sakai	AJMGA	140A	1719	2006	16835936	CD063527	null	2200
5	DM	FBN1	Marfan syndrome	NM_000138.4:c.50delT	null	chr15:48936917 (-)	null	TGGAGATCGCCCTGGGATTTACCGTGCTTT[T/-]AGCGTCCTACACGAGCCATGGGGCGGACGC	TACCGTG^CTTtTAGCGTCCTA	T		16	Stheneur	EJHG	17	1121	2009	19293843	CD098519	null	2200
5	DM	FBP1	Fructose-1,6-bisphosphatase deficiency	NM_000507.3:c.966delC	null	chr9:97365714 (-)	null	CCAGAGGGCGCCGGTGATCTTGGGATCCCC[C/-]GACGACGTGCTCGAGTTCCTGAAGGTGTAT	CTTGGGA^TCCcCCGACGACGT	C		321	Herzog	JIMD	22	132	1999	10234608	CD991712	null	2203
5	DM	FECH	Protoporphyria, erythropoietic	NM_000140.3:c.351delC	null	chr18:55238736 (-)	null	GGCACCATTCATCGCCAAACGCCGAACCCC[C/-]AAGATTCAAGAGCAGTACCGCAGGATTGGA	ACGCCGA^ACCcCCAAGATTCA	C		116	Herrero	ADERM	143	1125	2007	17875872	CD075414	null	2235
5	DM	FECH	Protoporphyria, erythropoietic	NM_000140.3:c.393delC	null	chr18:55238694 (-)	null	GCAGTACCGCAGGATTGGAGGCGGATCCCC[C/-]ATCAAGATATGGACTTCCAAGCAGGGAGAG	AGGCGGA^TCCcCCATCAAGAT	C		130	Wiman	JHG	48	70	2003	12601550	CD032463	null	2235
5	DM	FERMT1	Kindler syndrome	NM_017671.4:c.1161delA	null	chr20:6069715 (-)	null	AATTTGCAGGCCCAAGAAGTTACTACCAAA[A/-]GCTTTCAAACAATATTGGTTTATCTTTAAA	TTACTA^CCAAaAGCTTTCAAA	A		386	Ashton	JID	122	78	2004	14962093	CD040332	null	55612
5	DM	FGB	Hypofibrinogenaemia	NM_005141.4:c.264delA	null	chr4:155487109 (+)	null	AGCTGCCACTCAAAAGAAAGTAGAAAGAAA[A/-]GCCCCTGATGCTGGAGGCTGTCTTCACGCT	GTAGAA^AGAAaAGCCCCTGAT	A		87	Brennan	TH	95	738	2006	16601848	CD062164	null	2244
5	DM	FGB	Hypofibrinogenaemia	NM_005141.4:c.1346delG	null	chr4:155491672 (+)	null	CAGCCAATCCAAACGGCAGATACTACTGGG[G/-]TGGACAGTACACCTGGGACATGGCAAAGCA	ATACTAC^TGGgGTGGACAGTA	G		448	Xu	TH	95	931	2006	16732370	CD063529	null	2244
5	DM	FGD1	Aarskog-Scott syndrome	NM_004463.2:c.2192delA	null	chrX:54475658 (-)	null	GGAAGCGGGCACCTACGCCCATCCGGGAAA[A/-]GGAAGTCACCATGTGCATGCGCTGCCAGGA	CATCCGG^GAAaAGGAAGTCAC	A		730	Shalev	AJMGA	140A	162	2006	16353258	CD060115	null	2245
5	DM	FGD1	Aarskog-Scott syndrome	NM_004463.2:c.982delC	null	chrX:54496568 (-)	null	GCTAGTGTGCCTGTTGCCTTGGCCGACCCC[C/-]ACCGGCCTGGCTCCCAAGAGGTTGACAGTG	TTGGCC^GACCcCCACCGGCCT	C		326	Orrico	EJHG	12	16	2004	14560308	CD040183	null	2245
5	DM	FGF3	Syndromic deafness	NM_005247.2:c.616delG	null	chr11:69625177 (-)	null	AGTGGGCTGCCCAGACCCCCTGGTAAGGGG[G/-]TCCAGCCCCGACGGCGGCGGCAGAAGCAGA	CCTGGT^AAGGgGGTCCAGCCC	G		204	Tekin	AJHG	80	338	2007	17236138	CD070467	rs281860305	2248
5	DM	FKRP	Muscular dystrophy, limb girdle 2I	NM_024301.4:c.948delC	null	chr19:47259655 (+)	null	CTACCTCTACGAGGAGCGCTGGACGCCCCC[C/-]TGCTGCCTGCGCGCGCTGCGCGAGACCGCC	CTGGACG^CCCcCCTGCTGCCT	C		315	Lin	BRAIN DEV	29	234	2007	17055682	CD073643	null	79147
5	DM	FKRP	Muscular dystrophy, limb girdle	NM_024301.4:c.1141delG	null	chr19:47259848 (+)	null	GACGTGGGCAACTGCGAGCAGCTGCGGGGG[G/-]CAGAGGCCGGCTCGGTGGTGGATGAGCGCG	CAGCTG^CGGGgGGCAGAGGCC	G		379	Guglieri	HUM MUT	29	258	2008	17994539	CD080861	null	79147
5	DM	FKTN	Muscular dystrophy, limb girdle	NM_001079802.1:c.859delA	null	chr9:108377637 (+)	null	GCAAAGGAATTACTGCAACTAGCAGCGAAA[A/-]CATTAAACAAATTGGGAGTACCATTCTGGC	TAGCA^GCGAAaACATTAAACA	A		285	Godfrey	BRAIN	130	2725	2007	17878207	CD075413	null	2218
5	DM	FLCN	Birt-Hogg-Dub√© syndrome	NM_144997.5:c.420delC	null	chr17:17127434 (-)	null	CCTCCAGGTCTGCCCTGGCCGTGAAGGCCC[C/-]ATCTTCTTCGGAGATGAGCAGCACGGCTTT	CGTGAA^GGCCcCATCTTCTTC	C		139	van Steensel	JID	127	588	2007	17124507	CD071344	null	201163
5	DM	FLCN	Birt-Hogg-Dub√© syndrome	NM_144997.5:c.1076delC	null	chr17:17120483 (-)	null	TGCACTCTCTTGTTTAGGTCCTGGGTGCCC[C/-]TTCTTTCCGCATGCTGGCCTGGCACGTTCT	CTGGGT^GCCCcTTCTTTCCGC	C		358	Lim	HUM MUT	31	E1043	2010	19802896	CD100089	null	201163
5	DM	FLCN	Birt-Hogg-Dub√© syndrome	NM_144997.5:c.1021delC	null	chr17:17122374 (-)	null	TCTCTCTCAGGCTGTGGGAGCTGGCAGCCC[C/-]GGAAGCTGCCAGTCTTCAAGTCCCTCCGGC	GCTGG^CAGCCcCGGAAGCTGC	C		339	Schmidt	AJHG	76	1023	2005	15852235	CD051743	null	201163
5	DM	FLCN	Birt-Hogg-Dub√© syndrome	NM_144997.5:c.1285delC	null	chr17:17119709 (-)	null	GGGCTCAGCCCGCACGTGCAGATCCCCCCC[C/-]ACGTGCTCTCCTCAGGTGCGTGCCCCCGCG	GCAGATC^CCCcCCCACGTGCT	C		427	Khoo	JMG	39	906	2002	12471204	CD023282	rs80338683	201163
5	DM	FLCN	Birt-Hogg-Dub√© syndrome	NM_144997.5:c.584delG	null	chr17:17127270 (-)	null	CCTGGCCCTTCCTGCTGGGGAAGGTCCGGG[G/-]AATCATCGATGAGCTCCAGGGCAAGGCGCT	GAAGGTC^CGGgGAATCATCGA	G		194	Schmidt	AJHG	76	1023	2005	15852235	CD051739	null	201163
5	DM	FLCN	Birt-Hogg-DubÈ syndrome	NM_144997.5:c.1557delT	null	chr17:17117152 (-)	null	GGTTTTCTTCAGCAAAGTGAAGGTGCTTTT[T/-]AAGTTCACCAAGGTGGACAGTCGACCCAAA	AGGTG^CTTTTtAAGTTCACCA	T		518	Kim	JKMS	23	332	2008	18437022	CD084814	null	201163
5	DM	FLG	Atopic dermatitis	NM_002016.1:c.2955delC	null	chr1:152284407 (-)	null	GGAGCAGTCAAGACATGGCTCCAGACACCC[C/-]AGGTCCCATCACGAAGACAGAGCCGGTCAC	CCAGA^CACCCcAGGTCCCATC	C		984	Chen	BJD	165	106	2011	21428977	CD113913	null	2312
5	DM	FLNB	Spondylocarpotarsal syndrome	NM_001457.3:c.6408delC	null	chr3:58139142 (+)	null	CAGTGATATGTCGGCCCACGTCACCAGCCC[C/-]TCTGGCCGTGTGACTGAGGCAGAGATTGTG	GTCACC^AGCCcCTCTGGCCGT	C		2135	Krakow	NAT GENET	36	405	2004	14991055	CD041159	rs80356521	2317
5	DM	FOXC1	Anterior segment dysgenesis	NM_001453.2:c.605delC	null	chr6:1611285 (+)	null	AGGAGCCGCCCCCGCCCGGCCGCCAGCCCC[C/-]GCCCGCGCCGCCGGAGCAGGCCGACGGCAA	CGCCAG^CCCCcGCCCGCGCCG	C		201	D'haene	IOVS	52	324	2011	20881294	CD117365	null	2296
5	DM	FOXC1	Axenfeld-Rieger anomaly	NM_001453.2:c.821delC	null	chr6:1611501 (+)	null	GCAGCAGCCTGTCCAGCGGGAGCAGCCCCC[C/-]GGGCAGCCTGCCGTCGGCGCGGCCGCTCAG	AGCAGC^CCCCcGGGCAGCCTG	C		273	Seo	PNAS	109	2015	2012	22171010	CD121393	null	2296
5	DM	FOXC2	Lymphoedema-distichiasis	NM_005251.2:c.509delA	null	chr16:86601450 (+)	null	GCTTCCTGCGGCGCCGGCGGCGCTTCAAAA[A/-]GAAGGACGTGTCCAAGGAGAAGGAGGAGCG	GGCGC^TTCAAaAAGAAGGACG	A		168	Finegold	HMG	10	1185	2001	11371511	CD011606	null	2303
5	DM	FOXC2	Lymphoedema, primary	NM_005251.2:c.563delC	null	chr16:86601504 (+)	null	AGGAGCGGGCCCACCTCAAGGAGCCGCCCC[C/-]GGCGGCGTCCAAGGGCGCCCCGGCCACCCC	GAGCCG^CCCCcGGCGGCGTCC	C		187	van Steensel	HUM MUT	30	E1002	2009	19760751	CD098486	null	2303
5	DM	FOXC2	Lymphoedema-distichiasis	NM_005251.2:c.1024delG	null	chr16:86601965 (+)	null	AGCATGCGAGCGATGAGCCTGTACACCGGG[G/-]CCGAGCGGCCGGCGCACATGTGCGTCCCGC	TGTAC^ACCGGgGCCGAGCGGC	G		340	Sholto-Douglas-Vernon	HUM GENET	117	238	2005	15906099	CD052461	null	2303
5	DM	FOXE3	Microphthalmia, nonsyndromic bilateral	NM_012186.2:c.705delC	null	chr1:47882692 (+)	null	GCAGCCGGAGCTAGCGGGGCTGGGCGCCCC[C/-]GAGCCGCCCTGCTGCGCCGCGCCCGACGCC	TGGGC^GCCCCcGAGCCGCCCT	C		234	Reis	AJMGA	152A	582	2010	20140963	CD101194	null	2301
5	DM	FOXG1	Rett-like syndrome	NM_005249.4:c.256delC	null	chr14:29236741 (+)	null	CCGCCGCCGCCCCCGGCACCGCAGCCCCCC[C/-]AGACGCGGGGCGCCCCGGCCGCCGACGACG	GCAGCCC^CCCcAGACGCGGGG	C		85	Allou	EJHG	20	1216	2012	22739344	CD1210539	null	2290
5	DM	FOXL2	Blepharophimosis/ptosis/epicanthus inversus syndrome	NM_023067.3:c.926delC	null	chr3:138664639 (-)	null	TGCACGCGGCCGCCGCACCGCCGCCTGCCC[C/-]ACCGCACCACGGGGCCGCCGCGCCGCCGCC	GCCGCCT^GCCcCACCGCACCA	C		308	De Baere	AJHG	72	478	2003	12529855	CD030583	null	668
5	DM	FOXL2	Blepharophimosis/ptosis/epicanthus inversus syndrome	NM_023067.3:c.167delC	null	chr3:138665398 (-)	null	CGGAGAAGCCGGACCCGGCGCAGAAGCCCC[C/-]GTACTCGTACGTGGCGCTCATCGCCATGGC	CGCAG^AAGCCcCCGTACTCGT	C		54	De Baere	HMG	10	1591	2001	11468277	CD012524	null	668
5	DM	FOXL2	Blepharophimosis/ptosis/epicanthus inversus syndrome	NM_023067.3:c.854delC	null	chr3:138664711 (-)	null	ATGGCCTGGGAGGCCCGCCGGCCGCACCCC[C/-]GCCTCCGCCGCACCCCCACCCGCATCCGCA	CGGCC^GCACCcCCGCCTCCGC	C		283	Or	CMJ	119	49	2006	16454982	CD062167	null	668
5	DM	FOXL2	Blepharophimosis/ptosis/epicanthus inversus syndrome	NM_023067.3:c.576delC	null	chr3:138664989 (-)	null	GGCCGACGGCTACGGCTACCTGGCGCCCCC[C/-]AAGTACCTGCAGTCTGGCTTCCTCAACAAC	CCTGGCG^CCCcCCAAGTACCT	C		191	Crisponi	LSDB159	0	#19	2002	LSDB	CD025235	null	668
5	DM	FOXL2	Blepharophimosis/ptosis/epicanthus inversus syndrome	NM_023067.3:c.804delC	null	chr3:138664761 (-)	null	CACACGCGTGCAGAGCATGGCGCTGCCCCC[C/-]GGCGTAGTGAACTCGTACAATGGCCTGGGA	CGCTG^CCCCCcGGCGTAGTGA	C		267	Beysen	HUM MUT	29	E205	2008	18642388	CD084130	null	668
5	DM	FOXL2	Blepharophimosis/ptosis/epicanthus inversus syndrome	NM_023067.3:c.40delG	null	chr3:138665525 (-)	null	AGCTACCCCGAGCCCGAGGACGCGGCGGGG[G/-]CCCTGCTGGCCCCAGAGACCGGTCGCACAG	CGCGGCG^GGGgCCCTGCTGGC	G		13	Beysen	HUM MUT	29	E205	2008	18642388	CD084129	null	668
5	DM	FRMD7	Nystagmus 1	NM_194277.2:c.1492delT	null	chrX:131212553 (-)	null	GTTGGTATTATGCCTCCCCAGGTCTTTTTT[T/-]ATGTGGACAAGCCACCCCAGGTGCCCAGAT	CCAGGTC^TTTtTTTATGTGGA	T		496	Gudzenko	GEN MED	2	243	2008	19484379	CD087853	null	90167
5	DM	FUS	Amyotrophic lateral sclerosis	NM_004960.3:c.1490delG	null	chr16:31202380 (+)	null	GCGGCGGGGACCGTGGAGGCTTCCGAGGGG[G/-]CCGGGGTGGTGGGGACAGAGGTGGCTTTGG	TTCCGA^GGGGgCCGGGGTGGT	G		496	Bertolin	NEURO AG	35	1212.e7	2014	24325798	CD141150	null	2521
5	DM	FXN	Friedreich ataxia	NM_000144.4:c.104delC	null	chr9:71650802 (+)	null	CCCGGGTCCCGCGGCCGGCAGAGTTGGCCC[C/-]ACTCTGCGGCCGCCGTGGCCTGCGCACCGA	AGAGTTG^GCCcCACTCTGCGG	C		34	Gellera	NEUROGENET	8	289	2007	17703324	CD077684	rs140510894	2395
5	DM	FZD4	Exudative vitreoretinopathy	NM_012193.3:c.1498delA	null	chr11:86662300 (-)	null	ACTTCAGGCATGTGGATTTGGTCTGCCAAA[A/-]CTCTTCACACGTGGCAGAAGTGTTCCAACA	GGTCT^GCCAAaACTCTTCACA	A		498	Toomes	IOVS	45	2083	2004	15223780	CD045498	rs80358302	8322
5	DM	GAA	Glycogen storage disease 2	NM_000152.3:c.2380delC	null	chr17:78091447 (+)	null	GGCAGCCTCCCACCCCCACCTGCAGCTCCC[C/-]GTGAGCCAGCCATCCACAGCGAGGGGCAGT	CTGCA^GCTCCcCGTGAGCCAG	C		792	Ko	HUM MUT	13	380	1999	10338092	CD991715	null	2548
5	DM	GAA	Glycogen storage disease 2	NM_000152.3:c.1776delG	null	chr17:78086398 (+)	null	CCACCCCAGGGCGCTGGTGAAGGCTCGGGG[G/-]ACACGCCCATTTGTGATCTCCCGCTCGACC	GAAGGCT^CGGgGGACACGCCC	G		591	Montalvo	HUM MUT	27	999	2006	16917947	CD064555	null	2548
5	DM	GAA	Glycogen storage disease 2	NM_000152.3:c.1396delG	null	chr17:78083813 (+)	null	AGGCCCTACGACGAGGGTCTGCGGAGGGGG[G/-]TTTTCATCACCAACGAGACCGGCCAGCCGC	CTGCGG^AGGGgGGTTTTCATC	G		464	Nascimbeni	NEUROLOGY	70	617	2008	18285536	CD082116	null	2548
5	DM	GALC	Krabbe disease	NM_000153.3:c.1787delT	null	chr14:88407786 (-)	null	GTATTTTGATTAGAAGTGCCAGAGGAATTT[T/-]CTTCTGGATTTTTGCAAATGGATCTTACAG	CAGAGGA^ATTtTCTTCTGGAT	T		595	Selleri	J NEUROL	415	875	2000	11151421	CD004446	null	2581
5	DM	GALK1	Galactokinase deficiency	NM_000154.1:c.410delG	null	chr17:73759466 (-)	null	CAGTGGTGGTCAGCTCAGTGCCCCTGGGGG[G/-]TGGCCTGTCCAGCTCAGCATCCTTGGAAGT	TGCCC^CTGGGgGGTGGCCTGT	G		135	Asada	JHG	44	377	1999	10570908	CD993840	null	2584
5	DM	GALNS	Mucopolysaccharidosis IVa	NM_000512.4:c.489delC	null	chr16:88904107 (-)	null	GCACGGATTTGATGAGTGGTTTGGATCCCC[C/-]AACTGCCACTTTGGACCTTATGACAACAAG	GTTTGGA^TCCcCCAACTGCCA	C		162	Bunge	HUM MUT	10	223	1997	9298823	CD972227	null	2588
5	DM	GALNS	Mucopolysaccharidosis IVa	NM_000512.4:c.604delG	null	chr16:88902638 (-)	null	GAAGAATTTCCTATTAATCTGAAGACGGGG[G/-]AAGCCAACCTCACCCAGATCTACCTGCAGG	CTGAAG^ACGGgGGAAGCCAAC	G		200	Tomatsu	JMG	41	e98	2004	15235041	CD041914	null	2588
5	DM?	GALNTL4	Autism	NM_198516.2:c.1563delC	null	chr11:11314690 (-)	null	TCAGCAGATCCATGTGGGCATTCTGAGCCC[C/-]ACCGTGGATGATGATGACAACCGATGCCTG	TTCTG^AGCCCcACCGTGGATG	C		520	Iossifov	NEURON	74	285	2012	22542183	CD124639	null	374378
5	DM	GALT	Galactosaemia	NM_000155.3:c.931delG	null	chr9:34649433 (+)	null	TCAGGGGCTCCCACAGGATCAGAGGCTGGG[G/-]CCAACTGGAACCATTGGCAGCTGCACGCTC	AGAGGCT^GGGgCCAACTGGAA	G		310	Ozg√ºl	JHG	58	675	2013	23924834	CD1311591	null	2592
5	DM	GAMT	Guanidinoacetate methyltransferase deficiency	NM_000156.5:c.526delG	null	chr19:1398959 (-)	null	CTCACCTACTGCAACCTCACCTCCTGGGGG[G/-]AGCTGATGAAGTCCAAGTACTCAGACATCA	CTCCTGG^GGGgAGCTGATGAA	G		175	Engelke	NMR BIOMED	22	538	2009	19288536	CD0911438	null	2593
5	DM	GAMT	Guanidinoacetate methyltransferase deficiency	NM_000156.5:c.491delG	null	chr19:1398994 (-)	null	ACCACGCCTTTCGCCTGCTGAAGCCGGGGG[G/-]CGTCCTCACCTACTGCAACCTCACCTCCTG	TGAAG^CCGGGgGGCGTCCTCA	G		162	Item	HUM MUT	23	524	2004	15108290	CD041160	null	2593
5	DM	GATA2	NK-cell deficiency	NM_032638.4:c.302delG	null	chr3:128205139 (-)	null	ACAGCCCGGGTTTGCCCTGGCTGGACGGGG[G/-]CAAAGCAGCCCTCTCTGCCGCTGCGGCCCA	CTGGAC^GGGGgCAAAGCAGCC	G		100	Mace	BLOOD	121	2669	2013	23365458	CD134308	null	2624
5	DM	GATA2	Dendritic cell, monocyte, B & NK lymphoid deficiency	NM_032638.4:c.599delG	null	chr3:128204842 (-)	null	CTGCGTCTCCAGCCTCATCTTCCGCGGGGG[G/-]TAGTGCAGCCCGAGGAGAGGACAAGGACGG	TCCGCG^GGGGgTAGTGCAGCC	G		199	Dickinson	BLOOD	123	863	2014	24345756	CD141459	null	2624
5	DM	GATA3	Hypoparathyroidism, deafness and renal dysplasia	NM_001002295.1:c.1063delC	null	chr10:8115714 (+)	null	AAATTGATCTTTGTTTAGATTAACAGACCC[C/-]TGACTATGAAGAAGGAAGGCATCCAGACCA	TAACAGA^CCCcTGACTATGAA	C		354	Nakamura	ENDOCRIN J	58	123	2011	21157112	CD108687	null	2625
5	DM	GATA3	Hypoparathyroidism, deafness and renal dysplasia	NM_001002295.1:c.404delC	null	chr10:8100430 (+)	null	GCTCCCCGGGGCCCCTCTCCGTCTACCCCC[C/-]GGCCTCGTCCTCCTCCTTGTCGGGGGGCCA	CCGTC^TACCCcCCGGCCTCGT	C		133	Ali	HMG	16	265	2007	17210674	CD071349	null	2625
5	DM	GATA3	Hypoparathyroidism, deafness and renal dysplasia	NM_001002295.1:c.708delC	null	chr10:8100734 (+)	null	GCCCGAGTACAGCTCCGGACTCTTCCCCCC[C/-]AGCAGCCTGCTGGGCGGCTCCCCCACCGGC	GACTC^TTCCCcCCCAGCAGCC	C		234	Ali	HMG	16	265	2007	17210674	CD071352	null	2625
5	DM	GATA3	Hypoparathyroidism, deafness and renal dysplasia	NM_001002295.1:c.431delG	null	chr10:8100457 (+)	null	CCCCGGCCTCGTCCTCCTCCTTGTCGGGGG[G/-]CCACGCCAGCCCGCACCTCTTCACCTTCCC	CCTTG^TCGGGgGGCCACGCCA	G		142	Ali	HMG	16	265	2007	17210674	CD071350	null	2625
5	DM	GATA4	Congenital heart defects	NM_002052.3:c.677delC	null	chr8:11606488 (+)	null	AGTGTGTCAACTGTGGGGCTATGTCCACCC[C/-]GCTCTGGAGGCGAGATGGGACGGGTCACTA	ATGTCC^ACCCcGCTCTGGAGG	C		225	Reamon-Buettner	JMG	42	e32	2005	15863664	CD051746	null	2626
5	DM	GBA	Gaucher disease	NM_001005741.2:c.533delC	null	chr1:155208363 (-)	null	CCATCCGCACCTACACCTATGCAGACACCC[C/-]TGATGATTTCCAGTTGCACAACTTCAGCCT	TGCAGAC^ACCcCTGATGATTT	C		177	Tayebi	AJMG	73	41	1997	9375921	CD972231	null	2629
5	DM	GBA	Gaucher disease	NM_001005741.2:c.413delC	null	chr1:155209448 (-)	null	CTGCTCTCAACATCCTTGCCCTGTCACCCC[C/-]TGCCCAAAATTTGCTACTTAAATCGTACTT	CTGTCA^CCCCcTGCCCAAAAT	C		137	Siebert	JIMD REP	9	7	2013	23430543	CD134814	null	2629
5	DM	GBA	Gaucher disease	NM_001005741.2:c.203delC	null	chr1:155209781 (-)	null	ATGCCACATACTGTGACTCCTTTGACCCCC[C/-]GACCTTTCCTGCCCTTGGTACCTTCAGCCG	CCTTT^GACCCcCCGACCTTTC	C		66	Beutler	MOL MED	1	82	1994	8790604	CD941682	null	2629
5	DM	GCDH	Glutaricacidaemia I	NM_000159.2:c.1173delG	null	chr19:13008607 (+)	null	CGCCCGCCAGGCCCGAGACATGCTGGGGGG[G/-]AATGGGATTTCTGACGAGTATCACGTGATC	TGCTG^GGGGGgAATGGGATTT	G		390	Anikster	AJHG	59	1012	1996	8900228	CD962014	null	2639
5	DM	GCH1	Dystonia, dopa-responsive	NM_000161.2:c.175delC	null	chr14:55369207 (-)	null	CCCGCGGACGGCTGGAAGGGCGAGCGGCCC[C/-]GCAGCGAGGAGGATAACGAGCTGAACCTCC	CGAGCGG^CCCcGCAGCGAGGA	C		58	Tsao	JCN	27	389	2012	22068827	CD124037	null	2643
5	DM	GCK	Diabetes, MODY	NM_000162.3:c.549delG	null	chr7:44189598 (-)	null	CTCAGGAGCAGAAGGGAACAATGTCGTGGG[G/-]CTTCTGCGAGACGCTATCAAACGGAGAGGG	ATGTC^GTGGGgCTTCTGCGAG	G		182	Osbak	HUM MUT	30	1512	2009	19790256	CD097027	null	2645
5	DM	GCK	Diabetes, MODY	NM_000162.3:c.1155delG	null	chr7:44185194 (-)	null	TACGCGCGCTGCGCACATGTGCTCGGCGGG[G/-]CTGGCGGGCGTCATCAACCGCATGCGCGAG	GCTCG^GCGGGgCTGGCGGGCG	G		384	Pihoker	JCEM	98	4055	2013	23771925	CD1310380	null	2645
5	DM	GCK	Diabetes, MODY	NM_000162.3:c.739delG	null	chr7:44187373 (-)	null	GAGATGCAGAATGTGGAGCTGGTGGAGGGG[G/-]ACGAGGGCCGCATGTGCGTCAATACCGAGT	GGTGGAG^GGGgACGAGGGCCG	G		246	Osbak	HUM MUT	30	1512	2009	19790256	CD097032	null	2645
5	DM	GDAP1	Charcot-Marie-Tooth disease 4A	NM_018972.2:c.786delG	null	chr8:75276311 (+)	null	TGTCACATTGCATCGACTGAAGTTCCTGGG[G/-]TTTGCAAGGAGAAACTGGGGAAACGGAAAG	AAGTTC^CTGGgGTTTGCAAGG	G		261	Nelis	NEUROLOGY	59	1865	2002	12499475	CD023843	null	54332
5	DM	GDF5	Brachydactyly, type C with angel-shaped phalanx	NM_000557.2:c.404delC	null	chr20:34025305 (-)	null	AAGGACAGCTTCCCGGAGGCAAGGCACCCC[C/-]AAAAGCAGGATCTGTCCCCAGCTCCTTCCT	AAGGCA^CCCCcAAAAGCAGGA	C		134	Guti√©rrez-Amavizca	EJMG	55	611	2012	22828468	CD129260	null	8200
5	DM	GDF5	Brachydactyly, type C	NM_000557.2:c.498delC	null	chr20:34025211 (-)	null	AGAGCCCAAGGAGCCGTTTCGCCCACCCCC[C/-]ATCACACCCCACGAGTACATGCTCTCGCTG	GCCCA^CCCCCcATCACACCCC	C		165	Galjaard	AJMG	98	256	2001	11169564	CD016280	null	8200
5	DM?	GIMAP8	Autism	NM_175571.2:c.452delA	null	chr7:150164238 (+)	null	ATGACTTGCTGCAAGATTTCATTGAAAAAA[A/-]CAAACCTCTCAAGCAGTTGGTTCAAGACTA	ATTGAA^AAAAaCAAACCTCTC	A		150	Iossifov	NEURON	74	285	2012	22542183	CD124631	null	155038
5	DM	GJB1	Charcot-Marie-Tooth disease	NM_000166.5:c.313delA	null	chrX:70443870 (+)	null	GTGGCTCACCAGCAACACATAGAGAAGAAA[A/-]TGCTACGGCTTGAGGGCCATGGGGACCCCC	TAGAG^AAGAAaATGCTACGGC	A		103	Haites	NEU DIS	8	591	1998	10093067	CD994261	null	2705
5	DM	GJB2	Sensorineural hearing loss	NM_004004.5:c.367delA	null	chr13:20763354 (-)	null	AGTGAATTTAAGGACATCGAGGAGATCAAA[A/-]CCCAGAAGGTCCGCATCGAAGGCTCCCTGT	GGAGATC^AAAaCCCAGAAGGT	A		122	Wattanasirichaigoon	CLIN GENET	66	452	2004	15479191	CD046107	null	2706
5	DM	GJB2	Deafness	NM_004004.5:c.328delG	null	chr13:20763393 (-)	null	CATGAGAAGAAGAGGAAGTTCATCAAGGGG[G/-]AGATAAAGAGTGAATTTAAGGACATCGAGG	TTCATC^AAGGgGGAGATAAAG	G		108	Tekin	CLIN GENET	67	31	2005	15617546	CD050143	null	2706
5	DM	GJB2	Deafness, autosomal recessive 1	NM_004004.5:c.35delG	null	chr13:20763686 (-)	null	ATTGGGGCACGCTGCAGACGATCCTGGGGG[G/-]TGTGAACAAACACTCCACCAGCATTGGAAA	ACGATC^CTGGgGGGTGTGAAC	G		10	Zelante	HMG	6	1605	1997	9285800	CD972240	rs80338939	2706
5	DM	GJC2	Pelizaeus-Merzbacher-like disease	NM_020435.3:c.392delC	null	chr1:228345851 (+)	null	GCCGCGCGCCCCGAGCGCACCTGCCGCCCC[C/-]GCACGCCGGCTGGCCTGAGCCCGCCGACCT	ACCTG^CCGCCcCCGCACGCCG	C		129	Henneke	NEUROLOGY	70	748	2008	18094336	CD082123	null	57165
5	DM	GLA	Fabry disease	NM_000169.2:c.421delA	null	chrX:100656746 (-)	null	CTAGGGATTTATGCAGATGTTGGAAATAAA[A/-]CCTGCGCAGGCTTCCCTGGGAGTTTTGGAT	TTGGA^AATAAaACCTGCGCAG	A		139	Van Loo	AJN	16	352	1996	8739292	CD962448	null	2717
5	DM	GLA	Fabry disease	NM_000169.2:c.744delT	null	chrX:100653830 (-)	null	TATAAAGAGTATCTTGGACTGGACATCTTT[T/-]AACCAGGAGAGAATTGTTGATGTTGCTGGA	TGGACA^TCTTtTAACCAGGAG	T		247	Maier	APS	451	30	2006	16720462	CD066363	null	2717
5	DM	GLB1	Gangliosidosis GM1	NM_000404.2:c.1077delA	null	chr3:33065809 (-)	null	CTTTTTCTACTCTGGTTTATAGTTTGAAAA[A/-]GTACCAGAAGGTCCTATCCCTCCATCTACA	AGTTT^GAAAAaGTACCAGAAG	A		358	Hofer	CLIN GENET	78	236	2010	20175788	CD105073	null	2720
5	DM	GLB1	Gangliosidosis GM1, infantile	NM_000404.2:c.1306delC	null	chr3:33059981 (-)	null	TGCAGCAACCCAGCACCTCTCTCTTCACCC[C/-]TCAATGGAGTCCACGATCGAGCATATGTTG	TCTCT^TCACCcCTCAATGGAG	C		434	Caciotti	BBA	1812	782	2011	21497194	CD112862	null	2720
5	DM	GLI3	Greig cephalopolysyndactyly syndrome	NM_000168.5:c.4427delA	null	chr7:42004244 (-)	null	GCTGCCTGCTACAGGGGACCAGCGCCAAAA[A/-]CTCTGAGTTACTTTCCCCAGGTGCTAATCA	CCAGC^GCCAAaAACTCTGAGT	A		1474	Johnston	AJHG	76	609	2005	15739154	CD050882	null	2737
5	DM	GLI3	Greig cephalopolysyndactyly syndrome	NM_000168.5:c.339delC	null	chr7:42187853 (-)	null	GTACCGCGGGACGGTGTTTGCCATGGACCC[C/-]AGGAATGGTTACATGGAGCCCCACTACCGT	GCCATG^GACCcCAGGAATGGT	C		112	Driess	HUM GENET	112	103	2003	HGOL	HD972184	null	2737
5	DM	GLI3	Pallister-Hall syndrome	NM_000168.5:c.2157delC	null	chr7:42007468 (-)	null	TCAGTCTTCATGCAGCAGCCAACAGTCCCC[C/-]ATCAGCAACTATTCCAACAGTGGGCTCGAG	CCAACAG^TCCcCCATCAGCAA	C		718	Johnston	AJHG	76	609	2005	15739154	CD050874	rs116840752	2737
5	DM	GLI3	Digital anomalies	NM_000168.5:c.2884delG	null	chr7:42005787 (-)	null	AGCCTGAAGACGCGCCTGGCGCTGCTCGGG[G/-]ATGCCCTCGAGCCTGGCGTGGCCCTGCCTC	GCTGCTC^GGGgATGCCCTCGA	G		961	Cheng	CCA	412	1012	2011	21320477	CD111074	null	2737
5	DM	GLI3	Greig cephalopolysyndactyly syndrome	NM_000168.5:c.4564delG	null	chr7:42004107 (-)	null	GATGGGGACCACTCCAGCCTGATGTCGGGG[G/-]CCCTGAGCCCAAGTATCATTCAGAACCTTT	CTGATG^TCGGgGGCCCTGAGC	G		1520	Johnston	AJHG	76	609	2005	15739154	CD050883	null	2737
5	DM	GLRA1	Hyperekplexia	NM_000171.3:c.298delC	null	chr5:151239524 (-)	null	ATCTTCCTGCGGCAGCAATGGAACGACCCC[C/-]GCCTGGCCTATAATGAATACCCTGACGACT	TGGAAC^GACCcCCGCCTGGCC	C		98	Rees	HUM GENET	109	267	2001	11702206	CD013164	rs281864915	2741
5	DM	GNAS	Pseudohypoparathyroidism 1a	NM_000516.4:c.366delC	null	chr20:57478780 (+)	null	CCTGGTGCCCCCCGTGGAGCTGGCCAACCC[C/-]GAGAACCAGTTCAGAGTGGACTACATCCTG	CTGGCC^AACCcCGAGAACCAG	C		121	De Sanctis	PED RES	53	749	2003	12621129	CD031053	null	2778
5	DM	GNAS	Pseudohypoparathyroidism 1a	NM_000516.4:c.348delC	null	chr20:57478762 (+)	null	TGTGGCCGCCATGAGCAACCTGGTGCCCCC[C/-]GTGGAGCTGGCCAACCCCGAGAACCAGTTC	CCTGGTG^CCCcCCGTGGAGCT	C		115	Shapira	HUM GENET	97	73	1996	8557265	CD962025	null	2778
5	DM	GNPTAB	Mucolipidosis III	NM_024312.4:c.2693delA	null	chr12:102158002 (-)	null	ACTTGGGCTTTTTGCCATGGGAGAAAAAAA[A/-]GTATTTCCAAGATCTTCTCGACGTAAGTAA	TGGGAG^AAAAaAAAGTATTTC	A		896	Otomo	JHG	54	145	2009	19197337	CD090839	rs281865000	79158
5	DM	GNPTAB	Mucolipidosis II	NM_024312.4:c.2422delC	null	chr12:102158273 (-)	null	AATGGTCATGACCAGGGTCAGAATCCACCC[C/-]TGGACTTGGAGACCACAGCAAGATTTAGAG	AGAAT^CCACCcCTGGACTTGG	C		806	Ma	AJMGA	155	931	2011	21416587	CD112146	rs281864993	79158
5	DM	GNPTAB	Mucolipidosis II	NM_024312.4:c.1399delG	null	chr12:102161824 (-)	null	AATAATTCAGCCTGCGATTGGGATGGTGGG[G/-]ATTGCTCTGGTAAGGATGTGTTAAACTGTA	GGATGGT^GGGgATTGCTCTGG	G		466	Tappino	HUM MUT	30	E956	2009	19634183	CD096600	null	79158
5	DM	GNPTG	Mucolipidosis IIIc	NM_032520.4:c.639delT	null	chr16:1412641 (+)	null	GGGCCATGAGAAGTTGCTGAGGACACTTTT[T/-]GAGGATGCTGGCTACTTAAAGACCCCAGAA	GGACA^CTTTTtGAGGATGCTG	T		212	Encarnacao	CLIN GENET	76	76	2009	19659762	CD094387	rs193302858	84572
5	DM	GNRHR	GnRH deficiency	NM_000406.2:c.35delA	null	chr4:68620019 (-)	null	CAAACAGTGCCTCTCCTGAACAGAATCAAA[A/-]TCACTGTTCAGCCATCAACAACAGCATCCC	ACAGAAT^CAAaATCACTGTTC	A		11	Shaw	JCEM	96	E566	2011	21209029	CD111631	null	2798
5	DM	GP1BA	Bernard-Soulier syndrome	NM_000173.5:c.1480delA	null	chr17:4837379 (+)	null	CCCGTATCACTCTTAGAATCCACCAAAAAA[A/-]CCATCCCTGAACTTGATCAGCCACCAAAGC	CACCAAA^AAAaCCATCCCTGA	A		493	Noda	TH	74	1411	1995	8772211	CD951721	null	2811
5	DM	GP1BA	Bernard-Soulier syndrome	NM_000173.5:c.624delT	null	chr17:4836523 (+)	null	CTCGCTGTATACAATACCAAAGGGCTTTTT[T/-]GGGTCCCACCTCCTGCCTTTTGCTTTTCTC	AGGGC^TTTTTtGGGTCCCACC	T		207	Castellino	PLOS ONE	7	e52878	2012	23300803	CD1212192	null	2811
5	DM	GP1BB	Bernard-Soulier syndrome	NM_000407.4:c.448delG	null	chr22:19711814 (+)	null	GCTTGCGCTCCCGGCCCGCTCTGCTGGGGG[G/-]CGCTGGCGGCGCAGCTTGCGCTGCTGGGCC	CTCTGC^TGGGgGGCGCTGGCG	G		148	Kunishima	EJH	77	501	2006	16978236	CD065730	null	2812
5	DM	GP9	Bernard-Soulier syndrome	NM_000174.3:c.119delG	null	chr3:128780701 (+)	null	AAACCATGGGGCTGTGGGTGGACTGCAGGG[G/-]CCACGGACTCACGGCCCTGCCTGCCCTGCC	GACTGC^AGGGgCCACGGACTC	G		39	Sumitha	JTH	9	1590	2011	21699652	CD117141	null	2815
5	DM	GPR143	Albinism, ocular	NM_000273.2:c.191delC	null	chrX:9733667 (-)	null	CCGCGGGCCCCGGGTCCCCCGCGACGTCCC[C/-]GCCGGCCTCGGTCCGCATCCTGCGCGCTGC	CGCGACG^TCCcCGCCGGCCTC	C		63	Iannaccone	MOL VIS	13	1856	2007	17960122	CD075433	null	4935
5	DM	GPR179	Night blindness, congenital stationary, type 1B	NM_001004334.2:c.278delC	null	chr17:36499395 (-)	null	GTGGGGCAGGAGCCATGCCAGGGCTCCCCC[C/-]AAGCCTACAGGGGGCAGCGGGCACCCTTGC	GGGCTC^CCCCcAAGCCTACAG	C		92	Audo	AJHG	90	321	2012	22325361	CD121153	null	440435
5	DM	GPR98	Usher syndrome	NM_032119.3:c.10301delT	null	chr5:90024625 (+)	null	CCCAGGCTAATGCCAGGCTAAACTCCCTTT[T/-]ATTCAGATGGTCTGGCAGTGGGTTTATTAA	AACTCC^CTTTtATTCAGATGG	T		3433	GarcÌa-GarcÌa	MOL VIS	19	367	2013	23441107	CD1310252	null	84059
5	DM	GRM6	Night blindness, congenital	NM_000843.3:c.2066delC	null	chr5:178413189 (-)	null	TTGAGCAGGGCAAGCGCTCGGTCACACCCC[C/-]TCCCTTCATCAGCCCCACCTCACAGCTGGT	GTCACA^CCCCcTCCCTTCATC	C		688	Sergouniotis	ACTA OPH	90	e192	2012	22008250	CD119103	null	2916
5	DM	GRN	Frontotemporal dementia	NM_002087.2:c.255delC	null	chr17:42426910 (+)	null	TACCGTCTCAGGGACTTCCAGTTGCTGCCC[C/-]TTCCCAGAGGTGAGCGTGCCATCAGCCCAG	AGTTGC^TGCCcCTTCCCAGAG	C		84	Gijselinck	HUM MUT	29	1373	2008	18543312	CD086108	null	2896
5	DM	GRN	Frontotemporal dementia	NM_002087.2:c.102delC	null	chr17:42426634 (+)	null	GTTCTGCCCTGTGGCCTGCTGCCTGGACCC[C/-]GGAGGAGCCAGCTACAGCTGCTGCCGTCCC	TGCCTG^GACCcCGGAGGAGCC	C		33	Gass	HMG	15	2988	2006	16950801	CD064563	rs63751073	2896
5	DM	GRN	Frontotemporal dementia	NM_002087.2:c.1014delG	null	chr17:42428998 (+)	null	TGACACGCAGAAGGGTACCTGTGAACAGGG[G/-]CCCCACCAGGTGCCCTGGATGGAGAAGGCC	GTGAA^CAGGGgCCCCACCAGG	G		337	Benussi	NEURO DIS	33	379	2009	19101631	CD091530	null	2896
5	DM	GUCY2D	Leber congenital amaurosis	NM_000180.3:c.2234delC	null	chr17:7916541 (+)	null	TCATGCAAGAAGTAGTGTGCCGCAGTGCCC[C/-]TTATGCCATGCTGGAGCTCACTCCCGAGGG	CCGCAGT^GCCcCTTATGCCAT	C		744	Zernant	IOVS	46	3052	2005	16123401	CD057801	null	3000
5	DM	HADHA	Mitochondrial trifunctional protein deficiency	NM_000182.4:c.1967delT	null	chr2:26415212 (-)	null	AGGATTTGAATTCTGACATGGATAGTATTT[T/-]AGCGAGTCTGAAGCTGCCTCCTAAGTCTGA	GGATAGT^ATTtTAGCGAGTCT	T		655	Ibdah	NEJM	340	1723	1999	10352164	CD994339	null	3030
5	DM	HBA2	Thalassaemia alpha	NM_000517.4:c.345delC	null	chr16:223515 (+)	null	CCTGCTGGTGACCCTGGCCGCCCACCTCCC[C/-]GCCGAGTTCACCCCTGCGGTGCACGCCTCC	GCCCAC^CTCCcCGCCGAGTTC	C		114	Eng	HEMOGLOBIN	30	149	2006	16798638	CD066366	null	3040
5	DM	HBA2	Thalassaemia alpha	NM_000517.4:c.114delC	null	chr16:223142 (+)	null	TTCTCCCCGCAGGATGTTCCTGTCCTTCCC[C/-]ACCACCAAGACCTACTTCCCGCACTTCGAC	TGTCC^TTCCCcACCACCAAGA	C		37	Singha	BMZ	24	167	2014	24627726	CD143734	null	3040
5	DM	HBB	Thalassaemia beta	NM_000518.4:c.50delG	null	chr11:5248202 (-)	null	AGGAGAAGTCTGCCGTTACTGCCCTGTGGG[G/-]CAAGGTGAACGTGGATGAAGTTGGTGGTGA	TGCCCTG^TGGgGCAAGGTGAA	G		16	Schwarz	KLIN PAD	209	172	1997	9340427	CD972888	null	3043
5	FTV	hdac8tv3	Potential protein deficiency	NM_001166419.1:c.755delC	null	chrX:71694562 (-)	null	TTATCCTCCTCAGGTACGAACCTCCTGCCC[C/-]AAATCCAGGCCTGTAGAAGCAGCTGCCGCA	CCTCCT^GCCCcAAATCCAGGC	C		251	Piton	AJHG	93	368	2013	23871722	CD137293	null	null
5	DM	HEXA	Tay-Sachs disease	NM_000520.4:c.496delC	null	chr15:72645483 (-)	null	ATCAACAAGACTGAGATTGAGGACTTTCCC[C/-]GCTTTCCTCACCGGGGCTTGCTGTTGGATA	AGGAC^TTTCCcCGCTTTCCTC	C		164	Drucker	HUM MUT	10	451	1997	9401008	CD972252	null	3073
5	DM	HEXA	Tay-Sachs disease	NM_000520.4:c.426delT	null	chr15:72646065 (-)	null	TCTCTACATCTTCCTAGGTCTGGAGACTTT[T/-]AGCCAGCTTGTTTGGAAATCTGCTGAGGGC	TGGAG^ACTTTtAGCCAGCTTG	T		141	Gort	GENE	506	25	2012	22789865	CD126857	null	3073
5	DM	HMBS	Porphyria, acute intermittent	NM_000190.3:c.982delC	null	chr11:118963889 (+)	null	ATCACTGCTCGTAACATTCCACGAGGGCCC[C/-]AGTTGGCTGCCCAGAACTTGGGCATCAGCC	CACGA^GGGCCcCAGTTGGCTG	C		326	Whatley	HUM GENET	104	505	1999	10453740	CD991753	null	3145
5	DM	HMBS	Porphyria, acute intermittent	NM_000190.3:c.181delG	null	chr11:118959812 (+)	null	CTCTCCTCAGTTGCTATGTCCACCACAGGG[G/-]ACAAGATTCTTGATACTGCACTCTCTAAGG	CCACC^ACAGGgGACAAGATTC	G		59	Di Pierro	HUM GENET	116	537	2005	HGOL	HD040038	null	3145
5	DM	HNF1A	Diabetes, MODY3	NM_000545.5:c.1464delC	null	chr12:121435431 (+)	null	ACCTGTGCAGAGCCATGTGACCCAGAGCCC[C/-]TTCATGGCCACCATGGCTCAGCTGCAGAGC	ACCCAG^AGCCcCTTCATGGCC	C		487	Xu	EJHG	13	422	2005	15657605	CD050907	null	6927
5	DM	HNF1A	Diabetes, MODY3	NM_000545.5:c.1201delC	null	chr12:121434437 (+)	null	CAGACATCCCCAGGCCTCAACCAGCAGCCC[C/-]AGAACCTCATCATGGCCTCACTTCCTGGGG	CCAGCAG^CCCcAGAACCTCAT	C		400	Kaisaki	DIABETES	46	528	1997	9032114	CD972462	null	6927
5	DM	HNF1A	Diabetes, MODY	NM_000545.5:c.1181delC	null	chr12:121434417 (+)	null	CAGCACTGCACAGCTTGGAGCAGACATCCC[C/-]AGGCCTCAACCAGCAGCCCCAGAACCTCAT	GCAGACA^TCCcCAGGCCTCAA	C		393	Hwang	DIAB RCP	74	75	2006	16632067	CD067210	null	6927
5	DM	HNF1A	Diabetes, MODY	NM_000545.5:c.130delC	null	chr12:121416701 (+)	null	GGGCCCTACCTCCTGGCTGGAGAAGGCCCC[C/-]TGGACAAGGGGGAGTCCTGCGGCGGCGGTC	GGAGAA^GGCCcCCTGGACAAG	C		42	Klupa	DIAB CARE	25	2292	2002	12453976	CD025354	rs193922578	6927
5	DM	HNF1A	Diabetes, MODY3	NM_000545.5:c.1136delC	null	chr12:121434372 (+)	null	AGGTCTCAGCAGCTGGGGGCCCCCTCCCCC[C/-]TGTCAGCACCCTGACAGCACTGCACAGCTT	GCCCC^CTCCCcCCTGTCAGCA	C		377	Bellanne-Chantelot	DIABETES	57	503	2008	18003757	CD083320	null	6927
5	DM	HNF1A	Diabetes, MODY3	NM_000545.5:c.872delC	null	chr12:121432125 (+)	null	TGGCCATGGACACGTACAGCGGGCCCCCCC[C/-]AGGGCCAGGCCCGGGACCTGCGCTGCCCGC	CGGGCCC^CCCcCAGGGCCAGG	C		290	Vaxillaire	HMG	6	583	1997	9097962	CD972459	null	6927
5	DM	HNF1A	Diabetes, MODY3	NM_000545.5:c.206delG	null	chr12:121416777 (+)	null	AGCTGCCCAATGGGCTGGGGGAGACTCGGG[G/-]CTCCGAGGACGAGACGGACGACGATGGGGA	GGAGACT^CGGgGCTCCGAGGA	G		68	Bellanne-Chantelot	DIABETES	57	503	2008	18003757	CD083322	null	6927
5	DM	HNF1A	Diabetes, MODY3	NM_000545.5:c.1124delG	null	chr12:121434360 (+)	null	GCTTCCCCTCGTAGGTCTCAGCAGCTGGGG[G/-]CCCCCTCCCCCCTGTCAGCACCCTGACAGC	CAGCA^GCTGGgGGCCCCCTCC	G		373	Lehto	DIABETOL	42	1131	1999	10447526	CD993631	null	6927
5	DM	HNF1A	Diabetes mellitus, type 1	NM_000545.5:c.142delG	null	chr12:121416713 (+)	null	CTGGCTGGAGAAGGCCCCCTGGACAAGGGG[G/-]AGTCCTGCGGCGGCGGTCGAGGGGAGCTGG	CTGGAC^AAGGgGGAGTCCTGC	G		46	Yoshiuchi	HUM MUT	18	345	2001	11668618	CD013206	null	6927
5	DM	HNF1B	Multicystic kidney disease	NM_000458.2:c.840delC	null	chr17:36091791 (-)	null	GGCAGAATGTTTGCAGCGAGGGGTGTCCCC[C/-]TCCAAAGCCCACGGCCTGGGCTCCAACTTG	GGGTG^TCCCCcTCCAAAGCCC	C		279	Heidet	CJASN	5	1079	2010	20378641	CD104576	null	6928
5	DM	HNF1B	Hyperechogenic kidneys	NM_000458.2:c.717delG	null	chr17:36093642 (-)	null	GAAGATGCGCCGCAACCGGTTCAAATGGGG[G/-]CCCGCGTCCCAGCAAATCTTGTACCAGGCC	TCAAA^TGGGGgCCCGCGTCCC	G		238	Heidet	CJASN	5	1079	2010	20378641	CD104575	null	6928
5	DM	HPRT1	Lesch-Nyhan syndrome	NM_000194.2:c.345delA	null	chrX:133620521 (+)	null	CTAGAATGACCAGTCAACAGGGGACATAAA[A/-]GTAATTGGTGGAGATGATCTCTCAACTTTA	GGGGAC^ATAAaAGTAATTGGT	A		114	Torres	HUM MUT	15	383	2000	10737990	CD001497	null	3251
5	DM	HPRT1	Lesch-Nyhan syndrome	NM_000194.2:c.337delG	null	chrX:133620513 (+)	null	TTTTTTAACTAGAATGACCAGTCAACAGGG[G/-]ACATAAAAGTAATTGGTGGAGATGATCTCT	GTCAACA^GGGgACATAAAAGT	G		112	Corrigan	NNNA	30	1260	2011	22132984	CD1110359	null	3251
5	DM	HPRT1	Lesch-Nyhan syndrome	NM_000194.2:c.212delG	null	chrX:133609288 (+)	null	ACATTGTAGCCCTCTGTGTGCTCAAGGGGG[G/-]CTATAAATTCTTTGCTGACCTGCTGGATTA	CTCAAG^GGGGgCTATAAATTC	G		70	Fu	BRAIN	137	1282	2014	23975452	CD144838	null	3251
5	DM	HPS1	Hermansky-Pudlak syndrome	NM_000195.3:c.1691delA	null	chr10:100182178 (-)	null	TGGTGGCGCCTTCCCTCAACTGCAGTCAAA[A/-]GACCTCGTCGGAGTTGGGCAAGGGGCCGCT	CTGCAGT^CAAaAGACCTCGTC	A		563	Ito	JID	125	715	2005	16185271	CD054352	rs281865087	3257
5	DM	HPS1	Hermansky-Pudlak syndrome	NM_000195.3:c.972delC	null	chr10:100186987 (-)	null	CACCATCTGGCTGGAGGGGGGCACCCCCCC[C/-]ATGGATGCCCTTCAGGTGAGTTTCTCCTGT	GGGGC^ACCCCcCCCATGGATG	C		322	Oh	AJHG	62	593	1998	9497254	CD982691	rs281865082	3257
5	DM	HPS1	Hermansky-Pudlak syndrome	NM_000195.3:c.962delG	null	chr10:100186997 (-)	null	CTGCAGGTAGCACCATCTGGCTGGAGGGGG[G/-]CACCCCCCCCATGGATGCCCTTCAGGTGAG	GGCTG^GAGGGgGGCACCCCCC	G		319	Oh	AJHG	62	593	1998	9497254	CD982690	rs281865081	3257
5	DM	HPS4	Hermansky-Pudlak syndrome	NM_022081.5:c.57delT	null	chr22:26875306 (-)	null	CTGTTCTCTTGCCAGGTGGAATTATTTTTT[T/-]CTTTATGATGGTTCCAAGGTAAAGGAAGAA	GGAAT^TATTTtTTTCTTTATG	T		17	Suzuki	NAT GENET	30	321	2002	11836498	CD020569	null	89781
5	DM	HPS5	Hermansky-Pudlak syndrome	NM_181507.1:c.2624delT	null	chr11:18309175 (-)	null	GATCCTTAATCAAGTTCTTTCCATCCATTT[T/-]GCCATCGGATATCATACAACTTTGTCATCA	TCCATCC^ATTtTGCCATCGGA	T		874	Huizing	TRAFFIC	5	711	2004	15296495	CD045591	rs281865105	11234
5	DM	HR	Congenital atrichia	NM_005144.4:c.2147delC	null	chr8:21979182 (-)	null	AACAGAAGGAATCAACACAGAAAACGCCCC[C/-]AACTCCACAACCTTCCTGCAATGGCGACAC	AGAAA^ACGCCcCCAACTCCAC	C		714	Zlotogorski	HUM GENET	103	400	1998	9856480	CD982693	null	55806
5	DM	HSD17B4	D-bifunctional protein deficiency	NM_000414.3:c.130delG	null	chr5:118809620 (+)	null	TTTTGCATTACAGTGAATGATTTGGGAGGG[G/-]ACTTCAAAGGAGTTGGTAAAGGCTCCTTAG	ATTTG^GGAGGgGACTTCAAAG	G		42	Ferdinandusse	AJHG	78	112	2006	16385454	CD060117	null	3295
5	DM	HSPG2	Schwartz-Jampel syndrome type 1	NM_005529.5:c.12194delC	null	chr1:22155371 (-)	null	GGGGTGTGGAGCCTTCCGTGCCACTGTCCC[C/-]GGCCACCAACATGAGCGCTCACTTCCGCGG	GCCACTG^TCCcCGGCCACCAA	C		4064	Stum	HUM MUT	27	1082	2006	16927315	CD065737	null	3339
5	DM	HSPG2	Schwartz-Jampel syndrome type 1	NM_005529.5:c.11192delG	null	chr1:22159003 (-)	null	CCGACTTCATCTCCTTCGGCCTCGTGGGGG[G/-]AAGGCCCGAGTTCCGGTGAGACCCCCAGCC	GCCTC^GTGGGgGGAAGGCCCG	G		3729	Stum	HUM MUT	27	1082	2006	16927315	CD065738	null	3339
5	DM	ICOS	Immunodeficiency, common variable	NM_012092.3:c.285delT	null	chr2:204820585 (+)	null	TCAGTTATCCAACAACAGTGTCTCTTTTTT[T/-]CTATACAACTTGGACCATTCTCATGCCAAC	TCTCT^TTTTTtCTATACAACT	T		94	Takahashi	J IMMUN	182	5515	2009	19380800	CD0910979	null	29851
5	DM	IDS	Mucopolysaccharidosis II	NM_000202.5:c.147delC	null	chrX:148585780 (-)	null	TCTTCTCATCATCGTGGATGACCTGCGCCC[C/-]TCCCTGGGCTGTTATGGGGATAAGCTGGTG	ATGAC^CTGCGcCCCTCCCTGG	C		47	Piotrowska	ACTA PAED	98	743	2009	19046346	CD094888	null	3423
5	DM	IDS	Mucopolysaccharidosis II	NM_000202.5:c.1402delC	null	chrX:148564528 (-)	null	CGTGAACTGATTGCCTATAGCCAGTATCCC[C/-]GGCCTTCAGACATCCCTCAGTGGAATTCTG	CCAGTAT^CCCcGGCCTTCAGA	C		467	Sohn	CLIN GENET	81	185	2012	21291454	CD120460	null	3423
5	DM	IDS	Mucopolysaccharidosis II	NM_000202.5:c.1075delC	null	chrX:148568561 (-)	null	AGCAATTTTGATGTTGCTACCCATGTTCCC[C/-]TGATATTCTATGTTCCTGGAAGGACGGCTT	CCATGTT^CCCcTGATATTCTA	C		358	Lualdi	BBA	1762	478	2006	16495038	CD068310	null	3423
5	DM	IDS	Mucopolysaccharidosis II	NM_000202.5:c.798delC	null	chrX:148577958 (-)	null	TGATGGCCTACCCCCTGTGGCCTACAACCC[C/-]TGGATGGACATCAGGCAACGGGAAGACGTC	CCTAC^AACCCcTGGATGGACA	C		265	Pollard	JIMD	epub	epub	2012	22976768	CD128230	null	3423
5	DM	IDS	Mucopolysaccharidosis II	NM_000202.5:c.1269delC	null	chrX:148564661 (-)	null	TGCAGGACTGCAGGTTCCACCTCGCTGCCC[C/-]GTTCCTTCATTTCACGTTGAGCTGTGCAGA	CCTCGC^TGCCcCGTTCCTTCA	C		422	Kato	JHG	50	395	2005	16133661	CD056461	null	3423
5	DM	IDS	Mucopolysaccharidosis II	NM_000202.5:c.693delC	null	chrX:148579653 (-)	null	GGCCGTTGGGTATCATAAGCCACACATCCC[C/-]TTCAGATACCCCAAGGTGAAGAGCTGGTTG	GCCACAC^ATCcCCTTCAGATA	C		230	Bunge	HMG	2	1871	1993	8281149	CD931010	null	3423
5	DM	IDS	Mucopolysaccharidosis II	NM_000202.5:c.782delC	null	chrX:148577974 (-)	null	CCGATCCCGAGGTCCCTGATGGCCTACCCC[C/-]TGTGGCCTACAACCCCTGGATGGACATCAG	ATGGC^CTACCcCCTGTGGCCT	C		259	Gort	JIMD	21	655	1998	9762601	CD982703	null	3423
5	DM	IDS	Mucopolysaccharidosis II	NM_000202.5:c.1053delT	null	chrX:148568583 (-)	null	ACATGGAGAATGGGCCAAATACAGCAATTT[T/-]GATGTTGCTACCCATGTTCCCCTGATATTC	ACAGC^AATTTtGATGTTGCTA	T		350	Christianto	CCA	423	66	2013	23726270	CD135370	null	3423
5	DM	IDUA	Hurler syndrome	NM_000203.3:c.1893delC	null	chr4:998112 (+)	null	AGCCCTGGACTACTGGGCCCGACCAGGCCC[C/-]TTCTCGGACCCTGTGCCGTACCTGGAGGTC	GACCA^GGCCCcTTCTCGGACC	C		630	Bertola	HUM MUT	32	E2189	2011	21394825	CD113572	null	3425
5	DM	IDUA	Hurler syndrome	NM_000203.3:c.65delC	null	chr4:980937 (+)	null	CGCTCCTGGCCTCGCTCCTGGCCGCGCCCC[C/-]GGTGGCCCCGGCCGAGGCCCCGCACCTGGT	TGGCC^GCGCCcCCGGTGGCCC	C		20	Beesley	HUM GENET	109	503	2001	11735025	CD013851	null	3425
5	DM	IFNGR1	Mycobacterial infection	NM_000416.2:c.25delC	null	chr6:137540440 (-)	null	AGCAGCATGGCTCTCCTCTTTCTCCTACCC[C/-]TTGTCATGCAGGGTGTGAGCAGGGCTGAGA	TTCTC^CTACCcCTTGTCATGC	C		7	Holland	J INF DIS	178	1095	1998	9806040	CD984115	null	3459
5	DM	IFNGR1	IFNGR1 deficiency	NM_000416.2:c.805delT	null	chr6:137522074 (-)	null	CTAGTGCTTAGCCTGGTATTCATCTGTTTT[T/-]ATATTAAGAAAATTAATCCATTGAAGGAAA	CATCTGT^TTTtATATTAAGAA	T		268	Rose	JACI	epub	epub	2013	24220318	CD1312348	null	3459
5	DM	IFNGR1	IFNGR1 deficiency	NM_000416.2:c.453delT	null	chr6:137525562 (-)	null	CATGATTGACATATTTCACCCTTCAGTTTT[T/-]GTAAATGGAGACGAGCAGGAAGTCGATTAT	CCCTTCA^GTTtTTGTAAATGG	T		150	Tsolia	EJP	165	458	2006	16602008	CD067551	null	3459
5	DM	IGFALS	Acid-labile subunit deficiency	NM_004970.2:c.103delG	null	chr16:1842316 (-)	null	CTGGAGGGAGCAGACCCCGGAACGCCGGGG[G/-]AAGCCGAGGGCCCAGCGTGCCCGGCCGCCT	GGAACG^CCGGgGGAAGCCGAG	G		33	Domene	NEJM	350	570	2004	14762184	CD040586	null	3483
5	DM	IGHMBP2	Infantile neuropathy with diaphragmatic weakness	NM_002180.2:c.661delA	null	chr11:68679021 (+)	null	ATCATCCATGGACCTCCTGGCACTGGGAAA[A/-]CCACGACTGTGGTTGAGATCATTCTTCAAG	GCACT^GGGAAaACCACGACTG	A		219	Pitt	BRAIN	126	2682	2003	14506069	CD035789	null	3508
5	DM	IGHMBP2	Spinal muscular atrophy with respiratory distress 1	NM_002180.2:c.1218delC	null	chr11:68696808 (+)	null	CCTGGCGGGCGATCACAAGCAGCTGCCCCC[C/-]ACCACAGTCTCTCACAAGTAAGACCCCTTT	GCAGCTG^CCCcCCACCACAGT	C		405	Guenther	HUM MUT	28	808	2007	17431882	CD073649	null	3508
5	DM	IKBKG	Incontinentia pigmenti, familial	NM_001099857.1:c.1167delC	null	chrX:153792583 (+)	null	GGCCCTGCCCAGCCAGAGGAGGAGCCCCCC[C/-]GAGGAGCCACCTGACTTCTGCTGTCCCAAG	GGAGG^AGCCCcCCCGAGGAGC	C		387	Aradhya	AJHG	68	765	2001	11179023	CD011169	null	8517
5	DM	IKBKG	Incontinentia pigmenti, familial	NM_001099857.1:c.454delG	null	chrX:153786801 (+)	null	GTGAAAGCCCAGGTGACGTCCTTGCTCGGG[G/-]AGCTGCAGGAGAGCCAGAGTCGCTTGGAGG	CCTTG^CTCGGgGAGCTGCAGG	G		150	Fusco	HUM MUT	29	595	2008	18350553	CD082136	null	8517
5	FTV	IL32	Potential protein deficiency	NM_001012631.1:c.514delG	null	chr16:3119303 (+)	null	TCTTTCCAGTCCTACGGAGCCCCACGGGGG[G/-]ACAAGGAGGAGCTGACACCCCAGAAGTGCT	CCCACGG^GGGgACAAGGAGGA	G		171	Sokolenko	IJC	epub	epub	2013	24470238	CD1313611	null	9235
5	DM	IL7R	Immunodeficiency, severe combined	NM_002185.3:c.177delT	null	chr5:35861048 (+)	null	TGGATCGCAGCACTCACTGACCTGTGCTTT[T/-]GAGGACCCAGATGTCAACATCACCAATCTG	CCTGT^GCTTTtGAGGACCCAG	T		58	Rossberg	KLIN PAD	221	339	2009	19890784	CD0910110	null	3575
5	FTV	iqsec2tv2	Potential protein deficiency	NM_015075.1:c.12delC	null	chrX:53310692 (-)	null	TTGGGACAGGTCCAGACCCATGGAGCCCCC[C/-]GGGAGGAGCAGCAGGTAGGAACCTGGGCCC	TGGAG^CCCCCcGGGAGGAGCA	C		3	Piton	AJHG	93	368	2013	23871722	CD137307	null	null
5	DM	IRF6	Van der Woude syndrome / popliteal pterygium syndrome	NM_006147.3:c.1277delC	null	chr1:209961892 (-)	null	GTGGCAGTGTCCGCCTGCAGATCTCAACCC[C/-]AGACATCAAGGATAACATCGTTGCTCAGCT	ATCTCA^ACCCcAGACATCAAG	C		425	Leslie	GENET MED	15	338	2013	23154523	CD133986	null	3664
5	DM	IRF6	Van der Woude syndrome	NM_006147.3:c.610delC	null	chr1:209965671 (-)	null	AAAACTGAACCCCTGGAGATGGAAGTACCC[C/-]AGGCACCTATACAGCCCTTCTATAGCTCTC	TGGAA^GTACCcCAGGCACCTA	C		202	de Lima	GENET MED	11	241	2009	19282774	CD092405	null	3664
5	DM	IRF6	Van der Woude syndrome	NM_006147.3:c.16delC	null	chr1:209974743 (-)	null	TGACCCCCCCAGATCATGGCCCTCCACCCC[C/-]GCAGAGTCCGGCTAAAGCCCTGGCTGGTGG	GCCCTC^CACCcCCGCAGAGTC	C		4	de Lima	GENET MED	11	241	2009	19282774	CD092401	null	3664
5	DM	IRF6	Van der Woude syndrome	NM_006147.3:c.1385delC	null	chr1:209961784 (-)	null	TGCAGCCCACCCCCAGCATGCAACTGCCCC[C/-]TGCCCTGCCTCCCCAGTAATTGTGAATGCC	TGCAA^CTGCCcCCTGCCCTGC	C		460	de Lima	GENET MED	11	241	2009	19282774	CD092417	null	3664
5	DM	IRF6	Van der Woude syndrome	NM_006147.3:c.1219delT	null	chr1:209961950 (-)	null	GTAGTGGCTCGGATGATCTACGAGATGTTT[T/-]CTGGTGATTTCACACGATCCTTTGATAGTG	ACGAG^ATGTTtTCTGGTGATT	T		405	Peyrard-Janvid	EJHG	13	1261	2005	16160700	CD054960	null	3664
5	DM	ITGA2B	Glanzmann thrombasthenia	NM_000419.3:c.291delC	null	chr17:42463397 (-)	null	CCCCTGGAGGGCCGAGGGCGGCCAGTGCCC[C/-]TCGCTGCTCTTTGACCTCCGTGAGTCCCAG	GGCCAG^TGCCcCTCGCTGCTC	C		96	Tao	BJH	111	96	2000	11091187	CD003094	null	3674
5	DM	ITGA2B	Glanzmann thrombasthenia	NM_000419.3:c.1230delC	null	chr17:42458410 (-)	null	ACTCCTTCCAGACATTGCAGTGGCTGCCCC[C/-]TACGGGGGTCCCAGTGGCCGGGGCCAAGTG	TGGCT^GCCCCcTACGGGGGTC	C		409	Vijapurkar	PLATE	20	35	2009	19172520	CD093517	null	3674
5	DM	ITGB2	Leukocyte adhesion deficiency	NM_000211.3:c.1907delA	null	chr21:46308781 (-)	null	GCTCCTGCGCCGAGTGCCTGAAGTTCGAAA[A/-]GGGCCCCTTTGGGAAGAACTGCAGCGCGGC	AAGTTC^GAAAaGGGCCCCTTT	A		635	Parvaneh	JCIM	30	756	2010	20549317	CD109175	null	3689
5	DM	ITGB2	Leukocyte adhesion deficiency	NM_000211.3:c.843delC	null	chr21:46320289 (-)	null	CGACGGGAAGCTGGGCGCCATCCTGACCCC[C/-]AACGACGGCCGCTGTCACCTGGAGGACAAC	TCCTG^ACCCCcAACGACGGCC	C		280	Parvaneh	JCIM	30	756	2010	20549317	CD109174	null	3689
5	DM	ITGB2	Leukocyte adhesion deficiency	NM_000211.3:c.602delC	null	chr21:46321546 (-)	null	GCCCCAACAAGGAGAAAGAGTGCCAGCCCC[C/-]GTTTGCCTTCAGGCACGTGCTGAAGCTGAC	TGCCAG^CCCCcGTTTGCCTTC	C		200	Tone	BLOOD	109	1182	2007	17244687	CD078444	null	3689
5	DM	ITGB2	Leukocyte adhesion deficiency	NM_000211.3:c.120delG	null	chr21:46330226 (-)	null	CAGCAGCTGCCGGGAATGCATCGAGTCGGG[G/-]CCCGGCTGCACCTGGTGCCAGAAGCTGGTA	TCGAG^TCGGGgCCCGGCTGCA	G		39	van de Vijver	BCMD	48	53	2012	22134107	CD120025	null	3689
5	DM	ITGB3	Glanzmann thrombasthenia	NM_000212.2:c.602delA	null	chr17:45362049 (+)	null	TGTATATCTCCCCACCAGAGGCCCTCGAAA[A/-]CCCCTGCTATGAGTAAGTCCCTCCTCCAGA	GGCCCTC^GAAaACCCCTGCTA	A		200	Fullard	BJH	115	131	2001	11722423	CD015898	null	3690
5	DM	ITGB4	Epidermolysis bullosa with pyloric atresia	NM_001005731.1:c.310delC	null	chr17:73723777 (+)	null	ACCACCCTGCGGCGCAGCCAGATGTCCCCC[C/-]AAGGCCTGCGGGTCCGTCTGCGGCCCGGTG	CAGATG^TCCCcCCAAGGCCTG	C		102	De Jenlis Sicot	UOG	25	607	2005	15912478	CD056462	null	3691
5	DM	ITGB4	Epidermolysis bullosa with pyloric atresia	NM_001005731.1:c.600delC	null	chr17:73725379 (+)	null	GAAGGAGCCCTGGCCCAACAGTGACCCCCC[C/-]TTCTCCTTCAAGAACGTCATCAGCCTGACA	ACAGT^GACCCcCCCTTCTCCT	C		198	Varki	JMG	43	641	2006	16473856	CD064566	null	3691
5	DM	ITGB4	Epidermolysis bullosa with pyloric atresia	NM_001005731.1:c.4410delG	null	chr17:73751843 (+)	null	GCCCACCCGCCTGGTGTTCTCTGCCCTGGG[G/-]CCCACATCTCTCAGAGTGAGCTGGCAGGAG	TCTGCC^CTGGgGCCCACATCT	G		1469	Mellerio	BJD	139	862	1998	9892956	CD982715	null	3691
5	DM	JAG1	Alagille syndrome	NM_000214.2:c.2429delC	null	chr20:10624455 (-)	null	GAGACAACTGGTACCGGTGCGAATGTGCCC[C/-]GGGTTTTGCTGGGCCCGACTGCAGAATAAG	CGAATGT^GCCcCGGGTTTTGC	C		809	Crosnier	HUM MUT	17	72	2000	11139247	CD003195	null	182
5	DM	JAG1	Alagille syndrome	NM_000214.2:c.1656delC	null	chr20:10628672 (-)	null	CCGTGCCAGTGACTATTTCTGCAAGTGCCC[C/-]GAGGACTATGAGGGCAAGAACTGCTCACAC	TCTGC^AAGTGcCCCGAGGACT	C		550	Li	NAT GENET	16	243	1997	9207788	CD972287	null	182
5	DM	JAG1	Alagille syndrome	NM_000214.2:c.40delC	null	chr20:10654139 (-)	null	CCACGGACGCGCGGCCGGTCCGGGCGCCCC[C/-]TAAGCCTCCTGCTCGCCCTGCTCTGTGCCC	CGGG^CGCCCCcTAAGCCTCCT	C		12	Crosnier	HUM MUT	17	72	2000	11139247	CD003193	null	182
5	DM	JAG1	Alagille syndrome	NM_000214.2:c.1205delC	null	chr20:10630924 (-)	null	TGGTTAACGGATTTAAGTGTGTGTGCCCCC[C/-]ACAGTGGACTGGGAAAACGTGCCAGTTAGG	GTGTGC^CCCCcACAGTGGACT	C		401	Lin	AJMGA	158A	1005	2012	22488849	CD123130	null	182
5	DM	JAG1	Alagille syndrome	NM_000214.2:c.866delG	null	chr20:10633136 (-)	null	CCTGGCAGTGCCTCTGTGAGACCAACTGGG[G/-]CGGCCAGCTCTGTGACAAAGGTATGGCCCT	ACCAAC^TGGGgCGGCCAGCTC	G		288	Wang	GENE	499	191	2012	22405927	CD122866	null	182
5	DM	JAG1	Alagille syndrome	NM_000214.2:c.929delG	null	chr20:10632856 (-)	null	GTGGGACTCATCAGCCGTGTCTCAACGGGG[G/-]AACTTGTAGCAACACAGGCCCTGACAAATA	GTCTC^AACGGgGGAACTTGTA	G		308	Ropke	HUM MUT	21	100	2003	12497640	CD030143	null	182
5	DM	JAG1	Alagille syndrome	NM_000214.2:c.1499delG	null	chr20:10629267 (-)	null	AATGTGCCAGCAACCCCTGTTTGAATGGGG[G/-]TCACTGTCAGAATGAAATCAACAGATTCCA	GTTTG^AATGGgGGTCACTGTC	G		498	Warthen	HUM MUT	27	436	2006	16575836	CD062189	null	182
5	DM	JAG1	Alagille syndrome	NM_000214.2:c.270delG	null	chr20:10653466 (-)	null	GGAGTATCAGTCCCGCGTCACGGCCGGGGG[G/-]CCCTGCAGCTTCGGCTCAGGGTCCACGCCT	CACGGCC^GGGgGGCCCTGCAG	G		89	Warthen	HUM MUT	27	436	2006	16575836	CD062180	null	182
5	DM	KAL1	Kallmann syndrome	NM_000216.2:c.831delC	null	chrX:8553333 (-)	null	TGTGCATGGAACTCGAGGCTTCACTGCCCC[C/-]AGCAAACACTTCCGTTCTTCCAAAGGTCAG	CTTCACT^GCCcCCAGCAAACA	C		276	Hardelin	PNAS	89	8190	1992	1518845	CD920875	null	3730
5	DM	KCNH2	Long QT syndrome	NM_000238.3:c.3103delC	null	chr7:150644465 (-)	null	ATCCCCCTCTCCAGCCCGGGTCGGCGGCCC[C/-]GGGGCGACGTGGAGAGCAGGCTGGATGCCC	GTCGG^CGGCCcCGGGGCGACG	C		1033	Tester	HRH	2	507	2005	15840476	CD056158	null	3757
5	DM	KCNH2	Long QT syndrome	NM_000238.3:c.754delC	null	chr7:150655309 (-)	null	CGCAGCGCGCCCGGCCAGCTCCCATCGCCC[C/-]GGGCGCACAGCCTCAACCCCGACGCCTCGG	TCCCA^TCGCCcCGGGCGCACA	C		250	van Langen	JMG	40	141	2003	12566525	CD031843	null	3757
5	DM	KCNH2	Long QT syndrome	NM_000238.3:c.2616delC	null	chr7:150645608 (-)	null	GTTCCAGACCAACATGATCCCGGGCTCCCC[C/-]GGCAGTACGGAGTTAGAGGGTGGCTTCAGT	CCCGGGC^TCCcCCGGCAGTAC	C		871	Jongbloed	HUM MUT	20	382	2002	12402336	CD022901	null	3757
5	DM	KCNH2	Long QT syndrome	NM_000238.3:c.2892delC	null	chr7:150644767 (-)	null	CCTGGTGCCCTTCTCCAGCCCCAGGCCCCC[C/-]GGAGAGCCGCCGGGTGGGGAGCCCCTGATG	CCCCAGG^CCCcCCGGAGAGCC	C		963	Kapplinger	HRH	6	1297	2009	19716085	CD097571	null	3757
5	DM	KCNH2	Long QT syndrome	NM_000238.3:c.453delC	null	chr7:150656679 (-)	null	GGCTCATGACACCAACCACCGGGGCCCCCC[C/-]ACCAGCTGGCTGGCCCCAGGTAAGTGTACT	ACCGG^GGCCCcCCCACCAGCT	C		149	Swan	JACC	34	823	1999	10483966	CD001499	null	3757
5	DM	KCNH2	Long QT syndrome	NM_000238.3:c.2419delG	null	chr7:150646117 (-)	null	TGGCCTCCAGGGAAGAATGACATCTTTGGG[G/-]AGCCTCTGAACCTGTATGCAAGGCCTGGCA	ACATC^TTTGGgGAGCCTCTGA	G		805	Kapplinger	HRH	6	1297	2009	19716085	CD097519	null	3757
5	DM	KCNH2	Long QT syndrome	NM_000238.3:c.2354delG	null	chr7:150647300 (-)	null	TGCTCACCGCCCTGTACTTCATCTCCCGGG[G/-]CTCCATCGAGATCCTGCGGGGCGACGTCGT	CATCTCC^CGGgGCTCCATCGA	G		784	van Langen	JMG	40	141	2003	12566525	CD031844	null	3757
5	DM	KCNH2	Long QT syndrome	NM_000238.3:c.3107delG	null	chr7:150644461 (-)	null	CCCTCTCCAGCCCGGGTCGGCGGCCCCGGG[G/-]CGACGTGGAGAGCAGGCTGGATGCCCTCCA	CGGCCC^CGGGgCGACGTGGAG	G		1035	Lieve	GTMB	17	553	2013	23631430	CD139909	null	3757
5	DM	KCNH2	Long QT syndrome	NM_000238.3:c.2762delG	null	chr7:150644897 (-)	null	GCCGGGCGGGGGCAGGGCCGAGTAGCCGGG[G/-]CCGGCCGGGGGGGCCGTGGGGGGAGAGCCC	GAGTAGC^CGGgGCCGGCCGGG	G		920	Splawski	CIRCULAT	102	1178	2000	10973849	CD002510	null	3757
5	DM	KCNH2	Long QT syndrome	NM_000238.3:c.3017delG	null	chr7:150644551 (-)	null	ACATTTTCAGCTTCTGGGGGGACAGTCGGG[G/-]CCGCCAGTACCAGGAGCTCCCTCGATGCCC	GGACAGT^CGGgGCCGCCAGTA	G		1005	Nemec	PCE	26	1660	2003	12877697	CD056156	null	3757
5	DM	KCNH2	Long QT syndrome	NM_000238.3:c.577delG	null	chr7:150655486 (-)	null	GGCGGCGCGGGCGGCGCGGGCGCCCCGGGG[G/-]CCGTGGTGGTGGACGTGGACCTGACGCCCG	GGCGCC^CCGGgGGCCGTGGTG	G		191	Napolitano	JAMA	294	2975	2005	16414944	CD057249	null	3757
5	DM	KCNH2	Long QT syndrome	NM_000238.3:c.2785delG	null	chr7:150644874 (-)	null	AGCCGGGGCCGGCCGGGGGGGCCGTGGGGG[G/-]AGAGCCCGTCCAGTGGCCCCTCCAGCCCTG	GGGCCG^TGGGgGGAGAGCCCG	G		927	Kapplinger	HRH	6	1297	2009	19716085	CD097541	null	3757
5	DM	KCNH2	Long QT syndrome	NM_000238.3:c.3007delG	null	chr7:150644561 (-)	null	GGAGTGTCCAACATTTTCAGCTTCTGGGGG[G/-]ACAGTCGGGGCCGCCAGTACCAGGAGCTCC	TTCAGC^TTCTgGGGGGACAGT	G		1000	Shimizu	JACC	54	2052	2009	19926013	CD099245	null	3757
5	DM	KCNH2	Long QT syndrome	NM_000238.3:c.2775delG	null	chr7:150644884 (-)	null	AGGGCCGAGTAGCCGGGGCCGGCCGGGGGG[G/-]CCGTGGGGGGAGAGCCCGTCCAGTGGCCCC	GCCGG^CCGGGgGGGCCGTGGG	G		923	Napolitano	JAMA	294	2975	2005	16414944	CD057247	null	3757
5	DM	KCNJ1	Bartter syndrome	NM_000220.3:c.270delG	null	chr11:128709926 (-)	null	AATGACCATTTTCATCACAGCCTTCTTGGG[G/-]AGTTGGTTTTTCTTTGGTCTCCTGTGGTAT	CCTTC^TTGGGgAGTTGGTTTT	G		89	Brochard	NDT	24	1455	2009	19096086	CD095475	null	3758
5	DFP	KCNMB3	Potassium channel deficiency, association with	NM_171830.1:c.753delA	null	chr3:178960767 (-)	null	CACTGTAGTCAGAGATGAGGTAGGTGGAAA[A/-]GTACCTTATATAGAACAGCATCAGTTCAAA	GTAGGT^GGAAaAGTACCTTAT	A		250	Hu	PHYS GENOM	15	191	2003	14612589	CD035756	rs143962239	27094
5	DM	KCNQ1	Long QT syndrome	NM_000218.2:c.1265delA	null	chr11:2609956 (+)	null	TGTCTTGTTTTTTTTAGGTAAAGAAAAAAA[A/-]GTTCAAGCTGGACAAAGACAATGGGGTGAC	GTAAAG^AAAAaAAAGTTCAAG	A		420	Kapplinger	HRH	6	1297	2009	19716085	CD097217	null	3784
5	DM	KCNQ1	Long QT syndrome	NM_000218.2:c.176delC	null	chr11:2466504 (+)	null	CGCTCTACGCGCCCATCGCGCCCGGCGCCC[C/-]AGGTCCCGCGCCCCCTGCGTCCCCGGCCGC	GCCCGGC^GCCcCAGGTCCCGC	C		58	Kapplinger	HRH	6	1297	2009	19716085	CD097077	null	3784
5	DM	KCNQ1	Long QT syndrome	NM_000218.2:c.1343delC	null	chr11:2610034 (+)	null	TCACAGTCCCCCATATCACGTGCGACCCCC[C/-]AGAAGAGCGGCGGCTGGACCACTTCTCTGT	CGTGC^GACCCcCCAGAAGAGC	C		446	Neyroud	CIRC RES	84	290	1999	10024302	CD991768	null	3784
5	DM	KCNQ1	Deafness	NM_000218.2:c.1201delC	null	chr11:2608872 (+)	null	ACCTGGAAGATCTACATCCGGAAGGCCCCC[C/-]GGAGCCACACTCTGCTGTCACCCAGCCCCA	GAAGGCC^CCCcGGAGCCACAC	C		400	Miyagawa	PLOS ONE	8	e71381	2013	23967202	CD1310479	null	3784
5	DM	KCNQ1	Long QT syndrome	NM_000218.2:c.1893delC	null	chr11:2869095 (+)	null	TGGCAGCACCCCCGGCAGCGGCGGCCCCCC[C/-]AGAGAGGGCGGGGCCCACATCACCCAGCCC	GCGGC^GGCCCcCCCAGAGAGG	C		629	Napolitano	JAMA	294	2975	2005	16414944	CD057261	null	3784
5	DM	KCNQ1	Long QT syndrome	NM_000218.2:c.567delG	null	chr11:2591947 (+)	null	CTGCCGCAGCAAGTACGTGGGCCTCTGGGG[G/-]CGGCTGCGCTTTGCCCGGAAGCCCATTTCC	GCCTC^TGGGGgCGGCTGCGCT	G		188	Yoshinaga	CAE	7	107	2014	24363352	CD141787	null	3784
5	DM	KCNQ2	Epilepsy, benign neonatal	NM_172107.2:c.1229delC	null	chr20:62055548 (-)	null	CTGTTGCTTCTGTTTGAAGGAAGGACCCCC[C/-]GCCGGAGCCGTCTCCAAGGTCAGTGCCCCC	AAGGAC^CCCCcGCCGGAGCCG	C		409	Volkers	NEURO LETT	462	24	2009	19559753	CD094786	null	3785
5	DM?	KDM6B	Autism	NM_001080424.1:c.578delG	null	chr17:7749925 (+)	null	AGCACAAACGGAACTATGGAGCCAAGCGGG[G/-]AGGTCCCCCGGTGAAGCGAGCTGCTGAACC	GCCAAG^CGGGgAGGTCCCCCG	G		192	Iossifov	NEURON	74	285	2012	22542183	CD124602	null	23135
5	FP	KEL	K(null) phenotype	NM_000420.2:c.1975delG	null	chr7:142639583 (-)	null	TACAGCAAGAGGCTGTTACGGCACCATGGG[G/-]AGACTGTCCTGCCCAGCCTGGACCTCAGCC	GCACCAT^GGGgAGACTGTCCT	G		658	Moulds	TRANSFUS	53	2867	2013	23581548	CD1313807	null	3792
5	FP	KEL	K(null) phenotype	NM_000420.2:c.184delT	null	chr7:142658486 (-)	null	ATCCTGATTTTGGGCCTGCTCCTTTGTTTT[T/-]CTGTGCTTTTGTTCTACAACTTCCAGAACT	CCTTTGT^TTTtCTGTGCTTTT	T		61	Martin-Blanc	TRANSFUS	53	2859	2013	23581578	CD1313986	null	3792
5	DM	KIF7	Acrocallosal syndrome	NM_198525.2:c.687delG	null	chr15:90192441 (-)	null	GGTCTTCACCGTGACCCTGGAGCAGCGGGG[G/-]CGCGCCCCCAGCCGCCTACCCCGCCCCGCC	AGCAG^CGGGGgCGCGCCCCCA	G		228	Putoux	NAT GENET	43	601	2011	21552264	CD113625	null	374654
5	DM	KLHL41	Nemaline myopathy	NM_006063.2:c.641delA	null	chr2:170366929 (+)	null	TGCGAACAGACAAGGAAAACAGGGTTAAAA[A/-]CCTTAGTGAAGTGTTTGATTGTATCCGTTT	AGGGTT^AAAAaCCTTAGTGAA	A		213	Gupta	AJHG	93	1108	2013	24268659	CD1312344	null	10324
5	DM	KMT2D	Kabuki syndrome	NM_003482.3:c.588delC	null	chr12:49447846 (-)	null	ACCTGGATGTCCACGGCTTTACCACTTCCC[C/-]TGCGCGACTGCCAGCGGTTCCTTCCTATCC	ACCAC^TTCCCcTGCGCGACTG	C		195	Makrythanasis	CLIN GENET			2013	23320472	CD1312970	null	8085
5	DM	KMT2D	Kabuki syndrome	NM_003482.3:c.13895delC	null	chr12:49424167 (-)	null	CACCCTCGTCGCTGCCCCCCACCCCACCCC[C/-]ATCGGTGCAGCAGAAGATGGTGAATGGCGT	ACCCCA^CCCCcATCGGTGCAG	C		4631	Hannibal	AJMGA	155	1511	2011	21671394	CD114933	null	8085
5	DM	KMT2D	Kabuki syndrome	NM_003482.3:c.1328delC	null	chr12:49446138 (-)	null	CCCTAAACGAGGAGATGCCACTGCTGCCCC[C/-]ACCTGAGGAGTCACCCCTGTCCCCACCACC	GCCACTG^CTGcCCCCACCTGA	C		441	Ng	NAT GENET	42	790	2010	20711175	CD105490	null	8085
5	DM	KMT2D	Kabuki syndrome	NM_003482.3:c.6991delC	null	chr12:49434562 (-)	null	TTAAAGACACCTGATGTCTTCAAAGCCCCC[C/-]TGACCCCTCGGGCATCTCAGGTAGAGCCCC	CAAAGCC^CCCcTGACCCCTCG	C		2330	Makrythanasis	CLIN GENET			2013	23320472	CD1312976	null	8085
5	DM	KMT2D	Kabuki syndrome	NM_003482.3:c.6594delC	null	chr12:49434959 (-)	null	CTTCCCCACGGCACCGCCCACCTATCCCCC[C/-]TATCCTAGTCCTACGGGGGCCCCTGCGCAG	CCTAT^CCCCCcTATCCTAGTC	C		2197	Hannibal	AJMGA	155	1511	2011	21671394	CD114942	null	8085
5	DM	KMT2D	Kabuki syndrome	NM_003482.3:c.1300delC	null	chr12:49446166 (-)	null	GTCCAACTTGAGCCCCAGTTGGAGGCCCCC[C/-]TAAACGAGGAGATGCCACTGCTGCCCCCAC	GGAGGCC^CCCcTAAACGAGGA	C		433	Miyake	AJMGA	161	2234	2013	23913813	CD138467	null	8085
5	DM	KMT2D	Kabuki syndrome	NM_003482.3:c.6334delG	null	chr12:49435219 (-)	null	CTACATCTCCGCATTCCCCCGCAGCCAGGG[G/-]CACTGGGCAGCCCGCCCCCCGCTGCTGCCC	GCAGCCA^GGGgCACTGGGCAG	G		2111	Hannibal	AJMGA	155	1511	2011	21671394	CD114929	null	8085
5	DM	KMT2D	Kabuki syndrome	NM_003482.3:c.7479delG	null	chr12:49434074 (-)	null	TCTAGCCCACACTTCGCTGGGGGCTGGGGG[G/-]TTCCCAGCAGCCCTGCCCGCGGGGCCAGCA	GGGCT^GGGGGgTTCCCAGCAG	G		2492	Makrythanasis	CLIN GENET			2013	23320472	CD1312975	null	8085
5	DM	KRIT1	Cerebral cavernous malformations	NM_194456.1:c.1710delA	null	chr7:91843945 (-)	null	AATAGTCTATGGAAATTATGAGAGTAAAAA[A/-]CACAAGCAAGGTTTCCTAAAGTAAGTATTT	TGAGAGT^AAAaAACACAAGCA	A		569	Sahoo	HMG	8	2325	1999	10545614	CD992746	null	889
5	DM	KRT5	Epidermolysis bullosa simplex	NM_000424.3:c.1649delG	null	chr12:52908850 (-)	null	TCGGCCTAGGTGGTGGGCTCAGTGTGGGGG[G/-]CTCTGGCTTCAGTGCAAGCAGTGGCCGAGG	TCAGT^GTGGGgGGCTCTGGCT	G		548	Gu	JID	121	482	2003	12925204	CD032474	rs61126080	3852
5	DM	L1CAM	Hydrocephalus, X-linked	NM_000425.3:c.3089delA	null	chrX:153130117 (-)	null	TTGGCAACATCTCAGCCACAGCGGGTGAAA[A/-]CTACAGTGTCGTCTCCTGGGTCCCCAAGGA	AGCGGGT^GAAaACTACAGTGT	A		1029	Jouet	JMG	33	248	1996	8728703	CD962060	null	3897
5	DM	L1CAM	Hydrocephalus, X-linked	NM_000425.3:c.1983delA	null	chrX:153132965 (-)	null	ATTTGAGGACAAGGAAATGGCGCCTGAAAA[A/-]TGGTACAGTCTGGGCAAGGTTCCAGGGAAC	GGCGCCT^GAAaAATGGTACAG	A		660	Finckh	AJMG	92	40	2000	10797421	CD000935	null	3897
5	DM	L1CAM	Hydrocephalus, X-linked	NM_000425.3:c.3114delC	null	chrX:153130092 (-)	null	TGAAAACTACAGTGTCGTCTCCTGGGTCCC[C/-]AAGGAGGGCCAGTGCAACTTCAGGTTCCAT	CCTGG^GTCCCcAAGGAGGGCC	C		1037	Adle-Biassette	ACTA NEURO	126	427	2013	23820807	CD138936	null	3897
5	DM	L1CAM	Hydrocephalus, X-linked	NM_000425.3:c.1018delC	null	chrX:153135363 (-)	null	CCAGCTGCCCCGTACTGGCTGCACAAGCCC[C/-]AGAGCCATCTATATGGGCCAGGAGAGACTG	GCACAAG^CCCcAGAGCCATCT	C		339	Adle-Biassette	ACTA NEURO	126	427	2013	23820807	CD138933	null	3897
5	DM	L1CAM	Hydrocephalus, X-linked	NM_000425.3:c.2313delC	null	chrX:153132222 (-)	null	GCCCTGGCAGGAGCAGATTGTCAGCGACCC[C/-]TTCCTGGTGGTGTCCAACACGTCCACCTTC	GTCAGC^GACCcCTTCCTGGTG	C		770	Finckh	AJMG	92	40	2000	10797421	CD000936	null	3897
5	DM	L1CAM	Hydrocephalus, X-linked	NM_000425.3:c.2919delC	null	chrX:153130403 (-)	null	GGGGCAACTGTCCTTCAACCTTCGGGACCC[C/-]GAACTTCGGACACACAACCTGACCGATCTC	TTCGG^GACCCcGAACTTCGGA	C		972	Vos	JMG	47	169	2009	19846429	CD099763	null	3897
5	DM	L1CAM	Hydrocephalus, X-linked	NM_000425.3:c.1666delG	null	chrX:153133794 (-)	null	TCCTTGCAGCCCAGCATCACCTGGCGTGGG[G/-]ACGGTCGAGACCTCCAGGAGCTTGGGGACA	CCTGG^CGTGGgGACGGTCGAG	G		554	Finckh	AJMG	92	40	2000	10797421	CD000934	null	3897
5	DM	L1CAM	Hydrocephalus, X-linked	NM_000425.3:c.2885delG	null	chrX:153130437 (-)	null	CCCTGTCTGTCCCCACAGTGGATGAGGGGG[G/-]CAAGGGGCAACTGTCCTTCAACCTTCGGGA	GGATGAG^GGGgGCAAGGGGCA	G		961	Jouet	NAT GENET	7	402	1994	7920659	CD941716	null	3897
5	DM	LAMA2	Muscular dystrophy, congenital 1A	NM_000426.3:c.2556delT	null	chr6:129609010 (+)	null	TTCTTGCCTTAGGTGTGCAGAAGGCTATTT[T/-]GGACAACCCTCTGTACCTGGAGGATCATGT	AAGGC^TATTTtGGACAACCCT	T		851	Geranmayeh	NEU DIS	20	241	2010	20207543	CD102057	null	3908
5	DM	LAMA3	Epidermolysis bullosa, junctional	NM_000227.3:c.2975delA	null	chr18:21496538 (+)	null	TTGACAGGAGGAAGGAAGAGTCAGACAAAA[A/-]TTATTTTGAAGGTACGGGCTATGCTCGAGT	AGTCA^GACAAaAATTATTTTG	A		990	Nakano	JAAD	46	510	2002	11907499	CD022558	null	3909
5	DM	LAMB2	Pierson syndrome	NM_002292.3:c.3015delG	null	chr3:49162228 (-)	null	GGATCCTGATGCCTGTGACCCCCACACGGG[G/-]CAATGCCTGCGCTGTTTACACCACACAGAG	CCCAC^ACGGGgCAATGCCTGC	G		1004	Zenker	HMG	13	2625	2004	15367484	CD042871	null	3913
5	DM?	LAMB4	Colorectal cancer	NM_007356.2:c.5265delA	null	chr7:107664505 (-)	null	TAAAAATGAAATTGTTGAACAAGAAAAAAA[A/-]TATGCTAGGTGCTATAGCTAGGCAGAGTTA	AAGAA^AAAAAaTATGCTAGGT	A		1754	Smith	HUM MUT	34	1026	2013	23585368	CD136287	null	22798
5	DM	LAMC2	Epidermolysis bullosa, Herlitz	NM_005562.2:c.1731delC	null	chr1:183200112 (+)	null	TCTTTTGTCTCTAGCTTGCAACTGTAACCC[C/-]ATGGGCTCAGAGCCTGTAGGATGTCGAAGT	AACTGT^AACCcCATGGGCTCA	C		576	Varki	JMG	43	641	2006	16473856	CD068381	null	3918
5	DM	LAMC2	Epidermolysis bullosa, Herlitz	NM_005562.2:c.3357delG	null	chr1:183212310 (+)	null	AGACCAGCCTCTCAGTGTAGATGAAGAGGG[G/-]CTGGTCTTACTGGAGCAGAAGCTTTCCCGA	GATGAA^GAGGgGCTGGTCTTA	G		1118	Varki	JMG	43	641	2006	16473856	CD057030	null	3918
5	DM	LAMP2	Danon disease	NM_002294.2:c.241delG	null	chrX:119589368 (-)	null	ACTGTGACATATAATGGAAGCATTTGTGGG[G/-]ATGATCAGAATGGTCCCAAAATAGCAGTGC	CATTTGT^GGGgATGATCAGAA	G		80	Kim	MUSC NERVE	41	879	2010	20513107	CD109973	null	3920
5	DM	LBR	Pelger-Huet anomaly	NM_002296.3:c.1173delC	null	chr1:225599054 (-)	null	TGATCTCAAATACTTTTGTGAATTGCGCCC[C/-]GGATTGATTGGATGGGTATGTCTGGTTTTT	GAATTG^CGCCcCGGATTGATT	C		390	Hoffmann	NAT GENET	31	410	2002	12118250	CD021830	null	3930
5	DM	LCA5	Leber congenital amaurosis	NM_181714.3:c.149delA	null	chr6:80228463 (-)	null	GTTCTTCACCTGCAAGTGTTAGGAGAAAAA[A/-]TCCTAAAAGACAAACTTCAGATGGCCAAGT	AGGAGA^AAAAaTCCTAAAAGA	A		49	Corton	OPHTHALMOL	121	399	2014	24144451	CD1310275	null	167691
5	DM	LDLR	Hypercholesterolaemia	NM_000527.4:c.1946delC	null	chr19:11230868 (+)	null	TCAACTTGTTGGCTGAAAACCTACTGTCCC[C/-]AGAGGATATGGTTCTCTTCCACAACCTCAC	CCTACTG^TCCcCAGAGGATAT	C		648	Bunn	HUM MUT	19	311	2002	11857755	CD020572	null	3949
5	DM	LDLR	Hypercholesterolaemia	NM_000527.4:c.2054delC	null	chr19:11231112 (+)	null	GCGGCTGCCAGTATCTGTGCCTCCCTGCCC[C/-]GCAGATCAACCCCCACTCGCCCAAGTTTAC	CCTCCCT^GCCcCGCAGATCAA	C		684	Cefalu	IJMM	17	539	2006	16465405	CD060614	null	3949
5	DM	LDLR	Hypercholesterolaemia	NM_000527.4:c.513delC	null	chr19:11216095 (+)	null	CCCCCAGCTGTGGGCCTGCGACAACGACCC[C/-]GACTGCGAAGATGGCTCGGATGAGTGGCCG	GACAAC^GACCcCGACTGCGAA	C		170	Lee	JMG	35	573	1998	9678702	CD982737	null	3949
5	DM	LDLR	Hypercholesterolaemia	NM_000527.4:c.660delC	null	chr19:11216242 (+)	null	CCACTCCAGCTGGCGCTGTGATGGTGGCCC[C/-]GACTGCAAGGACAAATCTGACGAGGAAAAC	GATGGT^GGCCcCGACTGCAAG	C		219	Lee	JMG	35	573	1998	9678702	CD982738	null	3949
5	DM	LDLR	Hypercholesterolaemia	NM_000527.4:c.2478delC	null	chr19:11240277 (+)	null	GAACATCAACAGCATCAACTTTGACAACCC[C/-]GTCTATCAGAAGACCACAGAGGATGAGGTC	TTTGAC^AACCcCGTCTATCAG	C		825	Sun	AT	14	85	1994	7903864	CD941724	null	3949
5	DM	LDLR	Hypercholesterolaemia	NM_000527.4:c.2068delC	null	chr19:11231126 (+)	null	CTGTGCCTCCCTGCCCCGCAGATCAACCCC[C/-]ACTCGCCCAAGTTTACCTGCGCCTGCCCGG	CAGATC^AACCcCCACTCGCCC	C		688	Kuhrova	HUM MUT	18	253	2001	11524740	CD012690	null	3949
5	DM	LDLR	Hypercholesterolaemia	NM_000527.4:c.1162delC	null	chr19:11222291 (+)	null	CAGTGTGAGGAAGGCTTCCAGCTGGACCCC[C/-]ACACGAAGGCCTGCAAGGCTGTGGGTGAGC	CAGCTG^GACCcCCACACGAAG	C		386	Cefalu	IJMM	17	539	2006	16465405	CD060613	null	3949
5	DM	LDLR	Hypercholesterolaemia	NM_000527.4:c.214delG	null	chr19:11213363 (+)	null	TCTGTAGTGTCTGTCACCTGCAAATCCGGG[G/-]ACTTCAGCTGTGGGGGCCGTGTCAACCGCT	GCAAA^TCCGGgGACTTCAGCT	G		70	Ward	ATHEROS	120	83	1996	8645375	CD962417	null	3949
5	DM	LDLR	Hypercholesterolaemia	NM_000527.4:c.557delG	null	chr19:11216139 (+)	null	GCTCGGATGAGTGGCCGCAGCGCTGTAGGG[G/-]TCTTTACGTGTTCCAAGGGGACAGTAGCCC	GCGCTGT^AGGgGTCTTTACGT	G		185	Reshef	HUM GENET	98	581	1996	8882879	CD962063	null	3949
5	DM	LDLR	Hypercholesterolaemia	NM_000527.4:c.1610delG	null	chr19:11226793 (+)	null	CCACCAGCTTCATGTACTGGACTGACTGGG[G/-]AACTCCCGCCAAGATCAAGAAAGGGGGCCT	GGACT^GACTGgGGAACTCCCG	G		535	Hobbs	HUM MUT	1	445	1992	1301956	CD920881	null	3949
5	DM	LDLR	Hypercholesterolaemia	NM_000527.4:c.1778delG	null	chr19:11227607 (+)	null	ACTCCATCTCAAGCATCGATGTCAACGGGG[G/-]CAACCGGAAGACCATCTTGGAGGATGAAAA	ATGTC^AACGGgGGCAACCGGA	G		591	Deiana	ATVB	20	236	2000	10634824	CD002519	null	3949
5	DM	LDLR	Hypercholesterolaemia	NM_000527.4:c.230delG	null	chr19:11213379 (+)	null	CCTGCAAATCCGGGGACTTCAGCTGTGGGG[G/-]CCGTGTCAACCGCTGCATTCCTCAGTTCTG	TCAGC^TGTGGgGGCCGTGTCA	G		75	Yu	ATHEROS	165	335	2002	12417285	CD024178	null	3949
5	DM	LDLR	Hypercholesterolaemia	NM_000527.4:c.2416delG	null	chr19:11240215 (+)	null	ACAGTGCTCCTCGTCTTCCTTTGCCTGGGG[G/-]TCTTCCTTCTATGGAAGAACTGGCGGCTTA	TTGCCTG^GGGgTCTTCCTTCT	G		805	Marduel	HUM MUT	31	E1811	2010	20809525	CD108093	null	3949
5	DM	LDLR	Hypercholesterolaemia	NM_000527.4:c.1886delT	null	chr19:11230808 (+)	null	TTTGGACAGATATCATCAACGAAGCCATTT[T/-]CAGTGCCAACCGCCTCACAGGTTCCGATGT	CGAAGCC^ATTtTCAGTGCCAA	T		628	Bourbon	ATHEROS	196	633	2008	17765246	CD075455	null	3949
5	DM	LDLRAP1	Hypercholesterolaemia, autosomal recessive	NM_015627.2:c.71delG	null	chr1:25870260 (+)	null	GCCCCAGCTTGGCCAAGCAGAGCTGGGGGG[G/-]CGGTGGCCGGCACCGCAGTGAGTGTGCGCG	CAGAGC^TGGGgGGGCGGTGGC	G		22	Garcia	SCIENCE	292	1394	2001	11326085	CD014025	null	26119
5	DM	LEP	Leptin deficiency	NM_000230.2:c.398delG	null	chr7:127894710 (+)	null	GTGGCCTGGAGACCTTGGACAGCCTGGGGG[G/-]TGTCCTGGAAGCTTCAGGCTACTCCACAGA	GACAGC^CTGGgGGGTGTCCTG	G		131	Montague	NATURE	387	903	1997	9202122	CD972299	null	3952
5	DM	LGI1	Epilepsy, partial, with auditory features	NM_005097.2:c.611delC	null	chr10:95552607 (+)	null	CTGTTGAAGACATCTACTGCGAAGGCCCCC[C/-]AGAATACAAGAAGCGCAAAATCAATAGTCT	GCGAA^GGCCCcCCAGAATACA	C		202	Kalachikov	NAT GENET	30	335	2002	11810107	CD020573	null	9211
5	DM	LHFPL5	Nonsyndromic hearing loss, autosomal recessive	NM_182548.3:c.250delC	null	chr6:35773697 (+)	null	TCCTCCGAGCTCATCTGCAAGGGCGGCCCC[C/-]TAGACTTCTCCTCCATCCCCTCTAGAGCCT	AAGGGC^GGCCcCCTAGACTTC	C		82	Shabbir	JMG	43	634	2006	16459341	CD063546	null	222662
5	DM	LIG4	LIG4 syndrome	NM_002312.3:c.128delT	null	chr13:108863489 (-)	null	CAGAAAAAATCAGACACTTCAGGGAATTTT[T/-]AGATTCTTGGAGAAAATTTCATGATGCTCT	AGGGAA^TTTTtAGATTCTTGG	T		42	Murray	HUM MUT	35	76	2014	24123394	CD141057	null	3981
5	FP	LILRA3	Leukocyte Ig-like receptor 3 deficiency	NM_006865.3:c.340delC	null	chr19:54803484 (-)	null	ACTGCAGGCCTCTCAGAGAGCAGTGACCCC[C/-]TGGAGCTGGTGGTGACAGGTGAGCTGACAC	AGCAGT^GACCcCCTGGAGCTG	C		112	Hirayasu	HUM GENET	119	436	2006	16501917	CD068298	rs201804218	11026
5	DM	LIPA	Cholesterol ester storage disease	NM_000235.2:c.1028delG	null	chr10:90974757 (-)	null	TGCTTGTGCCGACTGCAGTCTGGAGCGGGG[G/-]TCACGACTGGCTTGCAGATGTCTACGACGT	TCTGG^AGCGGgGGTCACGACT	G		341	Lohse	JLR	41	23	2000	10627498	CD004091	null	3988
5	DM	LMAN1	Factor V and factor VIII deficiency, combined	NM_005570.3:c.1524delA	null	chr18:56998334 (-)	null	TAGGTCTCAGCAAGAAGCAGCTGCCAAAAA[A/-]TTCTTTTGACTACCATTTTCCTGTGTACTT	AGCTGCC^AAAaAATTCTTTTG	A		507	Nichols	BLOOD	93	2261	1999	10090935	CD991783	null	3998
5	DM	LMAN1	Factor V and factor VIII deficiency, combined	NM_005570.3:c.912delA	null	chr18:57013194 (-)	null	GCACTTTCAACAAGAATTGGATAAAAAAAA[A/-]GAGGAATTCCAGAAGGGCCACCCCGACCTC	ATAAA^AAAAAaGAGGAATTCC	A		303	Patel	BLOOD	114	Ab4448	2009	ABST	CD099553	null	3998
5	DM	LMAN1	Factor V and factor VIII deficiency, combined	NM_005570.3:c.23delG	null	chr18:57026454 (-)	null	AATCCAAGATGGCGGGATCCAGGCAAAGGG[G/-]TCTCCGGGCCAGAGTTCGGCCGCTGTTCTG	CAGGCAA^AGGgGTCTCCGGGC	G		7	Neerman-Arbez	BLOOD	93	2253	1999	10090934	CD991778	null	3998
5	DM	LMNA	Muscular dystrophy, limb girdle	NM_170707.3:c.859delG	null	chr1:156105026 (+)	null	TCTGCTGAGAGGAACAGCAACCTGGTGGGG[G/-]CTGCCCACGAGGAGCTGCAGCAGTCGCGCA	CCTGGTG^GGGgCTGCCCACGA	G		286	Benedetti	NEUROLOGY	69	1285	2007	17377071	CD078698	rs59564495	4000
5	DM	LMX1B	Nail patella syndrome	NM_002316.3:c.603delG	null	chr9:129455464 (+)	null	TGAAGATGGGGACATGAAGCCGGCCAAGGG[G/-]CAGGGCAGTCAGAGCAAGGGCAGCGGGGAT	CCGGCC^AAGGgGCAGGGCAGT	G		200	McIntosh	AJHG	63	1651	1998	9837817	CD982747	null	4010
5	DM	LRAT	Retinitis punctata albescens	NM_004744.3:c.12delC	null	chr4:155665490 (+)	null	ACGCCCTCTTCCCTGCAGGATGAAGAACCC[C/-]ATGCTGGAGGTGGTGTCTTTACTACTGGAG	TGAAG^AACCCcATGCTGGAGG	C		3	Littink	OPHTHALMOL	119	1899	2012	22559933	CD127891	null	9227
5	DM	LRTOMT	Sensorineural hearing loss	NM_001145308.4:c.107delC	null	chr11:71817005 (+)	null	ACCCCAGGGCCCAGGTAGGGACCATGTCCC[C/-]TGCCATTGCATTGGCCTTCCTGCCACTGGT	ACCATG^TCCCcTGCCATTGCA	C		35	Vanwesemael	AJMGA	155	2021	2011	21739586	CD116068	null	220074
5	DM	LTBP4	Craniofacial anomalies, pulmonary/visceral disruption & skin laxity	null	null	null	null	null	ATGCGCG^TCCcCGCTGCCCGG	C		263	Urban	AJHG	85	593	2009	19836010	CD097833	null	8425
5	DM	LYST	Chediak-Higashi syndrome	NM_000081.2:c.2454delA	null	chr1:235969982 (-)	null	CTTAAATGGTATTCGAAGTCATTCTCTAAA[A/-]GCATTTGAAACTCTGATAATCAGCCTAGGG	CATTCT^CTAAaAGCATTTGAA	A		817	Karim	AJMG	108	16	2002	11857544	CD021810	rs80338648	1130
5	DM	LYST	Chediak-Higashi syndrome	NM_000081.2:c.10395delA	null	chr1:235860552 (-)	null	TTCATTTTAGAGTCCTTTGTCATGGATAAA[A/-]GGCTTGAAATGGGGGGAATACGTGGGTTCC	TCATGG^ATAAaAGGCTTGAAA	A		3464	Karim	AJMG	108	16	2002	11857544	CD021812	rs80338670	1130
5	DM	LYST	Chediak-Higashi syndrome	NM_000081.2:c.2623delT	null	chr1:235969813 (-)	null	TCAGATTCTCCTCAGAGTCTCAGCAAATTT[T/-]ATGCTGGCCTCAAAGAAGCTTATCCAAAGA	TCAGC^AAATTtTATGCTGGCC	T		873	Dufourcq-Lagelouse	EJHG	7	633	1999	10482950	CD992261	rs80338649	1130
5	DM	LYST	Chediak-Higashi syndrome	NM_000081.2:c.9893delT	null	chr1:235875389 (-)	null	CTGATGTGAAAGAACTTATCCCAGAGTTTT[T/-]CTATCTTCCAGAGTTCCTAGTTAACCGTGA	TCCCA^GAGTTtTTCTATCTTC	T		3296	Zarzour	MGM	85	125	2005	15896657	CD052096	rs80338668	1130
5	DM	LZTR1	Schwannomatosis	NM_006767.3:c.27delG	null	chr22:21336687 (+)	null	CGGGATGGCTGGACCGGGCAGCACGGGGGG[G/-]CAGATCGGGGCTGCGGCCCTGGCAGGCGGC	GCACG^GGGGGgCAGATCGGGG	G		8	Piotrowski	NAT GENET	46	182	2014	24362817	CD140921	null	8216
5	DM	MC2R	Glucocorticoid deficiency	NM_000529.2:c.702delC	null	chr18:13884816 (-)	null	GCTCGGGGTCTTCATCTTCTGCTGGGCCCC[C/-]TTTGTGCTTCATGTCCTCTTGATGACATTC	GCTGG^GCCCCcTTTGTGCTTC	C		233	Chan	CLIN END	71	171	2009	19170705	CD094229	null	4158
5	DM	MECP2	Rett syndrome	NM_004992.3:c.431delA	null	chrX:153296848 (-)	null	CTAAAGTGGAGTTGATTGCGTACTTCGAAA[A/-]GGTAGGCGACACATCCCTGGACCCTAATGA	GTACTTC^GAAaAGGTAGGCGA	A		143	De Bona	EJHG	8	325	2000	10854091	CD001508	rs61748400	4204
5	DM	MECP2	Rett syndrome	NM_004992.3:c.906delC	null	chrX:153296373 (-)	null	TATCCGATCTGTGCAGGAGACCGTACTCCC[C/-]ATCAAGAAGCGCAAGACCCGGGAGACGGTC	ACCGTA^CTCCcCATCAAGAAG	C		301	Philippe	EJMG	49	9	2006	16473305	CD067879	rs267608548	4204
5	DM	MECP2	Rett syndrome	NM_004992.3:c.495delC	null	chrX:153296784 (-)	null	TGACTTCACGGTAACTGGGAGAGGGAGCCC[C/-]TCCCGGCGAGAGCAGAAACCACCTAAGAAG	AGAGGG^AGCCcCTCCCGGCGA	C		164	Milunsky	GENET TEST	5	321	2001	11960578	CD014928	rs267608489	4204
5	DM	MECP2	Rett syndrome	NM_004992.3:c.76delC	null	chrX:153297959 (-)	null	CAGGACCTCCAGGGCCTCAAGGACAAACCC[C/-]TCAAGTTTAAAAAGGTGAAGAAAGATAAGA	AGGAC^AAACCcCTCAAGTTTA	C		24	Nielsen	EJHG	9	178	2001	11313756	CD010627	rs61754426	4204
5	DM	MECP2	Rett syndrome	NM_004992.3:c.753delC	null	chrX:153296526 (-)	null	ATCCACCCAGGTCATGGTGATCAAACGCCC[C/-]GGCAGGAAGCGAAAAGCTGAGGCCGACCCT	ATCAAA^CGCCcCGGCAGGAAG	C		250	Buyse	AJHG	67	1428	2000	11055898	CD003534	rs61750231	4204
5	DM?	MECP2	Rett syndrome	NM_004992.3:c.215delC	null	chrX:153297820 (-)	null	CAGAGACATCAGAAGGGTCAGGCTCCGCCC[C/-]GGCTGTGCCGGAAGCTTCTGCCTCCCCCAA	GGCTCC^GCCCcGGCTGTGCCG	C		71	Ravn	OJRD	6		2011	21878110	CD116883	null	4204
5	DM	MECP2	Rett syndrome	NM_004992.3:c.806delG	null	chrX:153296473 (-)	null	CCGACCCTCAGGCCATTCCCAAGAAACGGG[G/-]CCGAAAGCCGGGGAGTGTGGTGGCAGCCGC	CAAGAAA^CGGgGCCGAAAGCC	G		268	Wan	AJHG	65	1520	1999	10577905	CD993407	rs61750241	4204
5	DM	MECP2	Rett syndrome	NM_004992.3:c.566delG	null	chrX:153296713 (-)	null	CCAAAGCTCCAGGAACTGGCAGAGGCCGGG[G/-]ACGCCCCAAAGGGAGCGGCACCACGAGACC	CAGAGGC^CGGgGACGCCCCAA	G		188	Vacca	J MOL MED	78	648	2001	11269512	CD010630	rs61749708	4204
5	DM	MECP2	Rett syndrome	NM_004992.3:c.819delG	null	chrX:153296460 (-)	null	CATTCCCAAGAAACGGGGCCGAAAGCCGGG[G/-]AGTGTGGTGGCAGCCGCTGCCGCCGAGGCC	CGAAAG^CCGGgGAGTGTGGTG	G		272	Milunsky	GENET TEST	5	321	2001	11960578	CD014929	rs267608530	4204
5	DM	MECP2	Rett syndrome	NM_004992.3:c.695delG	null	chrX:153296584 (-)	null	TCAAGATGCCTTTTCAAACTTCGCCAGGGG[G/-]CAAGGCTGAGGGGGGTGGGGCCACCACATC	CTTCG^CCAGGgGGCAAGGCTG	G		230	Obata	JMG	37	608	2000	10991688	CD002175	rs63260260	4204
5	DM	MECP2	Rett syndrome	NM_004992.3:c.710delG	null	chrX:153296569 (-)	null	AAACTTCGCCAGGGGGCAAGGCTGAGGGGG[G/-]TGGGGCCACCACATCCACCCAGGTCATGGT	AGGCT^GAGGGgGGTGGGGCCA	G		235	Amir	ANN NEUROL	47	670	2000	10805343	CD001509	rs61749743	4204
5	DM	MECP2	Rett syndrome	NM_004992.3:c.678delT	null	chrX:153296601 (-)	null	TCCTGGGAAGCTCCTTGTCAAGATGCCTTT[T/-]CAAACTTCGCCAGGGGGCAAGGCTGAGGGG	AGATG^CCTTTtCAAACTTCGC	T		225	Chapleau	AJMGA	161	1638	2013	23696494	CD135740	null	4204
5	DM	MEGF10	EMARDD	NM_032446.2:c.1325delC	null	chr5:126754831 (+)	null	TGCCTGTCTAGGGAATTGACTGCTCTACCC[C/-]ATGCCCTCTGGGAACCTATGGGATAAACTG	TGCTCT^ACCCcATGCCCTCTG	C		441	Logan	NAT GENET	43	1189	2011	22101682	CD119836	null	84466
5	DM	MEN1	Multiple endocrine neoplasia 1	NM_130799.2:c.878delC	null	chr11:64574517 (-)	null	TGGCAGATCTAGAGGAGCTGGAGCCCACCC[C/-]TGGCCGGCCAGACCCACTCACCCTCTACCA	GAGCCC^ACCCcTGGCCGGCCA	C		292	Horiuchi	ST	43	894	2013	23052745	CD129473	null	4221
5	DM	MEN1	Multiple endocrine neoplasia 1	NM_130799.2:c.1119delC	null	chr11:64573173 (-)	null	GTTCTTTGAAGTAGCCAATGATGTCATCCC[C/-]AACCTGCTGAAGGAGGCAGCCAGCTTGCTG	GATGTC^ATCCcCAACCTGCTG	C		372	Bassett	AJHG	62	232	1998	9463336	CD982771	null	4221
5	DM	MEN1	Multiple endocrine neoplasia 1	NM_130799.2:c.1478delC	null	chr11:64572161 (-)	null	CACGGCGGGAGTCCAAGCCAGAGGAGCCCC[C/-]GCCGCCCAAGAAGCCAGCACTGGACAAGGG	CAGAG^GAGCCcCCGCCGCCCA	C		491	Schaaf	ECED	115	509	2007	17853334	CD077412	null	4221
5	DM	MEN1	Multiple endocrine neoplasia 1	NM_130799.2:c.207delC	null	chr11:64577375 (-)	null	CGAGCTCACCTTCCAGCCCAGCCCCGCCCC[C/-]GACCCGCCTGGCGGCCTCACCTACTTTCCC	CAGCCCC^GCCcCCGACCCGCC	C		68	Agarwal	HMG	6	1169	1997	9215689	CD972303	null	4221
5	DM	MEN1	Multiple endocrine neoplasia 1	NM_130799.2:c.1546delC	null	chr11:64572093 (-)	null	ACCGGCCAGGGTGCAGTGTCAGGACCCCCC[C/-]GGAAGCCTCCTGGGACTGTCGCTGGCACAG	GTCAGGA^CCCcCCCGGAAGCC	C		514	Agarwal	HMG	6	1169	1997	9215689	CD972318	null	4221
5	DM	MEN1	Multiple endocrine neoplasia 1	NM_130799.2:c.490delG	null	chr11:64575527 (-)	null	AGCTCCGGTGTGGCCTTTGCTGTGGTTGGG[G/-]CCTGCCAGGCCCTGGGTCTCCGGGATGTCC	CTGTG^GTTGGgGCCTGCCAGG	G		162	Teh	JCEM	83	2621	1998	9709921	CD982760	null	4221
5	DM	MEN1	Multiple endocrine neoplasia 1	NM_130799.2:c.571delG	null	chr11:64575446 (-)	null	CATGCCTGGGTAGTGTTTGGGCCCAATGGG[G/-]AGCAGACAGCTGAGGTCACCTGGCACGGCA	GGCCC^AATGGgGAGCAGACAG	G		189	Ellard	CLIN END	62	169	2005	15670192	CD055708	null	4221
5	DM	MEN1	Multiple endocrine neoplasia 1	NM_130799.2:c.1174delG	null	chr11:64573118 (-)	null	TTGCTGGAGGCGGGCGAGGAGCGGCCGGGG[G/-]AGCAAAGCCAGGTGAAAGGCTGGAGCTCCA	GAGCGG^CCGGgGGAGCAAAGC	G		390	Agarwal	HMG	6	1169	1997	9215689	CD972315	null	4221
5	DM	MEOX1	Klippel-Feil syndrome	NM_004527.3:c.94delG	null	chr17:41738809 (-)	null	CTTCGAAACCCCCACTCGGAAGGCAATGGG[G/-]CCTCAGGGCTACCCCACTACCCGCCCACCC	AGGCAAT^GGGgCCTCAGGGCT	G		31	Mohamed	AJHG	92	157	2013	23290072	CD130318	null	4222
5	DM	MFRP	Nanophthalmos hyperopia	NM_031433.2:c.498delC	null	chr11:119216273 (-)	null	CAGCCCTAACTACCCAGACCCTTACCCCCC[C/-]AACACCCACTGCGTGTGGCATATCCAGGTG	ACCCT^TACCCcCCCAACACCC	C		164	Sundin	PNAS	102	9553	2005	15976030	CD052468	null	83552
5	FP	MICB	Null allele	NM_005931.3:c.205delC	null	chr6:31473528 (+)	null	TATGACAGGCAGAAACGCAGGGCAAAGCCC[C/-]AGGGACAGTGGGCAGAAAATGTCCTGGGAG	GGGCA^AAGCCcCAGGGACAGT	C		67	Schroeder	TISS ANT	64	276	2004	15304008	CD045565	rs45459705	4277
5	DM	MID1	Opitz G/BBB syndrome	NM_000381.3:c.1798delC	null	chrX:10417614 (-)	null	AGCAAGGAAATCCCCATTGAGCCTGCCCCC[C/-]ACCTCCGGCGCGTGGGCATCCTGCTGGACT	GAGCCT^GCCCcCCACCTCCGG	C		598	Ferrentino	HUM MUT	28	206	2007	17221865	CD071368	null	4281
5	DM	MIP	Cataract, autosomal dominant	NM_012064.3:c.638delG	null	chr12:56845218 (-)	null	TGTACTGGGTAGGCCCAATCATTGGAGGGG[G/-]TCTGGGCAGCCTCCTGTACGACTTTCTTCT	TCATT^GGAGGgGGTCTGGGCA	G		211	Geyer	AJO	141	761	2006	16564824	CD061440	null	4284
5	DM	MITF	Waardenburg syndrome 2	NM_000248.3:c.806delA	null	chr3:70008519 (+)	null	GAGAACAGCAACGCGCAAAAGAACTTGAAA[A/-]CCGACAGAAGAAACTGGAGCACGCCAACCG	GAACTT^GAAAaCCGACAGAAG	A		268	Pingault	HUM MUT	31	391	2010	20127975	CD101996	null	4286
5	DM	MKS1	Meckel syndrome	NM_017777.3:c.811delC	null	chr17:56290390 (-)	null	TGGAAATATACGATCGACAATGTTTCCCCC[C/-]ACGCACAGCCGGAGGAGGAGGAGCGGGAAC	TGTTTCC^CCCcACGCACAGCC	C		270	Szymanska	CILIA	1	18	2012	23351400	CD1212117	null	54903
5	DM	MLH1	Colorectal cancer, non-polyposis	NM_000249.3:c.2009delA	null	chr3:37090414 (+)	null	CTTTGGACCAGGTGAATTGGGACGAAGAAA[A/-]GGAATGTTTTGAAAGCCTCAGTAAAGAATG	GGACGAA^GAAaAGGAATGTTT	A		669	Mangold	IJC	116	692	2005	15849733	CD056177	rs63750740	4292
5	DM	MLH1	Colorectal cancer, non-polyposis	NM_000249.3:c.503delA	null	chr3:37050354 (+)	null	ACATAGCCACGAGGAGAAAAGCTTTAAAAA[A/-]TCCAAGTGAAGAATATGGGAAAATTTTGGA	AAGCT^TTAAAaAATCCAAGTG	A		166	Tournier	HUM MUT	23	379	2004	15024732	CD040909	null	4292
5	DM	MLH1	Colorectal cancer, non-polyposis	NM_000249.3:c.1310delC	null	chr3:37067399 (+)	null	AAGATGAGGAGATGCTTGAACTCCCAGCCC[C/-]TGCTGAAGTGGCTGCCAAAAATCAGAGCTT	ACTCCCA^GCCcCTGCTGAAGT	C		436	Kruger	HUM MUT	24	351	2004	15365996	CD042873	rs63750748	4292
5	DM	MLH1	Colorectal cancer, non-polyposis	NM_000249.3:c.413delC	null	chr3:37048514 (+)	null	CAAGTTACTCAGATGGAAAACTGAAAGCCC[C/-]TCCTAAACCATGTGCTGGCAATCAAGGGAC	CTGAAA^GCCCcTCCTAAACCA	C		137	Sjursen	JMG	47	579	2010	20587412	CD105398	null	4292
5	DM	MLH1	Colorectal cancer, non-polyposis	NM_000249.3:c.1946delC	null	chr3:37090057 (+)	null	TACCCCTTCTGATTGACAACTATGTGCCCC[C/-]TTTGGAGGGACTGCCTATCTTCATTCTTCG	ACTAT^GTGCCcCCTTTGGAGG	C		647	Wu	AJHG	65	1291	1999	10521294	CD994011	null	4292
5	DM	MLH1	Colorectal cancer, non-polyposis	NM_000249.3:c.1489delC	null	chr3:37070354 (+)	null	CGAAAGGAAATGACTGCAGCTTGTACCCCC[C/-]GGAGAAGGATCATTAACCTCACTAGTGTTT	GCTTGT^ACCCcCCGGAGAAGG	C		495	Hampel	NEJM	352	1851	2005	15872200	CD051759	rs63750855	4292
5	DM	MLH1	Colorectal cancer, non-polyposis	NM_000249.3:c.67delG	null	chr3:37035105 (+)	null	GAGACAGTGGTGAACCGCATCGCGGCGGGG[G/-]AAGTTATCCAGCGGCCAGCTAATGCTATCA	ATCGCG^GCGGgGGAAGTTATC	G		21	Domingo	JMG	41	664	2004	15342696	CD042609	rs63750822	4292
5	DM	MMP20	Amelogenesis imperfecta	NM_004771.3:c.359delA	null	chr11:102487558 (-)	null	TCTTCCCTGGTGAACCCAAATGGAAAAAAA[A/-]TACTTTGACATACAGGTAATGAGATCAAGT	TGGAAA^AAAAaTACTTTGACA	A		119	Gasse	JDR	epub	epub	2013	23625376	CD134338	null	9313
5	DM	MNX1	Sacral agenesis	NM_005515.3:c.340delC	null	chr7:156802705 (-)	null	GGCGGCACGGGCGGCGGGCACGGGGGGCCC[C/-]ACCACCACGCGCATCCGGGCGCAGCGGCCG	ACGGG^GGGCCcCACCACCACG	C		112	Ross	NAT GENET	20	358	1998	9843207	CD982682	null	3110
5	DM	MNX1	Currarino syndrome	NM_005515.3:c.407delG	null	chr7:156802638 (-)	null	CCGCCGCCGCCGCCGCCGCCGCCGCTGGGG[G/-]CCTGGCGCTGGGGCTGCACCCTGGGGGCGC	CCGCC^GCTGGgGGCCTGGCGC	G		134	Hagan	AJHG	66	1504	2000	10749657	CD003851	null	3110
5	DM	MNX1	Currarino syndrome	NM_005515.3:c.336delG	null	chr7:156802709 (-)	null	CGGCGGCGGCACGGGCGGCGGGCACGGGGG[G/-]CCCCACCACCACGCGCATCCGGGCGCAGCG	CGGGCAC^GGGgGGCCCCACCA	G		111	Hagan	AJHG	66	1504	2000	10749657	CD003849	null	3110
5	DM	MOCS1	Molybdenum cofactor deficiency	NM_005943.5:c.291delC	null	chr6:39893549 (-)	null	CATGCCCGAGGAGGGGGTCCCGCTGACCCC[C/-]AAAGCCAACCTGCTGACCACAGAGGAGATC	CCCGCTG^ACCcCCAAAGCCAA	C		96	Reiss	HUM MUT	21	569	2003	12754701	CD031512	null	4337
5	DM	MOCS1	Molybdenum cofactor deficiency	NM_005943.5:c.721delC	null	chr6:39881097 (-)	null	GACTTTGCGGCCTTGACTGAGGGCCTCCCC[C/-]TGGATGTGCGCTTCATAGAGTATATGCCCT	GGGCCTC^CCCcTGGATGTGCG	C		240	Reiss	HUM MUT	32	10	2011	21031595	CD111818	null	4337
5	DM	MSH2	Colorectal cancer, non-polyposis	NM_000251.2:c.705delA	null	chr2:47639612 (+)	null	AGAAAGAAAAAAAGCTGACTTTTCCACAAA[A/-]GACATTTATCAGGACCTCAACCGGTTGTTG	ACTTT^TCCACaAAAGACATTT	A		233	Zidan	FAM CAN	7	135	2008	17661183	CD084777	null	4436
5	DM	MSH2	CNS tumour and lymphoma	NM_000251.2:c.454delA	null	chr2:47637320 (+)	null	TCAGCTTCCATTGGTGTTGTGGGTGTTAAA[A/-]TGTCCGCAGTTGATGGCCAGAGACAGGTTG	TGGGT^GTTAAaATGTCCGCAG	A		150	Bougeard	AJHG	72	213	2003	12549480	CD030153	rs63751449	4436
5	DM	MSH2	Colorectal cancer, non-polyposis	NM_000251.2:c.1413delA	null	chr2:47690196 (+)	null	GCAGGTGGAAAACCATGAATTCCTTGTAAA[A/-]CCTTCATTTGATCCTAATCTCAGTGAATTA	TTCCTT^GTAAaACCTTCATTT	A		470	Yoon	CGC	188	61	2009	19100506	CD090031	null	4436
5	DM	MSH2	Colorectal cancer, non-polyposis	NM_000251.2:c.1977delA	null	chr2:47702381 (+)	null	ATTTATTCCTAATGACGTATACTTTGAAAA[A/-]GATAAACAGATGTTCCACATCATTACTGGT	ACTTT^GAAAAaGATAAACAGA	A		658	Parc	JMG	40	208	2003	12624141	CD036114	null	4436
5	DM	MSH2	Colorectal cancer, non-polyposis	NM_000251.2:c.746delA	null	chr2:47639653 (+)	null	AGGACCTCAACCGGTTGTTGAAAGGCAAAA[A/-]GGGAGAGCAGATGAATAGTGCTGTATTGCC	TGAAA^GGCAAaAAGGGAGAGC	A		247	Rey	CGC	155	149	2004	15571801	CD043955	rs63749832	4436
5	DM	MSH2	Colorectal cancer, non-polyposis	NM_000251.2:c.2647delA	null	chr2:47709930 (+)	null	CATTCACATGTGTTTCAGCAAGGTGAAAAA[A/-]TTATTCAGGAGTTCCTGTCCAAGGTGAAAC	CAAGGT^GAAAaAATTATTCAG	A		881	Percesepe	JCO	19	3944	2001	11579115	CD014931	rs63750084	4436
5	DM	MSH2	Colorectal cancer, non-polyposis	NM_000251.2:c.687delA	null	chr2:47639594 (+)	null	AGGAGGAATTCTGATCACAGAAAGAAAAAA[A/-]GCTGACTTTTCCACAAAAGACATTTATCAG	CAGAA^AGAAAaAAAGCTGACT	A		227	Wang	HUM GENET	105	79	1999	10480359	CD991799	rs63749897	4436
5	DM	MSH2	Colorectal cancer, non-polyposis	NM_000251.2:c.633delG	null	chr2:47637499 (+)	null	ACCCGGAGGAGAGACTGCTGGAGACATGGG[G/-]AAACTGAGACAGGTAAGCAAATTGAGTCTA	GGAGAC^ATGGgGAAACTGAGA	G		210	Yoon	CGC	188	61	2009	19100506	CD090030	null	4436
5	DM	MSH2	Colorectal cancer, non-polyposis	NM_000251.2:c.119delG	null	chr2:47630449 (+)	null	CGACCACCACAGTGCGCCTTTTCGACCGGG[G/-]CGACTTCTATACGGCGCACGGCGAGGACGC	TTTCGAC^CGGgGCGACTTCTA	G		39	Caluseriu	HUM MUT	17	521	2001	11385712	CD012007	rs63750984	4436
5	DM	MSH2	Colorectal cancer, non-polyposis	NM_000251.2:c.187delG	null	chr2:47630517 (+)	null	GCCGCCCGGGAGGTGTTCAAGACCCAGGGG[G/-]TGATCAAGTACATGGGGCCGGCAGGTGAGG	AAGACC^CAGGgGGTGATCAAG	G		61	Mangold	IJC	116	692	2005	15849733	CD056184	rs63750160	4436
5	DM	MSH2	Colorectal cancer, non-polyposis	NM_000251.2:c.110delT	null	chr2:47630440 (+)	null	CGGAGAAGCCGACCACCACAGTGCGCCTTT[T/-]CGACCGGGGCGACTTCTATACGGCGCACGG	AGTGCGC^CTTtTCGACCGGGG	T		36	Wolf	WKW	117	269	2005	15926618	CD057525	rs63751056	4436
5	DM	MSH2	Colorectal cancer, non-polyposis	NM_000251.2:c.2352delT	null	chr2:47705552 (+)	null	TGGTGCTTTTTGCATGTTTGCAACCCATTT[T/-]CATGAACTTACTGCCTTGGCCAATCAGATA	GCAACC^CATTtTCATGAACTT	T		783	Nilbert	FAM CAN	8	75	2009	18566915	CD092674	null	4436
5	DM	MSH2	Endometrial cancer	NM_000251.2:c.882delT	null	chr2:47641497 (+)	null	CAACTTTGGACAGTTTGAACTGACTACTTT[T/-]GACTTCAGCCAGTATATGAAATTGGATATT	TGACT^ACTTTtGACTTCAGCC	T		293	Lim	JJCO	40	1121	2010	20965939	CD107812	null	4436
5	DM	MSH2	Colorectal cancer, non-polyposis	NM_000251.2:c.264delT	null	chr2:47635592 (+)	null	TGTGCTTAGTAAAATGAATTTTGAATCTTT[T/-]GTAAAAGATCTTCTTCTGGTTCGTCAGTAT	TTGAA^TCTTTtGTAAAAGATC	T		87	Parc	JMG	40	208	2003	12624141	CD036107	null	4436
5	DM	MSH2	Colorectal cancer, non-polyposis	NM_000251.2:c.1308delT	null	chr2:47672718 (+)	null	AAAACACCAGAAATTATTGTTGGCAGTTTT[T/-]GTGACTCCTCTTACTGATCTTCGTTCTGAC	TGGCA^GTTTTtGTGACTCCTC	T		435	Jasperson	FAM CAN	9	99	2010	19731080	CD105876	null	4436
5	DM	MSH6	Endometrial cancer	NM_000179.2:c.3261delC	null	chr2:48030647 (+)	null	AGTAATTCTGTTGCCGGAAGATACCCCCCC[C/-]TTCTTAGAGCTTAAAGGATCACGCCATCCT	AAGAT^ACCCCcCCCTTCTTAG	C		1085	Wijnen	NAT GENET	23	142	1999	10508506	CD992268	rs267608078	2956
5	DM	MSH6	Endometrial cancer	NM_000179.2:c.1784delT	null	chr2:48026906 (+)	null	TAGTGGCACACTATCCCCCAGTACAAGTTT[T/-]ATTTGAAAAAGGAAATCTCTCAAAGGAAAC	AGTACAA^GTTtTATTTGAAAA	T		594	Wijnen	NAT GENET	23	142	1999	10508506	CD992267	rs267608050	2956
5	DM	MSH6	Colorectal cancer, non-polyposis	NM_000179.2:c.3312delT	null	chr2:48030698 (+)	null	ACGCCATCCTTGCATTACGAAGACTTTTTT[T/-]GGAGATGATTTTATTCCTAATGACATTCTA	CGAAG^ACTTTtTTTGGAGATG	T		1102	Malander	GYN ONC	101	238	2006	16360201	CD065767	null	2956
5	DM	MTM1	Myotubular myopathy	NM_000252.2:c.473delA	null	chrX:149807444 (+)	null	AGCCATTATTTGCATTTTTAAATGAAGAAA[A/-]GTTTAACGTGGATGGATGGACAGTTTACAA	AATGAA^GAAAaGTTTAACGTG	A		157	Lee	JCNEUR	9	57	2013	23346162	CD130972	null	4534
5	DM	MTM1	Myotubular myopathy	NM_000252.2:c.1792delC	null	chrX:149840048 (+)	null	TCACCTTCCAGTCCTTCGCAAATGATGCCC[C/-]ATGTGCAAACTCACTTCTGAGGGGGGACCC	AAATG^ATGCCcCATGTGCAAA	C		596	Herman	HUM MUT	19	114	2002	11793470	CD020239	null	4534
5	DM	MTM1	Myotubular myopathy	NM_000252.2:c.605delT	null	chrX:149809818 (+)	null	ATGAGCTCTGTGACACTTACCCTGCTCTTT[T/-]GGTGGTTCCGTATCGTGCCTCAGATGATGA	CCCTGCT^CTTtTGGTGGTTCC	T		201	Herman	HUM MUT	19	114	2002	11793470	CD020238	null	4534
5	DM	MTR	Methionine synthase deficiency	NM_000254.2:c.381delA	null	chr1:236972045 (+)	null	GAACATGTGCTCTGCAGGAGTGGCCAGAAA[A/-]GCTGCCGAGGAGGTAACTCTCCAGACAGGT	GTGGCC^AGAAaAGCTGCCGAG	A		126	Watkins	AJHG	71	143	2002	12068375	CD021836	null	4548
5	DM	MTTP	Abetalipoproteinaemia	NM_000253.2:c.1147delA	null	chr4:100521801 (+)	null	GAAGCCATTTTGGACTTTTTGGATTTCAAA[A/-]GTGACAGCAGCATTATCCTCCAGGAGAGGT	TGGAT^TTCAAaAGTGACAGCA	A		381	Narcisi	AJHG	57	1298	1995	8533758	CD951787	null	4547
5	DM	MTTP	Abetalipoproteinaemia	NM_000253.2:c.1389delA	null	chr4:100527949 (+)	null	TAAGAAGTTAATCCTGGGAGGACTTGAAAA[A/-]GCAGAGAAAAAAGAGGACACCAGGATGTAT	AGGACTT^GAAaAAGCAGAGAA	A		462	Ohashi	JLR	41	1199	2000	10946006	CD004310	null	4547
5	DM	MUT	Methylmalonic aciduria	NM_000255.3:c.656delA	null	chr6:49425501 (-)	null	CTAAAGAGAAGCTTACTGGTACCATCCAAA[A/-]TGATATACTAAAGGAATTTATGGTTCGAAA	TACCATC^CAAaATGATATACT	A		218	Worgan	HUM MUT	27	31	2006	16281286	CD060625	null	4594
5	DM	MUTYH	Multiple colorectal adenomas	NM_001128425.1:c.1101delC	null	chr1:45797418 (-)	null	CTTCCCCAGAAAGGCCAGCCGCAAGCCCCC[C/-]AGGGAGGAGAGCTCTGCCACCTGTGTTCTG	CCGCAAG^CCCcCCAGGGAGGA	C		366	Dallosso	GUT	57	1252	2008	18515411	CD084161	null	4595
5	DM	MUTYH	MYH polyposis	NM_001128425.1:c.859delG	null	chr1:45797912 (-)	null	GATTTCAACCAAGCAGCCATGGAGCTAGGG[G/-]CCACAGTGTGTACCCCACAGCGCCCACTGT	TGGAG^CTAGGgGCCACAGTGT	G		285	Aretz	IJC	119	807	2006	16557584	CD066380	null	4595
5	DM	MVK	Hyperimmunoglobulin D and periodic fever syndrome	NM_000431.2:c.421delG	null	chr12:110019249 (+)	null	ATCGTAGTGTGGTCGGAGCTGCCCCCCGGG[G/-]CGGGCTTGGGCTCCAGCGCCGCCTACTCGG	GCCCCCC^GGGgCGGGCTTGGG	G		140	Kastner	LSDB166	PC	0	2006	LSDB	CD068237	rs104895361	4598
5	DM	MYBPC3	Cardiomyopathy, dilated	NM_000256.3:c.3735delC	null	chr11:47353702 (-)	null	GTTGACTCTGGAGATTAGAAAGCCCTGCCC[C/-]TTTGACGGGGGCATCTATGTCTGCAGGGCC	AGCCC^TGCCCcTTTGACGGGG	C		1244	Zimmerman	GENET MED	12	268	2010	20474083	CD1010234	null	4607
5	DM	MYBPC3	Cardiomyopathy, hypertrophic	NM_000256.3:c.459delC	null	chr11:47371611 (-)	null	TGGTCCTACCCCTGGAGCCCCCGATGACCC[C/-]ATTGGCCTCTTCGTGATGCGGCCACAGGAT	CCGAT^GACCCcATTGGCCTCT	C		152	Bashyam	MC BIO	360	373	2011	21959974	CD118277	null	4607
5	DM	MYBPC3	Cardiomyopathy, hypertrophic	NM_000256.3:c.1377delC	null	chr11:47364461 (-)	null	GACAGAGCCCCCTGTGCTCATCACGCGCCC[C/-]TTGGAGGACCAGCTGGTGATGGTGGGGCAG	TCACG^CGCCCcTTGGAGGACC	C		458	Lin	CJC	26	518	2010	21165360	CD109052	null	4607
5	DM	MYBPC3	Cardiomyopathy, hypertrophic	NM_000256.3:c.989delC	null	chr11:47367859 (-)	null	ACGTGTGGGAGATCCTACGGCAGGCACCCC[C/-]ATCTGAGTACGAGCGCATCGCCTTCCAGTA	CAGGCA^CCCCcATCTGAGTAC	C		329	Nannenberg	JACC	58	2406	2011	22115648	CD119714	null	4607
5	DM	MYBPC3	Cardiomyopathy, hypertrophic	NM_000256.3:c.3236delG	null	chr11:47354839 (-)	null	CCCAGGATCTCCGGGTGACTGACGCCTGGG[G/-]TCTTAATGTGGCTCTGGAGTGGAAGCCACC	GACGCC^TGGGgTCTTAATGTG	G		1078	Waldm√ºller	EJHF	13	1185	2011	21750094	CD115919	null	4607
5	DM	MYBPC3	Cardiomyopathy, hypertrophic	NM_000256.3:c.3617delG	null	chr11:47354127 (-)	null	ACACTGCTATGCTCTGCTGTGCTGTCCGGG[G/-]TAGCCCCAAGGTAGGGAACTTTAGGCGCTG	GCTGTC^CGGGgTAGCCCCAAG	G		1205	Witjas-Paalberends	CARDIO RES	epub	epub	2013	23674513	CD134735	null	4607
5	DM	MYBPC3	Cardiomyopathy, dilated	NM_000256.3:c.3297delG	null	chr11:47354778 (-)	null	CCAGGATGTCGGCAACACGGAGCTCTGGGG[G/-]TACACAGTGCAGAAAGCCGACAAGAAGACC	AGCTC^TGGGGgTACACAGTGC	G		1098	Waldm√ºller	EJHF	13	1185	2011	21750094	CD115920	null	4607
5	DM	MYBPC3	Cardiomyopathy, hypertrophic	NM_000256.3:c.1595delG	null	chr11:47364158 (-)	null	CGGGGCACTATGCACTGTGCACTAGCGGGG[G/-]CCAGGCGCTGGCTGAGCTCATTGTGCAGGG	GCACT^AGCGGgGGCCAGGCGC	G		530	Garc√≠a-Castro	REC	62	48	2009	19150014	CD092569	null	4607
5	DM	MYCN	Feingold syndrome	NM_005378.4:c.1338delA	null	chr2:16086162 (+)	null	GGAGCACCAGCTTTTGCTGGAAAAGGAAAA[A/-]TTGCAGGCAAGACAGCAGCAGTTGCTAAAG	GGAAAAG^GAAaAATTGCAGGC	A		445	van Bokhoven	NAT GENET	37	465	2005	15821734	CD056827	null	4613
5	DM	MYCN	Feingold syndrome	NM_005378.4:c.683delC	null	chr2:16082869 (+)	null	CGGTCGCCTCGGGGGCGGGTATTGCCGCCC[C/-]AGCCGGGGCCCCGGGGGTCGCCCCTCCGCG	TATTGCC^GCCcCAGCCGGGGC	C		227	Marcelis	HUM MUT	29	1125	2008	18470948	CD084163	null	4613
5	DM	MYCN	Feingold syndrome	NM_005378.4:c.1005delC	null	chr2:16085829 (+)	null	CATCCACCAGCAGCACAACTATGCCGCCCC[C/-]TCTCCCTACGTGGAGAGTGAGGATGCACCC	CTATGCC^GCCcCCTCTCCCTA	C		334	van Bokhoven	NAT GENET	37	465	2005	15821734	CD056826	null	4613
5	DM	MYCN	Feingold syndrome	NM_005378.4:c.302delG	null	chr2:16082488 (+)	null	CGGCCGAGGAGGACGCGTTCGGCCTGGGGG[G/-]ACTGGGTGGCCTCACCCCCAACCCGGTCAT	TCGGC^CTGGGgGGACTGGGTG	G		99	Marcelis	HUM MUT	29	1125	2008	18470948	CD084164	null	4613
5	FTV	MYEOV	Potential protein deficiency	NM_138768.2:c.813delG	null	chr11:69063730 (+)	null	GACTGTTGTGACTGTTGAGGCCCTGGGGGG[G/-]TGGCGCATGGGAGTTAGGAGGACTGGCCAG	CCCTG^GGGGGgTGGCGCATGG	G		270	Ogata	PLOS ONE	9	e91598	2014	24637876	CD142839	null	26579
5	DM	MYH9	May-Hegglin anomaly	NM_002473.4:c.5821delG	null	chr22:36678776 (-)	null	CCCCGCCGAATGGCCCGGAAAGGCGCCGGG[G/-]ATGGCTCCGACGAAGAGGTAGATGGCAAAG	AAGGC^GCCGGgGATGGCTCCG	G		1939	Kunishima	JHG	46	722	2001	11776386	CD034476	null	4627
5	DM	MYL2	Muscle fibre disease, infantile, type 1, and cardiomypathy	NM_000432.3:c.431delC	null	chr12:111348951 (-)	null	AGGTTGACCAGATGTTCGCCGCCTTCCCCC[C/-]TGACGTGACTGGCAACTTGGACTACAAGAA	GCCTTC^CCCCcTGACGTGACT	C		143	Weterman	BRAIN	136	282	2013	23365102	CD130651	null	4633
5	DM	MYO15A	Hearing loss	NM_016239.3:c.1137delC	null	chr17:18023251 (+)	null	TGATCCCTACGGAGTCCACTACACCGTCCC[C/-]TATGCCGAAGGCGTCTATGGCGGTGGGGAC	ACACC^GTCCCcTATGCCGAAG	C		378	Schrauwen	AJMGA	161A	145	2013	23208854	CD136601	null	51168
5	DM	MYO5B	Microvillus inclusion disease	NM_001080467.2:c.2330delG	null	chr18:47432873 (-)	null	CCACCATCATGATCCAGAAAACTGTCCGGG[G/-]ATGGCTGCAGAAGGTGAAATATCACAGGCT	ACTGTC^CGGGgATGGCTGCAG	G		776	Szperl	JPGN	52	307	2011	21206382	CD111509	null	4645
5	DM	MYO7A	Usher syndrome 1b	NM_000260.3:c.6196delC	null	chr11:76922341 (+)	null	ATCCCCAAGCTGCTGCGGGAGCTGGTGCCC[C/-]AGGACCTTATCCGGCAGGTCTCACCTGATG	AGCTG^GTGCCcCAGGACCTTA	C		2064	Adato	AJHG	61	813	1997	9382091	CD972344	null	4647
5	DM	MYO7A	Usher syndrome 1b	NM_000260.3:c.223delG	null	chr11:76858934 (+)	null	CACGGCGTGGAGGACATGATCCGCCTGGGG[G/-]ACCTCAACGAGGCGGGCATCTTGCGCAACC	CCGCCTG^GGGgACCTCAACGA	G		74	Weston	AJHG	59	1074	1996	8900236	CD962091	null	4647
5	DM	MYOC	Glaucoma 1, open angle	NM_000261.1:c.822delC	null	chr1:171605758 (-)	null	TGGCAAGTATGGTGTGTGGATGCGAGACCC[C/-]AAGCCCACCTACCCCTACACCCAGGAGACC	TGCGA^GACCCcAAGCCCACCT	C		273	Banerjee	MOL VIS	18	1548	2012	22736945	CD125489	null	4653
5	DM	NAGLU	Sanfilippo syndrome B	NM_000263.3:c.2099delA	null	chr17:40696123 (+)	null	TCCCTTTCCAACAGCACCAGTTTGACAAAA[A/-]TGTCTTCCAACTGGAGCAGGCCTTCGTTCT	AGTTT^GACAAaAATGTCTTCC	A		698	Beesley	JMG	35	910	1998	9832037	CD982818	null	4669
5	DM	NAGLU	Sanfilippo syndrome B	NM_000263.3:c.867delC	null	chr17:40693070 (+)	null	CCTTCTGGCTCCGGAAGACCCCATATTCCC[C/-]ATCATCGGGAGCCTCTTCCTGCGAGAGCTG	CCATA^TTCCCcATCATCGGGA	C		288	Tang	CCA	419	33	2013	23380547	CD130687	null	4669
5	DM	NAGLU	Sanfilippo syndrome B	NM_000263.3:c.1335delC	null	chr17:40695359 (+)	null	CTCCACCATGGTAGGCACGGGCATGGCCCC[C/-]GAGGGCATCAGCCAGAACGAAGTGGTCTAT	GGGCATG^GCCcCCGAGGGCAT	C		444	Beesley	JMG	35	910	1998	9832037	CD982817	null	4669
5	DM	NAGLU	Sanfilippo syndrome B	NM_000263.3:c.59delG	null	chr17:40688349 (+)	null	TGGGGGTCCTTCTCCTGGCCGGGGCCGGGG[G/-]CGCGGCAGGCGACGAGGCCCGGGAGGCGGC	CCGGG^GCCGGgGGCGCGGCAG	G		18	Weber	EJHG	7	34	1999	10094189	CD992524	null	4669
5	DM?	NAP1L2	Schizophrenia	NM_021963.3:c.225delA	null	chrX:72434104 (-)	null	TGCTGCTGGGTCCGGGGAAGATGGGAAAAA[A/-]GGTGGCGATACTGATGAGGACTCAGAGGCA	ATGGG^AAAAAaGGTGGCGATA	A		74	Fromer	NATURE	506	179	2014	24463507	CD142825	null	4674
5	DM	NDUFS4	Leigh syndrome	NM_002495.2:c.462delA	null	chr5:52978985 (+)	null	CTATGACATTGAAGAGAGGAAGGTTCCAAA[A/-]CCCAAGTCCAAGTCTTATGGTGCAAACTTT	AGGTT^CCAAAaCCCAAGTCCA	A		153	Anderson	JIMD	31S2	S461	2008	19107570	CD088130	null	4724
5	DM	NEB	Nemaline myopathy	NM_004543.4:c.19527delT	null	chr2:152348252 (-)	null	TGTCTGGCGTACTAATCCTGGTTCGGTTTT[T/-]GACTATGATCCAGCAGAAGACAACATCCAG	TGGTTCG^GTTtTTGACTATGA	T		6508	Pelin	NEU DIS	12	680	2002	12207938	CD022164	null	4703
5	DM	NF1	Neurofibromatosis 1	NM_000267.3:c.5050delA	null	chr17:29653115 (+)	null	CGGCTGCTGACTGGCCTCAAAGGTAGCAAA[A/-]GGCTTGTTTTCATAGACTGTCCTGGGAAAC	AAGGT^AGCAAaAGGCTTGTTT	A		1682	Griffiths	FAM CAN	6	21	2007	16944272	CD076840	null	4763
5	DM	NF1	Neurofibromatosis 1	NM_000267.3:c.4702delA	null	chr17:29592287 (+)	null	CATGAAAAAGAAGAATTCAAGGCTTTGAAA[A/-]CGTTAAGTATTTTCTACCAAGCTGGGACTT	AGGCT^TTGAAaACGTTAAGTA	A		1566	Origone	HUM MUT	22	179	2003	12872266	CD032130	null	4763
5	DM	NF1	Neurofibromatosis 1	NM_000267.3:c.4489delA	null	chr17:29587508 (+)	null	CATCGTCTACTCTGGAACAATCAGGAGAAA[A/-]TTGGGCAGTATCTTTCCAGCAACAGGTAAG	ATCAG^GAGAAaATTGGGCAGT	A		1495	Fahsold	AJHG	66	790	2000	10712197	CD000978	null	4763
5	DM	NF1	Neurofibromatosis 1	NM_000267.3:c.2272delA	null	chr17:29554256 (+)	null	ATTTGCTTAGGAAGAGCAGCACTTCAGAAA[A/-]GAGTGATGGCACTGCTGAGGCGCATTGAGC	CACTT^CAGAAaAGAGTGATGG	A		756	Bongiorno	DT	21	S21	2008	19076627	CD087530	null	4763
5	DM	NF1	Neurofibromatosis 1	NM_000267.3:c.4308delA	null	chr17:29586088 (+)	null	GAGTATTGCCAATCATGTTCTCTTCACAAA[A/-]GAAGAACATATGCGGCCTTTCAATGATTTT	CTCTTC^ACAAaAGAAGAACAT	A		1435	Griffiths	FAM CAN	6	21	2007	16944272	CD076843	null	4763
5	DM	NF1	Neurofibromatosis 1	NM_000267.3:c.3186delA	null	chr17:29557932 (+)	null	ATCAAACCAAGCAGCAGATGATGATGTAAA[A/-]TGTCTTACAAGGTAAAAAAAGAATGACCTT	GATGAT^GTAAaATGTCTTACA	A		1061	Carmen Valero	JMD	13	113	2011	21354044	CD111469	null	4763
5	DM	NF1	Neurofibromatosis 1	NM_000267.3:c.3850delA	null	chr17:29562770 (+)	null	CTCTTCCGAGGCAACAGCTTGGCCAGTAAA[A/-]TAATGACATTCTGTTTCAAGGTTTGTATCA	TGGCC^AGTAAaATAATGACAT	A		1282	De Luca	HUM MUT	23	629	2004	15146469	CD041595	null	4763
5	DM	NF1	Neurofibromatosis 1	NM_000267.3:c.3897delA	null	chr17:29562962 (+)	null	GTAGGTATATGGTGCTACCTATCTACAAAA[A/-]CTCCTGGATCCTTTATTACGAATTGTGATC	ATCTA^CAAAAaCTCCTGGATC	A		1298	Polg·r	OH	152	415	2011	21362601	CD113786	null	4763
5	DM	NF1	Neurofibromatosis 1	NM_000267.3:c.233delA	null	chr17:29486056 (+)	null	AGAGAATATTTGGAGAAGCTGCTGAAAAAA[A/-]TTTATATCTCTCTCAGTTGATTATATTGGA	GCTGCT^GAAAaAAATTTATAT	A		76	Kluwe	HUM MUT	19	309	2002	11857752	CD020575	null	4763
5	DM	NF1	Neurofibromatosis 1	NM_000267.3:c.5458delC	null	chr17:29654769 (+)	null	TGGGAACTGTCACAGCCCGACTCTATCCCC[C/-]AACACACCAAGATTCGGCCAAAAGATGTCC	CTCTATC^CCCcAACACACCAA	C		1819	Pros	HUM MUT	29	E173	2008	18546366	CD086559	null	4763
5	DM	NF1	Neurofibromatosis 1	NM_000267.3:c.4076delC	null	chr17:29576103 (+)	null	CCATCATCAGTTCCTCCTCAGAATTCCCCC[C/-]TCAACTTCGAAGTGTGTGCCACTGTTTATA	TCAGAA^TTCCcCCCTCAACTT	C		1357	Upadhyaya	HUM GENET	99	88	1997	9003501	CD972355	null	4763
5	DM	NF1	Neurofibromatosis 1	NM_000267.3:c.2033delC	null	chr17:29553484 (+)	null	ATAGTGCAGCAGGATGCAGCGGAACCCCCC[C/-]GATTTGCCGACAAGCCCAGACCAAACTAGA	AGCGGA^ACCCcCCCGATTTGC	C		676	Fahsold	AJHG	66	790	2000	10712197	CD000963	null	4763
5	DM	NF1	Myelomonocytic leukaemia, juvenile	NM_000267.3:c.5930delG	null	chr17:29662036 (+)	null	TGTACCCATCTATTCAAGCAAAAATATGGG[G/-]AAGCCTTGGGCAGGTATTGAGTTTGCTCAA	AAAATA^TGGGgAAGCCTTGGG	G		1976	Sakaguchi	NAT GENET	45	937	2013	23832011	CD136813	null	4763
5	DM	NF1	Neurofibromatosis 1	NM_000267.3:c.1545delG	null	chr17:29546040 (+)	null	TTTTTCCTTGCAGAATCCAAGAAAACAGGG[G/-]CCCGAAACCCAAGGCAGTACAGCAGAATTA	AGAAAA^CAGGgGCCCGAAACC	G		514	Kluwe	HUM MUT	19	309	2002	11857752	CD020577	null	4763
5	DM	NF1	Neurofibromatosis 1	NM_000267.3:c.2546delG	null	chr17:29556179 (+)	null	ACATGACTGGCTTCCTTTGTGCCCTTGGGG[G/-]AGTGTGCCTCCAGCAGAGAAGCAATTCTGG	GCCCTT^GGGGgAGTGTGCCTC	G		848	Nemethova	AHG	77	364	2013	23758643	CD137163	null	4763
5	DM	NF1	Neurofibromatosis 1	NM_000267.3:c.6886delT	null	chr17:29667550 (+)	null	CAGGACTCGCCTCTGCACAAAGCCCTCTTT[T/-]GGGTAGCTGTGGCTGTGCTGCAGCTTGATG	AGCCCTC^TTTtGGGTAGCTGT	T		2295	Pros	HUM MUT	29	E173	2008	18546366	CD086567	null	4763
5	DM	NF1	Neurofibromatosis 1	NM_000267.3:c.7569delT	null	chr17:29683494 (+)	null	ACTTTTGTTTATAGGAACAAGGAAAAGTTT[T/-]GATCACTTGATATCAGACACAAAGGCTCCT	AGGAAA^AGTTtTGATCACTTG	T		2522	Fahsold	AJHG	66	790	2000	10712197	CD001000	null	4763
5	DM	NF1	Neurofibromatosis 1	NM_000267.3:c.4545delT	null	chr17:29588759 (+)	null	GGATCATAAAGCTGTTGGAAGACGACCTTT[T/-]GATAAGATGGCAACACTTCTTGCATACCTG	GACGA^CCTTTtGATAAGATGG	T		1514	Pros	HUM MUT	29	E173	2008	18546366	CD086553	null	4763
5	DM	NF1	Neurofibromatosis 1	NM_000267.3:c.3784delT	null	chr17:29562704 (+)	null	TTACTCTACCAACTGCTCTGGAACATGTTT[T/-]CTAAAGAAGTAGAATTGGCAGACTCCATGC	GGAAC^ATGTTtTCTAAAGAAG	T		1260	Maris	CANCER RES	66	6651	2002	12438263	CD025466	null	4763
5	DM	NF1	Neurofibromatosis 1	NM_000267.3:c.2835delT	null	chr17:29556468 (+)	null	CAAATTGAAGAATACCATCAGCAAGTTTTT[T/-]GACTCCCAAGGACAGGTAAAGTGTTCTCTT	CAGCAAG^TTTtTTGACTCCCA	T		944	De Luca	HUM MUT	23	629	2004	15146469	CD041594	null	4763
5	DM	NF2	Neurofibromatosis 2	NM_000268.3:c.482delG	null	chr22:30050680 (+)	null	GTGACTACGACCCCAGTGTTCACAAGCGGG[G/-]ATTTTTGGCCCAAGAGGAATTGCTTCCAAA	CACAAG^CGGGgATTTTTGGCC	G		160	Welling	HUM GENET	98	189	1996	8698340	CD962102	null	4771
5	DM	NF2	Neurofibromatosis 2	NM_000268.3:c.720delG	null	chr22:30057238 (+)	null	AGAGCTGCTGCTTGGAGTGGATGCCCTGGG[G/-]CTTCACATTTATGACCCTGAGAACAGACTG	GGATGCC^CTGgGGCTTCACAT	G		239	Kluwe	HUM GENET	98	534	1996	8882871	CD962103	null	4771
5	DM	NHLRC1	Myoclonic epilepsy of Lafora	NM_198586.2:c.612delT	null	chr6:18122226 (-)	null	CGATCGCTCCATCAAAGTGTTTGATTTTTT[T/-]GGCCAGATCAAGCTTGTCATTGGAGGCCAA	TGTTT^GATTTtTTTGGCCAGA	T		202	Franceschetti	EPILEPSIA	47	640	2006	16529633	CD054388	null	378884
5	DM	NHS	Nance-Horan syndrome	NM_198270.2:c.617delC	null	chrX:17705913 (+)	null	AGAGTAAGCTGAGTGTGTACTACCGCGCCC[C/-]GTGGCACCAGCAGCGCAACATCTTCCTCCC	CTACCGC^GCCcCGTGGCACCA	C		205	Coccia	HMG	18	2643	2009	19414485	CD094131	null	4810
5	DM	NIPBL	Cornelia de Lange syndrome	NM_133433.3:c.1784delA	null	chr5:36985066 (+)	null	TTGTTGGAAGTCTTAAATCTACACCAGAAA[A/-]CCATCCTGAGACACCTAAAAAAAAGTCTGA	TACACCA^GAAaACCATCCTGA	A		594	Bhuiyan	JMG	43	568	2006	16236812	CD063574	null	25836
5	DM	NIPBL	Cornelia de Lange syndrome	NM_133433.3:c.3327delA	null	chr5:37000497 (+)	null	GCTTCTAGCCTCTAGGAAACGACATAAAAA[A/-]GATGATGATAAAGCTTGGGAATATGAAGAG	GACAT^AAAAAaGATGATGATA	A		1108	Huisman	JMG	50	339	2013	23505322	CD138749	null	25836
5	DM	NKX2-1	Hypothyroidism & benign chorea	NM_001079668.2:c.915delC	null	chr14:36986774 (-)	null	AGACGGCAAACCGTGCCAGGCGGGTGCCCC[C/-]GCGCCGGGCGCCGCCAGCCTACAAGGCCAC	CGGGT^GCCCCcGCGCCGGGCG	C		304	Moya	JCEM	91	1832	2006	16507635	CD068687	null	7080
5	DM	NKX2-2	Diabetes, permanent neonatal & neurological abnormalities	NM_002509.3:c.356delC	null	chr20:21493027 (-)	null	ACGAGTCACCGGACAATGACAAGGAGACCC[C/-]GGGCGGCGGGGGGGACGCCGGCAAGAAGCG	AAGGAG^ACCCcGGGCGGCGGG	C		118	Flanagan	HORM RES	78S1	21	2012	NO ID	CD1210475	null	4821
5	DM	NKX2-5	Congenital heart disease	NM_004387.3:c.762delC	null	chr5:172659785 (-)	null	CCTCAATCCCTACGGTTATAACGCCTACCC[C/-]GCCTATCCGGGTTACGGCGGCGCGGCCTGC	AACGCC^TACCcCGCCTATCCG	C		253	Stallmeyer	CLIN GENET	78	533	2010	20456451	CD107632	null	1482
5	DM	NLRP7	Hydatidiform mole	NM_206828.3:c.2147delC	null	chr19:55447782 (-)	null	TGCTTTTCCCTAGGATTAAAAACGTCACCC[C/-]TGACACCGCGTACCGGGACTTCTGTCTTGC	AACGTC^ACCCcTGACACCGCG	C		715	Wang	JMG	46	569	2009	19246479	CD094507	rs104895551	199713
5	DM	NNT	Glucocorticoid deficiency	NM_012343.3:c.63delG	null	chr5:43609360 (+)	null	CTGCTCGTGTCCTCTACTTAGCAATTTGGG[G/-]TCCTGTAAGGGTCTACGTGTGAAGAAGGAT	GCAAT^TTGGGgTCCTGTAAGG	G		20	Meimaridou	NAT GENET	44	740	2012	22634753	CD125574	null	23530
5	DM	NPC1	Niemann-Pick disease C	NM_000271.4:c.3618delA	null	chr18:21113455 (-)	null	TTAGGTGTTCAGTGGAATCACACTTACAAA[A/-]TTTGGAGGGATTGTGGTGTTGGCTTTTGCC	ACACTT^ACAAaATTTGGAGGG	A		1205	Yamamoto	JMG	37	707	2000	11182931	CD002523	null	4864
5	DM	NPC1	Niemann-Pick disease C	NM_000271.4:c.1355delA	null	chr18:21134920 (-)	null	AGGTTCTTGACTTACAAATAGCCATCGAAA[A/-]CATTACTGCCTCTTATGACAATGAGACTGT	AGCCATC^GAAaACATTACTGC	A		451	Sevin	BRAIN	130	120	2007	17003072	CD070496	null	4864
5	DM	NPC1	Niemann-Pick disease C	NM_000271.4:c.2978delG	null	chr18:21118569 (-)	null	CTCCGGAAGGCAAACAGAGGCCTCAGGGGG[G/-]AGACTTCATGAGATTCCTGCCCATGTTCCT	GGCCT^CAGGGgGGAGACTTCA	G		991	Fernandez-Valero	CLIN GENET	68	245	2005	16098014	CD053590	null	4864
5	DM	NPC1	Niemann-Pick disease C	NM_000271.4:c.3662delT	null	chr18:21113411 (-)	null	TGGTGTTGGCTTTTGCCAAATCTCAAATTT[T/-]CCAGATATTCTACTTCAGGATGTATTTGGC	ATCTCAA^ATTtTCCAGATATT	T		1220	Ribeiro	HUM GENET	109	24	2001	11479732	CD012538	null	4864
5	DM	NPC1	Niemann-Pick disease C	NM_000271.4:c.852delT	null	chr18:21140224 (-)	null	CACCTACATGGCGTTTTTGCTTGTGTTTTT[T/-]GGAGCATTTTTTGCAGTGTGGTGCTACAGG	GCTTGTG^TTTtTTGGAGCATT	T		283	Fancello	NEUROGENET	10	229	2009	19252935	CD096632	null	4864
5	DM	NPHP1	Nephronophthisis-related ciliopathy	NM_000272.3:c.1298delA	null	chr2:110907787 (-)	null	ATACAGTCAGAGCCACATGGCAACCTAAAA[A/-]GCCCAAAACATGGACCTTTTCTCCCCAGGT	CAACCT^AAAAaGCCCAAAACA	A		432	Halbritter	HUM GENET	132	865	2013	23559409	CD139028	null	4867
5	DM	NPHP3	Renal-hepatic-pancreatic dysplasia	NM_153240.4:c.1206delA	null	chr3:132427014 (-)	null	ATTAATCTTTCATCGTTTGGAAGATGGAAA[A/-]GTCAGTTCTGACTCTGTCCAGCAATTGATT	AAGAT^GGAAAaGTCAGTTCTG	A		401	Copelovitch	AJMGA	161	1743	2013	23686967	CD135767	null	27031
5	DM	NPHP3	Nephronophthisis, infantile	NM_153240.4:c.406delA	null	chr3:132438662 (-)	null	CAAGGTAAATTATTCTAGGCACTTCAAAAA[A/-]CGTATCAGAAGATACTTCGAGAAAAAGAAA	ACTTCAA^AAAaCGTATCAGAA	A		135	Halbritter	JMG	49	756	2012	23188109	CD1211305	null	27031
5	DM	NPHP4	Retinitis pigmentosa	NM_015102.3:c.3506delC	null	chr1:5927142 (-)	null	CTCCGGTGGGAATGCTTGGTGAGGACCCCC[C/-]AGTCCATGTTCGCTGCAGCGACCCGAACGT	GAGGAC^CCCCcAGTCCATGTT	C		1168	Wang	HUM GENET	133	331	2014	24154662	CD141769	null	261734
5	DM	NPHS1	Nephrotic syndrome	NM_004646.3:c.619delC	null	chr19:36340545 (-)	null	ACCCTGACTTCTCATCCCAGGGTGACACCC[C/-]GGAGCTCAGATAATAGGCAGTTGCTGGTCT	GGTGACA^CCCcGGAGCTCAGA	C		206	Machuca	JASN	21	1209	2010	20507940	CD1010079	null	4868
5	DM	NPHS1	Nephrotic syndrome	NM_004646.3:c.139delG	null	chr19:36342494 (-)	null	CTGCCTGAAAACCTGACGGTGGTGGAGGGG[G/-]CCTCAGTGGAGCTGCGTTGTGGGGTCAGCA	GTGGTG^GAGGgGGCCTCAGTG	G		45	Heeringa	NDT	23	3527	2008	18503012	CD082164	null	4868
5	DM	NPHS1	Congenital nephrotic syndrome, Finnish type	NM_004646.3:c.3250delG	null	chr19:36322581 (-)	null	CTCCTCTCCAATGCCTCCTGTGTCGGGGGG[G/-]TCCTCTGGCAGCGGAGACTCAGGCGTCTTG	CTGTGTC^GGGgGGGTCCTCTG	G		1082	Bolk	AJHG	65	1785	1999	10577936	CD994100	null	4868
5	DM	NPHS2	Nephrotic syndrome, steroid resistant	NM_014625.2:c.467delT	null	chr1:179528881 (-)	null	CCTCCTCTCTTTTAGGTCTTTTCTTTTTTT[T/-]GCCCTGCCTGGATACCTACCACAAGGTTGA	CTTTTC^TTTTtTTTGCCCTGC	T		154	Weber	KID INT	66	571	2004	15253708	CD042219	null	7827
5	DM	NPR2	Acromesomelic dysplasia, Maroteaux type	NM_003995.3:c.3064delG	null	chr9:35809230 (+)	null	CTAGGATGCTTCCAGCTAGAGCTTCGGGGG[G/-]ATGTGGAAATGAAGGTGATGGCAGGCCATG	GAGCTT^CGGGgGGATGTGGAA	G		1020	Bartels	AJHG	75	27	2004	15146390	CD041604	null	4882
5	DM	NR0B1	Adrenal insufficiency	NM_000475.4:c.838delC	null	chrX:30326643 (-)	null	AAGTACTTGCCCTGCTTCCAGGTGCTGCCC[C/-]TGGACCAGCAGCTGGTGCTGGTGCGCAACT	GGTGCTG^CCCcTGGACCAGCA	C		279	Guoying	JPEM	25	295	2012	22768659	CD126134	null	190
5	DM	NR0B1	Adrenal hypoplasia	NM_000475.4:c.702delC	null	chrX:30326779 (-)	null	GGCGGCTCCGGAGGAGCGGCCGAGGGCCCC[C/-]TGGTGGGACACCTCCTCTGGTGCGCTGCGG	GCCGAGG^GCCcCCTGGTGGGA	C		233	Reutens	JCEM	84	504	1999	10022408	CD991568	null	190
5	DM	NR0B1	Adrenal hypoplasia	NM_000475.4:c.145delG	null	chrX:30327336 (-)	null	TGGGGCTGTTCGTGCGGCGATGAGCCCGGG[G/-]TGGGCAGAGAGGGGCTGCTGGGCGGGCGGA	ATGAG^CCCGGgGTGGGCAGAG	G		47	Hamaguchi	AJMG	76	62	1998	9508067	CD982423	null	190
5	DM	NR0B1	Adrenal hypoplasia	NM_000475.4:c.343delG	null	chrX:30327138 (-)	null	TGGGGCTGTTCGTGCGGCTCTGATCCCGGG[G/-]TGGGCAGAGCGGGGCTTCCGGGTGGGCGGC	CTGAT^CCCGGgGTGGGCAGAG	G		113	Zhang	HUM MUT	18	547	2001	11748852	CD013186	null	190
5	DM	NR0B1	Adrenal hypoplasia	NM_000475.4:c.119delG	null	chrX:30327362 (-)	null	CAGAGACGCGGCTGGTGGATCAGTGCTGGG[G/-]CTGTTCGTGCGGCGATGAGCCCGGGGTGGG	GATCAG^TGCTgGGGCTGTTCG	G		38	Meloni	HUM MUT	8	183	1996	8844218	CD961747	null	190
5	DM	NR0B1	Adrenal hypoplasia	NM_000475.4:c.159delG	null	chrX:30327322 (-)	null	CGGCGATGAGCCCGGGGTGGGCAGAGAGGG[G/-]CTGCTGGGCGGGCGGAACGTGGCGCTCCTG	GGCAGA^GAGGgGCTGCTGGGC	G		52	Tsai	JPEM	18	991	2005	16355812	CD057035	null	190
5	DM	NR0B1	Adrenal hypoplasia	NM_000475.4:c.548delG	null	chrX:30326933 (-)	null	ACCGCTCCTACTTCGCGCAGAGGCCAGGGG[G/-]TAAAGAGGCGCTACCAGGCGGGCGGGCCAC	AGAGG^CCAGGgGGTAAAGAGG	G		181	Peter	JCEM	83	2666	1998	9709929	CD983982	null	190
5	DM	NR0B1	Adrenal hypoplasia	NM_000475.4:c.1301delT	null	chrX:30322808 (-)	null	ACAGATTCATCGAACTTAATAGTACCCTTT[T/-]CCTGCTGAGATTCATCAATGCCAATGTCAT	TAGTACC^CTTtTCCTGCTGAG	T		433	Argente	MGM	78	79	2003	12559852	CD034159	null	190
5	DM	NR2E3	Retinitis pigmentosa	null	null	null	null	null	CGGTG^GACCCcACGGAGTTTG	C		316	Abu-Safieh	GENOME RES	23	236	2013	23105016	CD130719	null	10002
5	DM	NR3C2	Pseudohypoaldosteronism 1	NM_000901.4:c.1375delT	null	chr4:149356638 (-)	null	CCGTTTCCATTTATGGATGGCTCGTATTTT[T/-]CCTTTATGGATGATAAAGACTATTATTCCC	GGCTCG^TATTtTTCCTTTATG	T		457	Geller	NAT GENET	19	279	1998	9662404	CD982796	null	4306
5	DM	NR5A1	46,XY disorder of sex development with anxiety/depression	NM_004959.4:c.768delC	null	chr9:127262471 (-)	null	CTGCCTGCAGGAGCCCACCAAAAGCCGCCC[C/-]GACCAGCCGGCGGCCTTCGGCCTCCTGTGC	AAAGC^CGCCCcGACCAGCCGG	C		255	Suwanai	CLIN END	78	957	2013	23095176	CD134850	null	2516
5	DM	NSD1	Sotos syndrome	NM_022455.4:c.2658delA	null	chr5:176638058 (+)	null	CAGTGACTCTGGAACATCAAAGCCATCAAA[A/-]CCATTACTTTTCTCTTCTGCTTCTAGTCAG	AGCCA^TCAAAaCCATTACTTT	A		885	Pohjola	GTMB	16	1188	2012	22924495	CD1211963	null	64324
5	DM	NSD1	Sotos syndrome	NM_022455.4:c.4740delA	null	chr5:176678829 (+)	null	CCTTGGATTGACTGAGATGCCAAGAGGAAA[A/-]TTTATCTGCAATGAATGTCGCACAGGTAAA	CCAAGA^GGAAaATTTATCTGC	A		1579	Tong	CMJ	118	1499	2005	16232326	CD056830	null	64324
5	DM	NSD1	Sotos syndrome	NM_022455.4:c.1727delA	null	chr5:176637127 (+)	null	GAAGTTTTCTGTTTTCTTCCTGTGGAAAAA[A/-]CACTGCAAAGAAAGAATTTGAGACTTCAAA	CCTGT^GGAAAaAACACTGCAA	A		574	Douglas	AJHG	72	132	2003	12464997	CD030158	null	64324
5	DM	NSD1	Sotos syndrome	NM_022455.4:c.2411delC	null	chr5:176637811 (+)	null	ACAAAGAAAATCCAGTTATGGCAGAACCCC[C/-]AGTTATAAATGAGGAGTGCAGTTTGAAATG	TGGCA^GAACCcCCAGTTATAA	C		802	Cecconi	AJMG	134A	247	2005	15742365	CD051768	null	64324
5	DM	NSD1	Sotos syndrome	NM_022455.4:c.2314delG	null	chr5:176637714 (+)	null	TCCAGTGAGAACTCGTTAATAAAGGGTGGG[G/-]CAGCAAATCAAGCTCTATTACATTCGAAAA	TAAAG^GGTGGgGCAGCAAATC	G		770	Tong	CMJ	118	1499	2005	16232326	CD056831	null	64324
5	DM	NSD1	Sotos syndrome	NM_022455.4:c.5020delT	null	chr5:176687043 (+)	null	TGTCCTGTGGCATACCACGCCAATGACTTT[T/-]GCCTGGCTGCTGGGTCAAAGATCCTTGCAT	CCAAT^GACTTtTGCCTGGCTG	T		1672	Saugier-Veber	HUM MUT	28	1098	2007	17565729	CD075484	null	64324
5	DM	NSD1	Sotos syndrome	NM_022455.4:c.6366delT	null	chr5:176719062 (+)	null	AATCACAAAGGAGCGAGAAGATGAGTGTTT[T/-]AGTTGTGGGGATGCTGGCCAGCTCGTCTCC	GATGAG^TGTTtTAGTTGTGGG	T		2121	Saugier-Veber	HUM MUT	28	1098	2007	17565729	CD075486	null	64324
5	DM	OAT	Gyrate atrophy	NM_000274.3:c.1031delA	null	chr10:126089537 (-)	null	TTCTTTAAACGTAGGTTTTAGAAGAAGAAA[A/-]CCTTGCTGAAAATGCAGACAAATTGGGCAT	TAGAA^GAAGAaAACCTTGCTG	A		342	Brody	JBC	267	3302	1992	1737786	CD920896	null	4942
5	DM	OAT	Gyrate atrophy	NM_000274.3:c.952delG	null	chr10:126090357 (-)	null	GATGACATCATGCTGACCATTAAGCCAGGG[G/-]AGCATGGGTCCACATACGGTGGCAATCCAC	ATTAAG^CCAGgGGAGCATGGG	G		316	Brody	JBC	267	3302	1992	1737786	CD920895	null	4942
5	DM	OBSL1	3-M syndrome	NM_015311.2:c.1306delC	null	chr2:220432668 (-)	null	ATCTCAGGGCCCATCCTGAAGCGCCTGCCC[C/-]GGAAGCTCGACGTCCTGGAAGGAGAGAATG	GCGCCTG^CCCcGGAAGCTCGA	C		435	Al-Dosari	J PEDIAT	epub	epub	2012	22325252	CD121246	null	23363
5	DM	OCA2	Albinism, oculocutaneous II	NM_000275.2:c.163delG	null	chr15:28326858 (-)	null	GCTGACCCCTCGCACTCCTGCCCCAGGGGG[G/-]CTGCCGGGCAGAGCTCTTGGGCTCCTGCAG	TGCCCC^AGGGgGGCTGCCGGG	G		53	Passmore	HUM GENET	105	200	1999	10987646	CD992271	null	4948
5	DM	OCA2	Albinism, oculocutaneous II	NM_000275.2:c.2055delT	null	chr15:28171297 (-)	null	CAGAGTGGAATGGGCAACCCTTCTGTTTTT[T/-]GCAGCGCTCTTTGTTCTGATGGAGGTAAGA	CCTTCTG^TTTtTTGCAGCGCT	T		684	Oetting	HUM MUT	25	323	2005	15712365	CD051775	null	4948
5	DM	OCRL	Lowe oculocerebrorenal syndrome	NM_000276.3:c.1309delA	null	chrX:128699813 (+)	null	CTTTGCATGCCTGATGCCAATGAGGTGAAA[A/-]GTCTTATTAATAAGAAAGACCTTCAGAGAC	ATGAG^GTGAAaAGTCTTATTA	A		435	Roa	LSDB041	UP	0	2005	LSDB	CD055717	null	4952
5	DM	OCRL	Lowe oculocerebrorenal syndrome	NM_000276.3:c.2074delA	null	chrX:128710488 (+)	null	ACATCCTTAGAGGCTCTGTGCCGTATGAAA[A/-]GACCAATCCGAGAAGTTCCTGTTACCAAAC	GCCGT^ATGAAaAGACCAATCC	A		690	Monnier	HUM MUT	16	157	2000	10923037	CD002187	null	4952
5	DM	OCRL	Dent disease	NM_000276.3:c.533delC	null	chrX:128692703 (+)	null	ATCAGCCTACTGGGATTCATCGGGAACCCC[C/-]ACCTCCACCCTTTTCAGTGAATAAAATGTA	CGGGAA^CCCCcACCTCCACCC	C		177	Tosetto	PED NEPH	24	1967	2009	19582483	CD099249	null	4952
5	DM	OFD1	Oral-facial-digital syndrome 1	NM_003611.2:c.710delA	null	chrX:13764954 (+)	null	TAGCAAAAATTAAAATGGAAGCAAAAAAAA[A/-]GTATGAAAAGGAGTTAACCATGTTCCAGAA	GCAAAA^AAAAaGTATGAAAAG	A		236	Prattichizzo	HUM MUT	29	1237	2008	18546297	CD085092	rs312262848	8481
5	DM	OFD1	Oral-facial-digital syndrome 1	NM_003611.2:c.2183delG	null	chrX:13778762 (+)	null	CAGGCAGTGCAGCCTCGAGGCTCCGCGGGG[G/-]CACTTCCTCCAGACGCCTCTCTTCCACACC	CTCCGC^GGGGgCACTTCCTCC	G		727	Diz	ORAL DIS	epub	epub	2011	21729220	CD115402	null	8481
5	DM	OPA1	Optic atrophy 1	NM_015560.2:c.1657delT	null	chr3:193364921 (+)	null	AATTTAAGCCTTGCAGTATCAGACTGCTTT[T/-]GGAAAATGGTACGAGAGTCTGTTGAACAAC	CAGAC^TGCTTtTGGAAAATGG	T		551	Han	GENET MED	8	217	2006	16617242	CD061451	null	4976
5	DM	OPA1	Optic atrophy 1	NM_015560.2:c.1497delT	null	chr3:193363395 (+)	null	GCTCTTCCCAATGAAAGCTTTAGGTTATTT[T/-]GCTGTTGTAACAGGAAAAGGTATGCAAAGA	TAGGT^TATTTtGCTGTTGTAA	T		498	FerrÈ	HUM MUT	30	E692	2009	19319978	CD094187	null	4976
5	FTV	OR5K4	Potential protein deficiency	NM_001005517.1:c.901delA	null	chr3:98073598 (+)	null	AATAAGGAGGTCATAAATGTTCTTAAAAAA[A/-]TTATGAGGAATTATAACATTCTTAAACAAA	TCTTAAA^AAAaTTATGAGGAA	A		300	Brownstein	EJMG	56	678	2013	24176758	CD1311918	rs11288615	403278
5	DM	orf15	Retinitis pigmentosa, X-linked	NM_001034853.1:c.2309delA	null	chrX:38145943 (-)	null	AAGGGGAAGAAGTGGAGGGAGAACGTGAAA[A/-]GGAGGAAGGAGAGAGGAAAAAGGAGGAAAG	AGAACGT^GAAaAGGAGGAAGG	A		769	Li	MGM	102	488	2011	21227725	CD111932	null	null
5	DM	orf15	Retinitis pigmentosa, X-linked	NM_001034853.1:c.3395delA	null	chrX:38144857 (-)	null	TGCCAGTCCAGTCAAAACGACTTTTAAAAA[A/-]CGGGCCATCAGGTTCCAAAAAGTTCTGGAA	GACTT^TTAAAaAACGGGCCAT	A		1130	Neidhardt	MOL VIS	14	1081	2008	18552978	CD083334	null	null
5	DM	orf15	Retinitis pigmentosa, X-linked	NM_001034853.1:c.3058delG	null	chrX:38145194 (-)	null	GAGGGAGAAGGGGAGGAAGAAGAGGAAGGG[G/-]AAGTGGAAGGGGAGGTGGAAGGGGAGGAAG	AAGAG^GAAGGgGAAGTGGAAG	G		1018	Shu	HUM MUT	28	322	2006	17195164	CD067188	null	null
5	DM	orf15	Retinitis pigmentosa, X-linked	NM_001034853.1:c.2764delG	null	chrX:38145488 (-)	null	GGAGAAGAGGAGGAAGGAGAAGGGAAAGGG[G/-]AGGAGGAAGGAGAGGAAGGAGAAGGGGAGG	AGGGAAA^GGGgAGGAGGAAGG	G		921	Zahid	JAMA OPH	131	1016	2013	23681342	CD134754	null	null
5	DM	orf15	Retinitis pigmentosa, X-linked	NM_001034853.1:c.3097delG	null	chrX:38145155 (-)	null	GGGGAGGTGGAAGGGGAGGAAGGAGAGGGG[G/-]AAGGAGAGGAAGAGGAAGGAGAGGAGGAAG	GAAGGA^GAGGgGGAAGGAGAG	G		1031	Vervoort	NAT GENET	25	462	2000	10932196	CD004124	null	null
5	DM	orf15	Retinitis pigmentosa, X-linked	NM_001034853.1:c.2899delG	null	chrX:38145353 (-)	null	GGGGAAGAGGAGGAAGGAGAAGGGGAGGGG[G/-]AAGAGGAAGGAGAAGGGGAAGGGGAGGAAG	GAAGGG^GAGGgGGAAGAGGAA	G		965	Sharon	AJHG	73	1131	2003	14564670	CD033272	null	null
5	DM	orf15	Retinitis pigmentosa, X-linked	NM_001034853.1:c.2548delG	null	chrX:38145704 (-)	null	GGGGAGGGGGAAGAGGAGGAAGGGGAGGGG[G/-]AAGAGGAGGAAGGAGAAGGGAAAGGGGAGG	GAAGGG^GAGGgGGAAGAGGAG	G		848	Prokisch	IOVS	48	4012	2007	17724181	CD077431	null	null
5	DM	orf15	Retinitis pigmentosa, X-linked	NM_001034853.1:c.2845delG	null	chrX:38145407 (-)	null	GGGGAAGGGGAGGATGGAGAAGGGGAGGGG[G/-]AAGAGGAGGAAGGAGAATGGGAGGGGGAAG	GAAGGG^GAGGgGGAAGAGGAG	G		947	Shu	HUM MUT	28	322	2006	17195164	CD067192	null	null
5	DM	orf15	Retinitis pigmentosa, X-linked	NM_001034853.1:c.2944delG	null	chrX:38145308 (-)	null	GGGGAAGGGGAGGAAGGAGAAGGGGAGGGG[G/-]AAGAGGAGGAAGGAGAAGGGGAGGGGGAAG	GAAGGG^GAGGgGGAAGAGGAG	G		980	Sharon	AJHG	73	1131	2003	14564670	CD033273	null	null
5	DM	orf15	Retinitis pigmentosa, X-linked	NM_001034853.1:c.2506delG	null	chrX:38145746 (-)	null	AGGGAAGAGGAAGAGGAGGAGGGTGAGGGG[G/-]AAGAGGAGGAAGGGGAGGGGGAAGAGGAGG	GAGGGT^GAGGgGGAAGAGGAG	G		834	Pelletier	HUM MUT	28	81	2007	16969763	CD070504	null	null
5	DM	OTC	Ornithine transcarbamylase deficiency	NM_000531.5:c.140delA	null	chrX:38226606 (+)	null	TGAAGGGCCGTGACCTTCTCACTCTAAAAA[A/-]CTTTACCGGAGAAGAAATTAAATATATGCT	TCACT^CTAAAaAACTTTACCG	A		45	Calvas	HUM MUT	S1	S81	1998	9452049	CD982840	rs72554313	5009
5	DM	OTC	Ornithine transcarbamylase deficiency	NM_000531.5:c.586delG	null	chrX:38262916 (+)	null	CTGAAAGGTCTTACCCTCAGCTGGATCGGG[G/-]ATGGGAACAATATCCTGCACTCCATCATGA	GCTGG^ATCGGgGATGGGAACA	G		194	Climent	HUM MUT	19	185	2002	11793483	CD020244	rs67294956	5009
5	DM	OTC	Ornithine transcarbamylase deficiency	NM_000531.5:c.42delT	null	chrX:38211991 (+)	null	TCTGAGGATCCTGTTAAACAATGCAGCTTT[T/-]AGAAATGGTCACAACTTCATGGTTCGAAAT	AATGCA^GCTTtTAGAAATGGT	T		13	Hwu	HUM GENET	113	365	2003	HGOL	HD030001	rs72552298	5009
5	DM	OTC	Ornithine transcarbamylase deficiency	NM_000531.5:c.330delT	null	chrX:38240626 (+)	null	CTTTGCACTTCTGGGAGGACATCCTTGTTT[T/-]CTTACCACACAAGATATTCATTTGGGTGTG	ACATCCT^TGTtTTCTTACCAC	T		109	Calvas	HUM MUT	S1	S81	1998	9452049	CD982841	rs72554353	5009
5	DM	OTOF	Deafness, non-syndromic	NM_194248.2:c.1966delC	null	chr2:26702468 (-)	null	GGCCTGTCCCGGCCCCAGCGGCCTCGGCCC[C/-]GGAAGGAGCCGGGGGATGAGGAAGAAGTAG	GCCTCGG^CCCcGGAAGGAGCC	C		655	Santarelli	JARO	10	545	2009	19636622	CD095016	null	9381
5	DM	OTOF	Deafness, non-syndromic	NM_194248.2:c.1236delC	null	chr2:26706486 (-)	null	GAACTTGCTGCTCCCCGAGGGGGTGCCCCC[C/-]GAACGCCAGTGGGCCCGGTTCTATGTGAAA	GGGTG^CCCCCcGAACGCCAGT	C		411	Rodr√≠guez-Ballesteros	HUM MUT	29	823	2008	18381613	CD084175	null	9381
5	DM	OTOG	Hearing impairment, nonsyndromic	null	null	null	null	null	CACCC^GGCCCcAAAGCCTCTG	C		1835	Schraders	AJHG	91	883	2012	23122587	CD1210235	null	340990
5	DM	OTX2	Ocular malformations	NM_172337.2:c.81delC	null	chr14:57272094 (-)	null	GACCACTTCGGGTATGGACTTGCTGCACCC[C/-]TCCGTGGGCTACCCGGGTAAGTGAGCCCTG	TTGCTG^CACCcCTCCGTGGGC	C		26	Ragge	AJHG	76	1008	2005	15846561	CD051777	null	5015
5	DM	P2RX5	Allogenic cytotoxic T lymphocyte response	NM_002561.3:c.333delC	null	chr17:3594277 (-)	null	TTTTGTGGTCACCAACCTGATTGTGACCCC[C/-]AACCAGCGGCAGAACGTCTGTGCTGAGGTT	GATTGTG^ACCcCCAACCAGCG	C		110	de Rijke	JCI	115	3506	2005	16322791	CD054974	rs3215407	5026
5	DM	PAFAH1B1	Lissencephaly, isolated	NM_000430.3:c.162delA	null	chr17:2569354 (+)	null	TAAAAAGTATGCTGGTCTTTTGGAAAAAAA[A/-]TGGACATCTGTTATTAGATTACAAAAGAAG	TTTTG^GAAAAaAAATGGACAT	A		52	Sakamoto	HUM GENET	103	586	1998	9860301	CD982844	rs113994198	5048
5	DM?	PAFAH1B1	Lissencephaly with cerebellar hypoplasia	NM_000430.3:c.1050delG	null	chr17:2583505 (+)	null	GGTACGTGGAGTTCTGTTCCATTCTGGGGG[G/-]AAGTTTATTTTGAGTTGTGCTGATGACAAG	CCATTCT^GGGgGGAAGTTTAT	G		349	Uyanik	NEUROLOGY	69	442	2007	17664403	CD073681	rs113994200	5048
5	DM	PAH	Phenylketonuria	NM_000277.1:c.1127delA	null	chr12:103237496 (-)	null	CCCTGGAGCTGGAGAAGACAGCCATCCAAA[A/-]TTACACTGTCACGGAGTTCCAGCCCCTCTA	AGCCATC^CAAaATTACACTGT	A		375	No author given	LSDB010	UP	#588	2006	LSDB	CD068112	rs62642921	5053
5	DM	PAH	Phenylketonuria	NM_000277.1:c.1099delC	null	chr12:103237524 (-)	null	TGCTTATCAGAGAAGCCAAAGCTTCTCCCC[C/-]TGGAGCTGGAGAAGACAGCCATCCAAAATT	AAGCTT^CTCCcCCTGGAGCTG	C		365	Wang	ZYXYCXZZ	27	644	2010	21154324	CD015350	rs62508620	5053
5	DM	PAH	Phenylketonuria	NM_000277.1:c.563delG	null	chr12:103249057 (-)	null	AATACATGGAGGAAGAAAAGAAAACATGGG[G/-]CACAGTGTTCAAGACTCTGAAGTCCTTGTA	GAAAACA^TGGgGCACAGTGTT	G		187	Michiels	LSDB010	UP	#269	1995	LSDB	CD011181	rs62507260	5053
5	DM	PALB2	Breast cancer	NM_024675.3:c.1546delA	null	chr16:23646321 (-)	null	CAAGCACCTGGTAGAAGATACACAGGAAAA[A/-]GAAAATCAGCCTGCACCCCAGCATCAGATC	CACAGGA^AAAaGAAAATCAGC	A		515	Fernandes	CANCER	120	963	2014	24415441	CD143130	null	79728
5	DM	PALB2	Breast cancer	NM_024675.3:c.1924delA	null	chr16:23641551 (-)	null	GAAAAACCAGTGGAGCCCTTTGAGTCAAAA[A/-]TGTTTGGAGAGAGACATCTTAAAGAGGGAA	TGAGTCA^AAAaTGTTTGGAGA	A		641	Janatova	CEBP	22	2323	2013	24136930	CD1313686	null	79728
5	DM	PALB2	Multiple cancers	NM_024675.3:c.1314delA	null	chr16:23646553 (-)	null	CATTCAGAGTCATTTGGATGTCAAGAAAAA[A/-]GGGTTTAAAAATAAAAATAAGGATGCAAGT	TCAAG^AAAAAaGGGTTTAAAA	A		437	Peterlongo	BCRT	126	825	2010	21184274	CD109030	null	79728
5	DM	PALB2	Breast cancer	NM_024675.3:c.3026delC	null	chr16:23632770 (-)	null	GAGGCAAAGAAAACCAATTTTTGATGCCCC[C/-]TGAGGAGACTATACTAACTTTTGCTGAGGT	TTGATG^CCCCcTGAGGAGACT	C		1008	Casadei	CANCER RES	71	2222	2011	21285249	CD111016	rs180177131	79728
5	DM	PALB2	Breast cancer	NM_024675.3:c.3048delT	null	chr16:23632748 (-)	null	GATGCCCCCTGAGGAGACTATACTAACTTT[T/-]GCTGAGGTCCAAGGGATGCAAGAAGCTCTG	TACTA^ACTTTtGCTGAGGTCC	T		1015	Zheng	CANCER	118	1362	2012	21932393	CD118264	null	79728
5	DM	PALB2	Breast cancer	NM_024675.3:c.1592delT	null	chr16:23646275 (-)	null	CCCCAGCATCAGATCATTGTGAACCACTTT[T/-]GCCAACTTCTAGCCTGTCGATTGTTAACAG	TGAACCA^CTTtTGCCAACTTC	T		530	Erkko	NATURE	446	316	2007	17287723	CD071380	rs180177102	79728
5	DM	PANK2	Retinal telangiectasis	NM_153638.2:c.739delA	null	chr20:3888683 (+)	null	GAAGAAGAGGAAGAAGTGGAAAGTCTTAAA[A/-]GCATTCGGAAGTACCTGACCTCCAATGTGG	AAAGT^CTTAAaAGCATTCGGA	A		245	Sohn	BJO	95	149	2011	20974629	CD110004	null	80025
5	DM	PAX2	Renal-coloboma syndrome	null	null	null	null	null	CCAGCTC^GGGgGGGTGTTTGT	G		24	Eccles	CLIN GENET	56	1	1999	10466411	CD992538	null	5076
5	DM	PAX3	Waardenburg syndrome I	NM_181457.3:c.879delG	null	chr2:223086020 (-)	null	GATGGCTTTCAACCATCTCATTCCCGGGGG[G/-]TTCCCTCCCACTGCCATGCCGACCTTGCCA	TTCCC^GGGGGgTTCCCTCCCA	G		292	Pingault	HUM MUT	31	391	2010	20127975	CD102010	null	5077
5	DM	PAX6	Aniridia	NM_000280.4:c.470delG	null	chr11:31822292 (-)	null	GGATGTTGAACGGGCAGACCGGAAGCTGGG[G/-]CACCCGCCCTGGTTGGTATCCGGGGACTTC	CGGAAGC^TGGgGCACCCGCCC	G		156	Wolf	HUM MUT	12	304	1998	9792406	CD982861	null	5080
5	DM	PAX6	Aniridia	NM_000280.4:c.109delG	null	chr11:31824284 (-)	null	CAGAAGATTGTAGAGCTAGCTCACAGCGGG[G/-]CCCGGCCGTGCGACATTTCCCGAATTCTGC	GCTCAC^AGCGgGGCCCGGCCG	G		35	Gronskov	HUM GENET	109	11	2001	11479730	CD015899	null	5080
5	DM	PAX6	Aniridia	NM_000280.4:c.495delG	null	chr11:31822267 (-)	null	CTGGGGCACCCGCCCTGGTTGGTATCCGGG[G/-]ACTTCGGTGCCAGGGCAACCTACGCAAGGT	TGGTAT^CCGGgGACTTCGGTG	G		164	Song	MOL VIS	11	335	2005	15889018	CD057037	null	5080
5	DM	PAX6	Aniridia	NM_000280.4:c.331delG	null	chr11:31823135 (-)	null	GAAATCCGAGACAGATTACTGTCCGAGGGG[G/-]TCTGTACCAACGATAACATACCAAGCGTAA	CTGTCC^GAGGgGGTCTGTACC	G		109	Chien	MOL VIS	15	2139	2009	19898691	CD973066	null	5080
5	FTV	PCDH10	Potential protein deficiency	NM_032961.1:c.360delC	null	chr4:134071655 (+)	null	CGAGGTGCTGGACATTAATGACAACCCCCC[C/-]TCTTTCCCGGAGCCAGACCTGACGGTGGAA	ACAAC^CCCCCcTCTTTCCCGG	C		119	O'Roak	NAT GENET	43	585	2011	21572417	CD1111735	null	57575
5	DM	PCDH15	Deafness, non-syndromic, autosomal recessive	NM_033056.3:c.16delT	null	chr10:56424007 (-)	null	GAACTTTGACAGAAGATGTTTCGACAGTTT[T/-]ATCTCTGGACATGTTTAGCTTCAGGGATCA	TTCGA^CAGTTtTATCTCTGGA	T		4	Zheng	HMG	14	103	2005	15537665	CD050015	null	65217
5	DM	PCDH19	Epilepsy and mental retardation limited to females	NM_001184880.1:c.1091delC	null	chrX:99662505 (-)	null	AGCTTGTGGAGGTCAGCGAGAGCGCCCCCC[C/-]GGGCTACGTGATCGCCTTGGTGCGGGTGTC	AGCGCC^CCCCcGGGCTACGTG	C		363	van Harssel	NEUROGENET	14	23	2013	23334464	CD134966	null	57526
5	FTV	PCDHGA10	Potential protein deficiency	NM_032090.1:c.2477delA	null	chr5:140795219 (+)	null	TTTTCATTTTTACTTTTGTTAAAAAAAAAA[A/-]GATTGGTTTTTACTTTGAAGTTTGCGGCAT	AAAAAA^AAAAaGATTGGTTTT	A		825	Grillo	PLOS ONE	8	e56599	2013	23468869	CD131474	null	56106
5	FTV	PCDHGA8	Potential protein deficiency	NM_032088.1:c.522delC	null	chr5:140772902 (+)	null	GAACTCCCTCCAGAGCTACCAGCTCAGCCC[C/-]AATCACCACTTCTCCCTGGACGTGCAGACT	AGCTC^AGCCCcAATCACCACT	C		173	Brownstein	EJMG	56	678	2013	24176758	CD1311962	rs3214276	9708
5	DM	PDCD10	Cerebral cavernous malformation	NM_145860.1:c.538delA	null	chr3:167405041 (-)	null	TACTCCAAAAGTTTCAGTGATACTCTGAAA[A/-]CGTATTTTAAAGATGGCAAGTAAGTACTGT	ATACT^CTGAAaACGTATTTTA	A		178	Guclu	NEUROSUR	57	1008	2005	16284570	CD056835	null	11235
5	DM	PDCD10	Cerebral cavernous malformation	NM_145860.1:c.317delA	null	chr3:167413462 (-)	null	CAGAGCCAGAATTCCAAGACCTAAACGAAA[A/-]GGCACGAGCACTTAAACAAATTCTCAGTAA	CTAAAC^GAAAaGGCACGAGCA	A		105	Spiegler	MGGM	2	176	2014	24689081	CD143713	null	11235
5	DM	PDCD10	Cerebral cavernous malformation	NM_145860.1:c.196delA	null	chr3:167414869 (-)	null	CCAGGTCTCACACAAGACATCATTATGAAA[A/-]TTTTAGAGAAAAAAAGCGTGGAAGTTAACT	TCATT^ATGAAaATTTTAGAGA	A		64	Guclu	NEUROSUR	57	1008	2005	16284570	CD056837	null	11235
5	DM	PDCD10	Cerebral cavernous malformation	NM_145860.1:c.211delA	null	chr3:167414854 (-)	null	GACATCATTATGAAAATTTTAGAGAAAAAA[A/-]GCGTGGAAGTTAACTTCACGGAGTCCCTTC	AGAGAAA^AAAaGCGTGGAAGT	A		70	MondÈjar	PLOS ONE	9	e86286	2014	24466005	CD143177	null	11235
5	DM	PDX1	Pancreatic agenesis	NM_000209.3:c.188delC	null	chr13:28494463 (+)	null	CCCTGGGCGCGCTGGAGCAGGGCAGCCCCC[C/-]GGACATCTCCCCGTACGAGGTGCCCCCCCT	GGCAGC^CCCCcGGACATCTCC	C		62	Stoffers	NAT GENET	15	106	1997	8988180	CD972280	null	3651
5	DM	PEX10	Zellweger syndrome	NM_153818.1:c.337delC	null	chr1:2340154 (-)	null	CCCTACCTGCTGGACAAGGCCCTGCTCCCC[C/-]TGGAGCAGGAGCTGCAGGCTGACCCCGACA	GCCCTG^CTCCcCCTGGAGCAG	C		111	Steinberg	JIMD	32	109	2009	19127411	CD090798	null	5192
5	DM	PEX19	Peroxisomal biogenesis disorder	NM_002857.3:c.320delA	null	chr1:160252760 (-)	null	AAGAACCCCACCTGGTGGAGCAGTTCCAAA[A/-]GCTCTCAGAGGCTGCAGGGAGAGTGGGTGA	CAGTTC^CAAAaGCTCTCAGAG	A		106	Mohamed	AJMGA	152A	2318	2010	20683989	CD105232	null	5824
5	DM	PEX6	Zellweger syndrome	NM_000287.3:c.856delC	null	chr6:42946033 (-)	null	ACTTTGGCTTTTAATCTTGGCTGTGACCCC[C/-]TGGAAATGGGAGAGCTCAGAATTCAGGTAG	CTGTGAC^CCCcTGGAAATGGG	C		285	Ebberink	HUM MUT	31	E1058	2010	19877282	CD100025	rs267608205	5190
5	DM	PHEX	Rickets, hypophosphataemic	NM_000444.4:c.1843delA	null	chrX:22239804 (+)	null	ACTGAATCAGAAGAAAAGTTTAAGGAAAAA[A/-]CAAAATGCATGATTAACCAGTATAGCAACT	TTTAAG^GAAAaAACAAAATGC	A		613	Jap	CTI			2011	21293852	CD110922	null	5251
5	DM	PHEX	Rickets, hypophosphataemic	NM_000444.4:c.1005delC	null	chrX:22117195 (+)	null	ACTCTACCCCCATCTGAAAGACATCAGCCC[C/-]TCCGAGAATGTGGTGGTCCGCGTCCCGCAG	ACATC^AGCCCcTCCGAGAATG	C		334	Kinoshita	EJE	167	165	2012	22577109	CD123633	null	5251
5	DM	PHEX	Rickets, hypophosphataemic	NM_000444.4:c.1185delG	null	chrX:22132587 (+)	null	GATCAATTATCTCCCACAGGTAATCCAGGG[G/-]ACCACAACTTTGCTGCCTCAATGGGACAAA	GTAATC^CAGGgGACCACAACT	G		394	Gaucher	HUM GENET	125	401	2009	19219621	CD092790	null	5251
5	DM	PHEX	Rickets, hypophosphataemic	NM_000444.4:c.1685delG	null	chrX:22231060 (+)	null	CAGGAGAGCTCCAGAAGCCTTTCTTTTGGG[G/-]AACAGAATATCCTCGGTGAGTAAATGAGTA	TTTCTTT^TGGgGAACAGAATA	G		561	Ichikawa	BONE	43	663	2008	18625346	CD084181	null	5251
5	DM	PHKA2	Liver glycogenosis 1	NM_000292.2:c.2609delC	null	chrX:18924921 (-)	null	ACACAATGCTCCTTTCTAGGCCCCTTCCCC[C/-]AGAGGAGCTCACAAAACTCATCTACGAGGC	CCCCTT^CCCCcAGAGGAGCTC	C		869	Wang	GENET MED	15	106	2013	22899091	CD131253	null	5256
5	DM	PHOX2B	Central hypoventilation syndrome	NM_003924.3:c.618delC	null	chr4:41748151 (-)	null	GGGCCCAGGTCCCAATCCCAACCCCACCCC[C/-]AGCTGCGGGGCGAATGGAGGCGGCGGCGGC	CAACCCC^ACCcCCAGCTGCGG	C		205	Matera	JMG	41	373	2004	15121777	CD044153	null	8929
5	DM	PHOX2B	Central hypoventilation syndrome	NM_003924.3:c.590delG	null	chr4:41748179 (-)	null	CCAAGAGCACTGACCCGGACAGCACTGGGG[G/-]CCCAGGTCCCAATCCCAACCCCACCCCCAG	AGCACT^GGGGgCCCAGGTCCC	G		196	Amimoto	JCSM	10	327	2014	24634632	CD143880	null	8929
5	DM	PHOX2B	Central hypoventilation syndrome	NM_003924.3:c.692delG	null	chr4:41748077 (-)	null	CTGGAGCTCCGGGGGCGGCGGGGCCCGGGG[G/-]CCCGGGAGGCGAACCCGGCAAGGGCGGCGC	CGGGG^CCCGGgGGCCCGGGAG	G		229	Trochet	AJHG	76	421	2005	15657873	CD051319	null	8929
5	DM	PHOX2B	Neuroblastoma	NM_003924.3:c.676delG	null	chr4:41748093 (-)	null	GGCGGGCCCAGCCCGGCTGGAGCTCCGGGG[G/-]CGGCGGGGCCCGGGGGCCCGGGAGGCGAAC	GGAGCT^CCGGgGGCGGCGGGG	G		224	Mosse	AJHG	75	727	2004	15338462	CD042615	null	8929
5	FTV	PIK3R4	Potential protein deficiency	NM_014602.2:c.114delT	null	chr3:130463949 (-)	null	TGATAAAAGCCTGGGGAGTACTCGGTTTTT[T/-]AAAGTTGCTCGAGCCAAGCACCGAGAAGGC	TACTCGG^TTTtTTAAAGTTGC	T		37	Greenman	NATURE	446	153	2007	17344846	CD072463	null	30849
5	DM	PIKFYVE	Fleck corneal dystrophy	NM_015040.3:c.2102delA	null	chr2:209184995 (+)	null	ATTTTTTGTAGATGAGTTCTTGTATTAAAA[A/-]CCCCAAAATTCTTCTGTTGAAGTGTTCCAT	CTTGT^ATTAAaAACCCCAAAA	A		699	Li	AJHG	77	54	2005	15902656	CD052116	null	200576
5	DM	PKD1	Polycystic kidney disease 1	NM_001009944.2:c.8320delC	null	chr16:2153738 (-)	null	ATGCGCTCCCGCGTGCTCAACGAGGAGCCC[C/-]TGACGCTGGCGGGCGAGGAGATCGTGGCCC	ACGAG^GAGCCcCTGACGCTGG	C		2772	Rossetti	KID INT	61	1588	2002	11967008	CD022739	null	5310
5	DM	PKD1	Polycystic kidney disease 1	NM_001009944.2:c.6952delC	null	chr16:2157997 (-)	null	GCTGGCGGGTGTGCGCTGAACTTTGGGCCC[C/-]GCGGGAGCAGCACGGTCACCATTCCACGGG	ACTTT^GGGCCcCGCGGGAGCA	C		2316	Rossetti	JASN	18	2143	2007	17582161	CD076861	null	5310
5	DM	PKD1	Polycystic kidney disease 1	NM_001009944.2:c.8586delC	null	chr16:2153472 (-)	null	ATTCCAGACACAGGCCGGCGCCCAGATCCC[C/-]ATCGAGCGGCTGGCCTCAGAGCGCGCCATC	CCCAG^ATCCCcATCGAGCGGC	C		2861	Audr√©zet	HUM MUT	33	1239	2012	22508176	CD1210702	null	5310
5	DM	PKD1	Polycystic kidney disease 1	NM_001009944.2:c.1706delC	null	chr16:2166546 (-)	null	CTCTGGCACAGCAGGACGGCCTCTCAGCCC[C/-]GCACGAGCCCGTGGAGGTAGTCGGCCCCCC	CCTCTCA^GCCcCGCACGAGCC	C		568	Peters	EJHG	9	957	2001	11840199	CD013862	null	5310
5	DM	PKD1	Polycystic kidney disease 1	NM_001009944.2:c.4935delC	null	chr16:2160233 (-)	null	GCAGGTGGTGGGCGGTGGCCGCTACTTCCC[C/-]ACCAACCACACGGTACAGCTGCAGGCCGTG	GCTAC^TTCCCcACCAACCACA	C		1644	Audr√©zet	HUM MUT	33	1239	2012	22508176	CD1210681	null	5310
5	DM	PKD1	Polycystic kidney disease 1	NM_001009944.2:c.2865delC	null	chr16:2163282 (-)	null	GACACCATTCCCCCCGCAGAGGTACAGCCC[C/-]GTGGTGGAGGCCGGCTCGGACATGGTCTTC	GGTAC^AGCCCcGTGGTGGAGG	C		954	Audr√©zet	HUM MUT	33	1239	2012	22508176	CD1210671	null	5310
5	DM	PKD1	Polycystic kidney disease, autosomal dominant	NM_001009944.2:c.771delC	null	chr16:2168222 (-)	null	CTGCTCCGGCCCCCCGCCACCTCCTGCCCC[C/-]ACCTGTAGGGGCCCCACCCTCCTCCAGCAC	CTCCT^GCCCCcACCTGTAGGG	C		256	Neumann	NDT	28	1472	2013	23300259	CD1313915	null	5310
5	DM	PKD1	Polycystic kidney disease 1	NM_001009944.2:c.4069delC	null	chr16:2161099 (-)	null	CACAACTTCACGCGGAGCGGCACGTTCCCC[C/-]TGGCGCTGGTGCTGTCCAGCCGCGTGAACA	GGCACG^TTCCcCCTGGCGCTG	C		1355	Reed	AJKD	52	1042	2008	18640754	CD085910	null	5310
5	DM	PKD1	Polycystic kidney disease 1	NM_001009944.2:c.10745delC	null	chr16:2143888 (-)	null	TCTCAGGGTGGGTGGGTGCGAGCTTCCCCC[C/-]GGGCGTGAGTGTTGCGTGGCTCCTGTCCAG	CGAGC^TTCCCcCCGGGCGTGA	C		3580	Rossetti	JASN	18	2143	2007	17582161	CD076868	null	5310
5	DM	PKD1	Polycystic kidney disease 1	NM_001009944.2:c.2085delC	null	chr16:2165391 (-)	null	GTTCCTCTTCTCCGTTCCCGCGGGGCCCCC[C/-]GCGCAGTACTCGGTGTGTGGCCCTGACCTG	CGCGGGG^CCCcCCGCGCAGTA	C		694	Rossetti	AJHG	68	46	2001	11115377	CD010642	null	5310
5	DM	PKD1	Polycystic kidney disease 1	NM_001009944.2:c.11379delG	null	chr16:2142080 (-)	null	TGGCTGGGAGAGTCCTCACAATGGCTCGGG[G/-]ACGTGGGCCTATTCAGCGCCGGATCTGCTG	AATGGC^TCGGgGACGTGGGCC	G		3792	Bogdanova	HUM MUT	16	166	2000	10923038	CD002189	null	5310
5	DM	PKD1	Polycystic kidney disease, autosomal dominant	NM_001009944.2:c.1654delG	null	chr16:2166598 (-)	null	GAGAACCTCCTCGTGGGAGCGCCCAGTGGG[G/-]ACCTGCAGGGACCCCTGACGCCTCTGGCAC	GCCCAGT^GGGgACCTGCAGGG	G		551	Neumann	NDT	28	1472	2013	23300259	CD1313916	null	5310
5	DM	PKD1	Polycystic kidney disease 1	NM_001009944.2:c.3493delG	null	chr16:2161675 (-)	null	GGGGGTGTTCTTTACACGTGGGACTTCGGG[G/-]ACGGCTCCCCTGTCCTGACCCAGAGCCAGC	GGACTTC^GGGgACGGCTCCCC	G		1164	Audr√©zet	HUM MUT	33	1239	2012	22508176	CD1210675	null	5310
5	DM	PKD1	Polycystic kidney disease 1	NM_001009944.2:c.2079delG	null	chr16:2165397 (-)	null	GAGAGAGTTCCTCTTCTCCGTTCCCGCGGG[G/-]CCCCCCGCGCAGTACTCGGTGTGTGGCCCT	GTTCCC^GCGGgGCCCCCCGCG	G		692	Rossetti	JASN	18	2143	2007	17582161	CD076881	null	5310
5	DM	PKD1	Polycystic kidney disease 1	NM_001009944.2:c.7421delG	null	chr16:2156467 (-)	null	GCCTGTCCCCCAACCGCCCGCCGCTGGGGG[G/-]CTCTTGCCGCCTCTTCCCACTGGGCGCTGT	CCGCTG^GGGGgCTCTTGCCGC	G		2473	Audr√©zet	HUM MUT	33	1239	2012	22508176	CD1210695	null	5310
5	DM	PKD1	Polycystic kidney disease 1	NM_001009944.2:c.74delG	null	chr16:2185617 (-)	null	TGGGCCTGTGGCTCGGGGCGCTGGCGGGGG[G/-]CCCCGGGCGCGGCTGCGGGCCCTGCGAGCC	CTGGCG^GGGGgCCCCGGGCGC	G		24	Hoefele	NDT	26	2181	2010	21115670	CD108822	null	5310
5	DM	PKD2	Polycystic kidney disease 2	NM_000297.3:c.2159delA	null	chr4:88986566 (+)	null	AAGCTTTGGTCAAACTAAAACTGAAAAAAA[A/-]TACCGTGGATGACATTTCAGAGAGTCTGCG	AAACTG^AAAAaAAATACCGTG	A		718	Pei	JASN	9	1853	1998	9773786	CD982888	null	5311
5	DM	PKD2	Polycystic kidney disease 2	NM_000297.3:c.128delC	null	chr4:88929013 (+)	null	GCGCGGCCGTGGGCGCCAGCCTCGCCGCCC[C/-]GGGCGGCCTCTGCGAGCAGCGGGGCCTGGA	CCTCGCC^GCCcCGGGCGGCCT	C		42	Pei	JASN	9	1853	1998	9773786	CD982885	null	5311
5	DM	PKD2	Polycystic kidney disease 2	NM_000297.3:c.1081delC	null	chr4:88959640 (+)	null	AGTAGTGAAGATAGGGCTCCCTTTGGGCCC[C/-]GAAATGGAACCGCGTAAGTGTCTGTGACTC	CCTTT^GGGCCcCGAAATGGAA	C		359	Stekrova	NDT	19	1116	2004	14993477	CD044798	null	5311
5	DM	PKD2	Polycystic kidney disease, autosomal dominant	NM_000297.3:c.203delC	null	chr4:88929088 (+)	null	GCATCCGGCAGGCGGCCGCGCGGGACCCCC[C/-]GGCCGGAGCCGCGGCCTCCCCTTCTCCTCC	CGGGAC^CCCCcGGCCGGAGCC	C		67	Rossetti	JASN	23	915	2012	22383692	CD124029	null	5311
5	DM	PKD2	Polycystic kidney disease	NM_000297.3:c.1142delG	null	chr4:88964432 (+)	null	AAAAAGACTTGAATGGTAGTAGCCACTGGG[G/-]AATCATTGCAACTTATAGTGGAGCTGGCTA	AGCCAC^TGGGgAATCATTGCA	G		380	Vazifehmand	BMC NEPH	14		2013	24011172	CD138750	null	5311
5	DM	PKHD1	Polycystic kidney disease	NM_138694.3:c.10955delC	null	chr6:51523969 (-)	null	TGGAAATGAACTCACATAGGGCTTCACCCC[C/-]AATGACTGTGGAAACTATCTCAAAAGTGAT	GCTTCA^CCCCcAATGACTGTG	C		3651	Gunay-Aygun	MGM	99	160	2010	19914852	CD100433	null	5314
5	DM	PKHD1	Polycystic kidney disease	NM_138694.3:c.3766delC	null	chr6:51890842 (-)	null	AGCATCTGGTGTGAAACCCTGCCAGCCCCC[C/-]AGATACCCGATGCGGGCGCTCCCACTGTTC	GCCAGCC^CCCcAGATACCCGA	C		1255	Gunay-Aygun	MGM	99	160	2010	19914852	CD100432	null	5314
5	DM	PKHD1	Polycystic kidney disease	NM_138694.3:c.8901delG	null	chr6:51618048 (-)	null	ACAAATTCAGCCTGACGTATCATGTAGGGG[G/-]AGACTGTTTGTGGGGTCCTTCAGGAAGTCC	CATGT^AGGGGgAGACTGTTTG	G		2966	Denamur	KID INT	77	350	2010	19940839	CD100577	null	5314
5	DM	PKHD1	Polycystic kidney disease	NM_138694.3:c.6383delT	null	chr6:51776704 (-)	null	AGAATTGGGTGGCTGGAGAGCACCATATTT[T/-]AAAGGCCACTGTGGCTCTGCTCAGCAGGAG	GCACCAT^ATTtTAAAGGCCAC	T		2127	Rossetti	KID INT	64	391	2003	12846734	CD032486	null	5314
5	DM	PKLR	Pyruvate kinase deficiency	NM_000298.5:c.434delC	null	chr1:155265301 (-)	null	GGGAGGCGGTGGAGAGCTTTGCAGGTTCCC[C/-]ACTCAGCTACCGGCCCGTGGCCATCGCCCT	TGCAGGT^TCCcCACTCAGCTA	C		144	Baronciani	BCMD	24	273	1998	10087985	CD982889	null	5313
5	DM	PKLR	Pyruvate kinase deficiency	NM_000298.5:c.1195delG	null	chr1:155263303 (-)	null	AGCGATGTCGCCAATGCTGTGCTGGATGGG[G/-]CTGACTGCATCATGCTGTCAGGGGAGACTG	GTGCTG^GATGgGGCTGACTGC	G		397	Rouger	BJH	92	825	1996	8616073	CD962124	null	5313
5	DM	PKLR	Pyruvate kinase deficiency	NM_000298.5:c.826delG	null	chr1:155264412 (-)	null	GAGCAGGACGTCCGAGACCTGCGCTTCGGG[G/-]TGGAGCATGGGGTGGACATCGTCTTTGCCT	TGCGC^TTCGGgGTGGAGCATG	G		274	Pissard	BJH	133	683	2006	16704447	CD062209	null	5313
5	DM	PKLR	Pyruvate kinase deficiency	NM_000298.5:c.644delG	null	chr1:155264957 (-)	null	CCAATATTGTCCGGGTCGTGCCGGTGGGGG[G/-]CCGCATCTACATTGACGACGGGCTCATCTC	CCGGTG^GGGGgCCGCATCTAC	G		214	Kedar	CLIN GENET	75	157	2009	18759866	CD090472	null	5313
5	DM	PKLR	Pyruvate kinase deficiency	NM_000298.5:c.1015delG	null	chr1:155264127 (-)	null	GTGAGCGACGGCATCATGGTGGCACGGGGG[G/-]ACCTAGGCATCGAGATCCCAGCAGAGAAGG	GTGGCA^CGGGgGGACCTAGGC	G		337	Zanella	BJH	113	43	2001	11328279	CD011646	null	5313
5	DM	PKM	Bloom syndrome	NM_002654.4:c.1224delC	null	chr15:72494878 (-)	null	CCGCCGCCTGGCGCCCATTACCAGCGACCC[C/-]ACAGAAGCCACCGCCGTGGGTGCCGTGGAG	ACCAGC^GACCcCACAGAAGCC	C		407	Anitha	DNA	23	442	2004	15294093	CD045972	null	5315
5	DM	PKP2	Arrhythmogenic right ventricular cardiomyopathy	NM_004572.3:c.2240delA	null	chr12:32955396 (-)	null	TGCTGCATGTTGGTGACCCAAGTGTGAAAA[A/-]GACAGCCATCTCGCTGCTGAGGAATCTGTC	AGTGTG^AAAAaGACAGCCATC	A		746	Bao	CIR CAR GE	6	552	2013	24125834	CD1312983	null	5318
5	DM	PKP2	Arrhythmogenic right ventricular dysplasia	NM_004572.3:c.1368delA	null	chr12:33003710 (-)	null	GAAGCAAACCAGAGACTTGGAGACTAAAAA[A/-]CAAATAACAGGTAGTGCTTACTGAACATTG	GGAGACT^AAAaAACAAATAAC	A		455	Dalal	CIRCULAT	113	1641	2006	16549640	CD061458	null	5318
5	DM	PKP2	Arrhythmogenic right ventricular dysplasia	NM_004572.3:c.2013delC	null	chr12:32974422 (-)	null	CGTGCCGATGCCGGAGGAAAAGAGCAACCC[C/-]AAGGGCGTGGAGTGGCTGTGGCATTCCATT	AAGAGC^AACCcCAAGGGCGTG	C		670	Dalal	CIRCULAT	113	1641	2006	16549640	CD061457	null	5318
5	DM	PLA2G6	Infantile neuroaxonal dystrophy 1	NM_003560.2:c.1674delG	null	chr22:38516834 (-)	null	GTTCCGGGGCTCCAGGCCCTACGAGTCGGG[G/-]CCCCTGGAGGAGTTCCTGAAGCGGGAGTTT	ACGAG^TCGGGgCCCCTGGAGG	G		557	Crompton	MGM	100	207	2010	20226704	CD102993	null	8398
5	DM	PLCE1	Nephrotic syndrome 3, early onset	NM_016341.3:c.3846delG	null	chr10:96022282 (+)	null	TCTGTTGACCAGAAATGTCTCGGATTTGGG[G/-]TTGTTCATTAAGAGTAAACAGCAGCTATCG	TCGGAT^TTGGgGTTGTTCATT	G		1281	Hinkes	NAT GENET	38	1397	2006	17086182	CD066389	null	51196
5	DM	PLCE1	Diffuse mesangial sclerosis	NM_016341.3:c.6182delT	null	chr10:96076353 (+)	null	ACATCAAACCTGTTACCACAGACTATTTTT[T/-]GATGGAAGAAAAATATTTTATATCTAAAGA	CAGAC^TATTTtTTGATGGAAG	T		2059	Gbadegesin	NDT	23	1291	2008	18065803	CD084637	null	51196
5	DM	PLG	Plasminogen deficiency	NM_000301.3:c.1752delG	null	chr6:161157989 (+)	null	GAAGAAATGTCCTGGAAGGGTTGTAGGGGG[G/-]TGTGTGGCCCACCCACATTCCTGGCCCTGG	TTGTA^GGGGGgTGTGTGGCCC	G		583	Schuster	JTH	5	2315	2007	17900274	CD078516	null	5340
5	DM	PMM2	Congenital disorder of glycosylation 1a	NM_000303.2:c.392delC	null	chr16:8904980 (+)	null	AATTCCGAAATGGGATGTTAAACGTGTCCC[C/-]TATTGGAAGAAGCTGCAGCCAAGAAGAACG	AAACGTG^TCCcCTATTGGAAG	C		130	Matthijs	MGM	68	220	1999	10527672	CD993414	null	5373
5	DM	PMP22	Charcot-Marie-Tooth disease 1a	NM_000304.2:c.281delG	null	chr17:15142826 (-)	null	TCTGCCAACTCTTCACCCTCACCAAGGGGG[G/-]CAGGTTTTACATCACTGGAATCTTCCAAAT	TCACC^AAGGGgGGCAGGTTTT	G		92	Ionasescu	MUSC NERVE	20	1308	1997	9324088	CD973137	null	5376
5	DM	PMP22	Neuropathy, liability to pressure palsies	NM_000304.2:c.289delT	null	chr17:15142818 (-)	null	CTCTTCACCCTCACCAAGGGGGGCAGGTTT[T/-]ACATCACTGGAATCTTCCAAATTCTTGCTG	GGGCAGG^TTTtACATCACTGG	T		96	Yurrebaso	NEU DIS	24	56	2014	24239057	CD140509	null	5376
5	DM	PMS2	Colorectal cancer, non-polyposis	NM_000535.5:c.1021delA	null	chr7:6029554 (-)	null	TGCGTTGATATCAATGTTACTCCAGATAAA[A/-]GGCAAATTTTGCTACAAGAGGAAAAGCTTT	CTCCA^GATAAaAGGCAAATTT	A		339	Worthley	GASTROENT	128	1431	2005	15887124	CD056470	rs63750049	5395
5	DM	PNPLA2	Neutral lipid storage disease with myopathy	NM_020376.3:c.808delC	null	chr11:823744 (+)	null	CCCTTGCTGGCGTTGCCCCCCGCCCGCCCC[C/-]ACGGCCCAGAGGACAAGGACCAGGCAGTGG	CCCGCC^CGCCcCCACGGCCCA	C		268	Fischer	NAT GENET	39	28	2007	17187067	CD070516	null	57104
5	DM	POLH	Xeroderma pigmentosum, variant	NM_006502.2:c.1664delA	null	chr6:43581816 (+)	null	ATAATTCTTCAGTTTCTTCCCCCCAACAAA[A/-]CCCATGGTCCAACTGTAAAGCATTACCAAA	CCCCCAA^CAAaACCCATGGTC	A		554	Tanioka	JID	127	1745	2007	17344931	CD073684	null	5429
5	DM	POLH	Xeroderma pigmentosum, variant	NM_006502.2:c.672delA	null	chr6:43568736 (+)	null	ATACTTTGCATGCTTCCAGGTCCTGGCAAA[A/-]CTGGCCTGTGGACTAAACAAGCCCAACCGC	TCCTG^GCAAAaCTGGCCTGTG	A		223	Opletalova	HUM MUT	35	117	2014	24130121	CD141016	null	5429
5	DM	POMGNT1	Muscle-eye-brain disease	NM_017739.3:c.1876delG	null	chr1:46655149 (-)	null	CGGAAGAAGAACCACTTCCTGATGGTGGGG[G/-]TCCCGGCTTCCCCCTACTCGTGAGTGACCC	CTGATG^GTGGgGGTCCCGGCT	G		624	Yoshida	DEV CELL	1	717	2001	11709191	CD014785	null	55624
5	DM	POMT1	Walker-Warburg syndrome	NM_007171.3:c.1104delC	null	chr9:134387479 (+)	null	CTCCCACCAGCAACAGGTGACCTGTTACCC[C/-]TTCAAAGATGTCAATAACTGGTGGATTGTA	ACCTGT^TACCcCTTCAAAGAT	C		367	van Reeuwijk	HUM MUT	27	453	2006	16575835	CD062212	null	10585
5	DM	POU3F4	X-linked deafness	NM_000307.3:c.1060delA	null	chrX:82764392 (+)	null	CCGCATGAGGTTTATTCGCACACCGTGAAA[A/-]CAGACACATCTTGCCATGATCTCTGACTGG	CACCGTG^AAAaCAGACACATC	A		353	Choi	HUM MUT	34	309	2013	23076972	CD131501	null	5456
5	DM	POU3F4	X-linked mixed deafness	NM_000307.3:c.648delG	null	chrX:82763980 (+)	null	CAAGTTGGGCTTCACGCAGGCCGACGTGGG[G/-]TTGGCGCTGGGCACACTGTATGGTAACGTG	AGGCC^GACGTgGGGTTGGCGC	G		214	de Kok	SCIENCE	267	685	1995	7839145	CD951831	null	5456
5	DM	POU3F4	X-linked deafness	NM_000307.3:c.346delG	null	chrX:82763678 (+)	null	CCGCACACTAACCACCCCAACGCCTGGGGG[G/-]CCAGCCCGGCACCGAACCCGTCTATCACGT	CGCCTGG^GGGgCCAGCCCGGC	G		115	Lee	PHYS GENOM	39	195	2009	19671658	CD0910855	null	5456
5	DM?	PPM1D	Breast cancer	NM_003620.3:c.1430delA	null	chr17:58740525 (+)	null	CCTCAAAAGATCCAGAACCACTTGAAGAAA[A/-]TTGCGCTAAAGCCCTGACTTTAAGGATACA	CTTGAA^GAAAaTTGCGCTAAA	A		476	Ruark	NATURE	493	406	2013	23242139	CD132012	null	8493
5	DM?	PPM1D	Breast cancer	NM_003620.3:c.1535delA	null	chr17:58740630 (+)	null	ATTCAACAAACACTGTCATGGACCAAAAAA[A/-]TTTGAAGATGTCAACTCCTGGCCAAATGAA	GACCAA^AAAAaTTTGAAGATG	A		511	Ruark	NATURE	493	406	2013	23242139	CD132022	null	8493
5	DM?	PPM1D	Ovarian cancer	NM_003620.3:c.1589delC	null	chr17:58740684 (+)	null	AAATGAAAGCCCAAGAAATTGAAAGAACCC[C/-]TCCAACAAACTTTAAAAGGACATTAGAAGA	GAAAGA^ACCCcTCCAACAAAC	C		529	Ruark	NATURE	493	406	2013	23242139	CD132025	null	8493
5	DM	PPOX	Porphyria, variegate	NM_000309.3:c.745delG	null	chr1:161138911 (+)	null	GCCCTTGAAACCCACCTGACTAGTAGGGGG[G/-]TCAGTGTTCTCAGAGGCCAGCCGGTCTGTG	ACTAGT^AGGGgGGTCAGTGTT	G		247	Whatley	AJHG	65	984	1999	10486317	CD992548	null	5498
5	DM	PRF1	Haemophagocytic lymphohistiocytosis, familial	NM_001083116.1:c.65delC	null	chr10:72360594 (-)	null	TCCTGCTGCTGCCCCTGCCCGTCCCTGCCC[C/-]GTGCCACACAGCCGCACGCTCAGAGTGCAA	GTCCCT^GCCCcGTGCCACACA	C		21	Tong	ZNKZZ	50	280	2011	21600143	CD1111578	null	5551
5	DM	PRF1	Haemophagocytic lymphohistiocytosis, familial	NM_001083116.1:c.1428delG	null	chr10:72358049 (-)	null	TTTTGGGGATGTGCTCCTGGCCACAGGGGG[G/-]CCCCTGAGGTTGCAGGTCTGGGATCAGGAC	CCACA^GGGGGgCCCCTGAGGT	G		475	Sepulveda	BLOOD	121	595	2013	23160464	CD132539	null	5551
5	DM	PRKAR1A	Carney complex	NM_002734.3:c.463delT	null	chr17:66520179 (+)	null	TTTTGCAGTGATATTTTTGATGCCATGTTT[T/-]CGGTCTCCTTTATCGCAGGAGAGACTGTGA	TGCCATG^TTTtCGGTCTCCTT	T		154	Horvath	HUM MUT	31	369	2010	20358582	CD101940	null	5573
5	DM	PROC	Protein C deficiency	NM_000312.3:c.1366delC	null	chr2:128186502 (+)	null	CATGGGCACATCAGAGACAAGGAAGCCCCC[C/-]AGAAGAGCTGGGCACCTTAGCGACCCTCCC	CAAGGAA^GCCcCCCAGAAGAG	C		454	Gandrille	BLOOD	86	2598	1995	7670104	CD951836	null	5624
5	DM	PROC	Protein C deficiency	NM_000312.3:c.1028delG	null	chr2:128186164 (+)	null	CCGGCCAGGAGACCCTCGTGACGGGCTGGG[G/-]CTACCACAGCAGCCGAGAGAAGGAGGCCAA	GACGGGC^TGGgGCTACCACAG	G		342	Bernardi	BJH	81	277	1992	1643025	CD920903	null	5624
5	DM	PROC	Protein C deficiency	NM_000312.3:c.1268delG	null	chr2:128186404 (+)	null	CCTGGTTCCTGGTGGGCCTGGTGAGCTGGG[G/-]TGAGGGCTGTGGGCTCCTTCACAACTACGG	GTGAGC^TGGGgTGAGGGCTGT	G		422	Yamamoto	TH	65	646A	1991	ABST	CD910549	null	5624
5	DM	PROC	Protein C deficiency	NM_000312.3:c.1212delG	null	chr2:128186348 (+)	null	GCAGGATGCCTGCGAGGGCGACAGTGGGGG[G/-]CCCATGGTCGCCTCCTTCCACGGCACCTGG	GACAGT^GGGGgGCCCATGGTC	G		403	Tsay	BCF	4	791	1993	8292730	CD931044	null	5624
5	DM	PROP1	Pituitary hormone deficiency	NM_006261.4:c.629delC	null	chr5:177419762 (-)	null	CAGCCCCTGCCGGCCATCTGCCCTGCCCCC[C/-]ACCCCCTCCCATGCTCCCCCTCAGCCTTGA	TGCCC^TGCCCcCCACCCCCTC	C		208	Reynaud	JCEM	91	3329	2006	16735499	CD064618	null	5626
5	DM	PROS1	Protein S deficiency	NM_000313.3:c.925delG	null	chr3:93615460 (-)	null	TTACTTTACTTGGCGGAGCAGTTTGCAGGG[G/-]TTGTTTTATATTTAAAATTTCGTTTGCCAG	CAGTTT^GCAGgGGTTGTTTTA	G		307	Gomez	TH	73	750	1995	7482398	CD951839	null	5627
5	DM	PROS1	Protein S deficiency with thrombophilia	NM_000313.3:c.1242delT	null	chr3:93605261 (-)	null	GATGGATATAAATAAACCTGGACCCCTTTT[T/-]AAGCCGGAAAATGGATTGCTGGAAACCAAA	TGGACCC^CTTtTTAAGCCGGA	T		413	Gruselle	AGB	69	20	2006	16673558	CD066393	null	5627
5	DM	PRPF31	Retinitis pigmentosa	NM_015629.3:c.390delC	null	chr19:54625943 (+)	null	GAGATTCCCTGAACTGGAGTCCTTGGTCCC[C/-]AATGCACTGGATTACATCCGCACGGTCAAG	TCCTTG^GTCCcCAATGCACTG	C		129	Sullivan	IOVS	47	3052	2006	16799052	CD063600	null	26121
5	DM	PRPF8	Retinitis pigmentosa	NM_006445.3:c.6970delG	null	chr17:1554134 (-)	null	TTCCTCAACTTTGCTCTCCTGCAGGAGGGG[G/-]AGGTTTACTCTGCGGATCGGGAGGACCTGT	GCAGGAG^GGGgAGGTTTACTC	G		2323	Wang	HUM GENET	133	331	2014	24154662	CD141756	null	10594
5	DM	PRPH2	Cone-rod dystrophy	NM_000322.4:c.371delG	null	chr6:42689702 (-)	null	TTGTGGCTCTCTGCTGCTTTCTGCTTCGGG[G/-]CTCGCTGGAGAACACCCTGGGCCAAGGGCT	TCTGCTT^CGGgGCTCGCTGGA	G		123	Kohl	ACTA ANATB	162	75	1998	9831753	CD984158	rs61755778	5961
5	DM	PRRT2	Infantile convulsions, paroxysmal dyskinesia & migraine	NM_145239.2:c.741delC	null	chr16:29825116 (+)	null	ATCTCCCCGAGGTAGCCTGAGCCGCCACCC[C/-]AGCTCCCAGTTGGCAGGTCCTGGGGTGGAG	GCCGC^CACCCcAGCTCCCAGT	C		246	Cloarec	NEUROLOGY	79	2097	2012	23077017	CD1210597	null	112476
5	DM	PRRT2	Infantile convulsions, paroxysmal dyskinesia & migraine	NM_145239.2:c.433delC	null	chr16:29824808 (+)	null	GCCCCAGAGCCTGCTCCCCAACCAGACCCC[C/-]GGCCAGATTCCCAGCCTACCCCCAAGCCAG	ACCAGAC^CCCcGGCCAGATTC	C		144	Cloarec	NEUROLOGY	79	2097	2012	23077017	CD1210598	null	112476
5	DM	PRRT2	Benign familial infantile epilepsy	NM_145239.2:c.629delC	null	chr16:29825004 (+)	null	CTCACTCACCACCCTCAAAAAAATCCCCCC[C/-]AGCCAATGGGGCCCCCCCCCGAGTGCTGCA	AAATCC^CCCCcAGCCAATGGG	C		209	Schubert	HUM MUT	33	1439	2012	22623405	CD128941	null	112476
5	DM	PRRT2	Paroxysmal kinesigenic dyskinesia	NM_145239.2:c.649delC	null	chr16:29825024 (+)	null	AAATCCCCCCCAGCCAATGGGGCCCCCCCC[C/-]GAGTGCTGCAGCAGCTGGTTGAGGAGGATC	GGCCCCC^CCCcGAGTGCTGCA	C		216	M√©neret	NEUROLOGY	79	170	2012	22744660	CD126062	null	112476
5	DM	PRRX1	Agnathia-otocephaly	NM_022716.2:c.269delA	null	chr1:170688894 (+)	null	CAGATGACCAGCTGAACTCAGAAGAAAAAA[A/-]GAAGAGAAAGCAGCGAAGGAATAGGACAAC	GAAGAA^AAAAaGAAGAGAAAG	A		89	Donnelly	PREN DIAG	32	903	2012	22674740	CD128162	null	5396
5	DM	PRX	Hereditary motor & sensory neuropathy	NM_181882.2:c.730delG	null	chr19:40903529 (-)	null	GTGGAGCTGGTTGGGCCGCGGCTGCCAGGG[G/-]CGGAGGTGGGTGTCCCCCAGGTCTCAGCCC	GCTGCCA^GGGgCGGAGGTGGG	G		243	Baets	BRAIN	134	2664	2011	21840889	CD118096	null	57716
5	DM	PTCH1	Nevoid basal cell carcinoma syndrome	NM_000264.3:c.811delA	null	chr9:98242806 (-)	null	CCTTTGGAATTCCTGGAAGAGTTAAAGAAA[A/-]TAAACTATCAAGTGGACAGCTGGGAGGAAA	AGTTA^AAGAAaATAAACTATC	A		269	Hasenpusch-Theil	HUM MUT	11	480	1997	10200051	CD972414	null	5727
5	DM	PTCH1	Nevoid basal cell carcinoma syndrome	NM_000264.3:c.290delA	null	chr9:98268793 (-)	null	TATTTAAACTGGGTTGTTACATTCAAAAAA[A/-]CTGCGGCAAGTTCTTGGTTGTGGGCCTCCT	TACATT^CAAAaAAACTGCGGC	A		95	Wilson	AJMGA	140A	2625	2006	16906569	CD066395	null	5727
5	DM	PTCH1	Nevoid basal cell carcinoma syndrome	NM_000264.3:c.3042delC	null	chr9:98220421 (-)	null	GGGGCTGTCCAGTTACCCCAACGGCTACCC[C/-]TTCCTCTTCTGGGAGCAGTACATCGGCCTC	AACGGC^TACCcCTTCCTCTTC	C		1013	Boutet	JID	121	478	2003	12925203	CD032497	null	5727
5	DM	PTCH1	Nevoid basal cell carcinoma syndrome	NM_000264.3:c.915delC	null	chr9:98242702 (-)	null	CTGCCTCAATCCGGCCGATCCAGACTGCCC[C/-]GCCACAGCCCCCAACAAAAATTCAACCAAA	CCAGAC^TGCCcCGCCACAGCC	C		304	Fujii	HUM MUT	21	451	2003	12655573	CD031074	null	5727
5	DM	PTCH1	Nevoid basal cell carcinoma syndrome	NM_000264.3:c.2011delC	null	chr9:98231272 (-)	null	ACTGTCCAGCTCCGCACGGAGTACGACCCC[C/-]ACACGCACGTGTACTACACCACCGCTGAGC	GAGTAC^GACCcCCACACGCAC	C		669	Fujii	HUM MUT	21	451	2003	12655573	CD031075	null	5727
5	DM	PTCH1	Nevoid basal cell carcinoma syndrome	NM_000264.3:c.1925delC	null	chr9:98231358 (-)	null	ACACACACGACAATACCCGCTACAGCCCCC[C/-]ACCTCCCTACAGCAGCCACAGCTTTGCCCA	GCTAC^AGCCCcCCACCTCCCT	C		640	Marsh	HUM MUT	26	283	2005	16088933	CD054407	null	5727
5	DM	PTCH1	Nevoid basal cell carcinoma syndrome	NM_000264.3:c.1615delG	null	chr9:98238429 (-)	null	GTGTTTTTTTATTCCCAGGACAGGACCGGG[G/-]AGTGCCTGAAGCGCACAGGAGCCAGCGTGG	ACAGG^ACCGGgGAGTGCCTGA	G		537	Savino	HUM MUT	24	441	2004	15459969	CD043420	null	5727
5	DM	PTCH1	Nevoid basal cell carcinoma syndrome	NM_000264.3:c.331delG	null	chr9:98268752 (-)	null	TTCTTGGTTGTGGGCCTCCTCATATTTGGG[G/-]CCTTCGCGGTGGGATTAAAAGCAGCGAACC	TCATA^TTTGGgGCCTTCGCGG	G		109	Klein	GENET MED	7	611	2005	16301862	CD054991	null	5727
5	DM	PTCH1	Nevoid basal cell carcinoma syndrome	NM_000264.3:c.2287delG	null	chr9:98229671 (-)	null	GTGATCTTCCTTTTTCTGGGCTTGCTGGGG[G/-]TCAGCCTTTATGGCACCACCCGAGTGAGAG	GGCTTG^CTGGgGGTCAGCCTT	G		761	Savino	HUM MUT	24	441	2004	15459969	CD043421	null	5727
5	DM	PTCH1	Nevoid basal cell carcinoma syndrome	NM_000264.3:c.2395delT	null	chr9:98229563 (-)	null	GACTTTATTGCTGCACAATTCAAATACTTT[T/-]CTTTCTACAACATGTATATAGTCACCCAGA	TCAAA^TACTTtTCTTTCTACA	T		797	Minami	JDS	27	21	2001	11457640	CD014466	null	5727
5	DM	PTEN	Bannayan-Riley-Ruvalcaba syndrome	NM_000314.4:c.40delA	null	chr10:89624266 (+)	null	ATCATCAAAGAGATCGTTAGCAGAAACAAA[A/-]GGAGATATCAAGAGGATGGATTCGACTTAG	CAGAAAC^AAAaGGAGATATCA	A		13	Toelle	NEUROPED	43	221	2012	22911484	CD127974	null	5728
5	DM	PTEN	Cowden disease	NM_000314.4:c.968delA	null	chr10:89720817 (+)	null	AGGAATATCTAGTACTTACTTTAACAAAAA[A/-]TGATCTTGACAAAGCAAATAAAGACAAAGC	CTTTA^ACAAAaAATGATCTTG	A		321	Heald	GASTROENT	139	1927	2010	20600018	CD109152	rs121913291	5728
5	DM	PTEN	Cowden disease	NM_000314.4:c.437delT	null	chr10:89692953 (+)	null	GTGCATATTTATTACATCGGGGCAAATTTT[T/-]AAAGGCACAAGAGGCCCTAGATTTCTATGG	GGCAAA^TTTTtAAAGGCACAA	T		145	Vasovc·k	KO	23	111	2010	20465090	CD104225	null	5728
5	DM	PTS	Hyperphenylalaninaemia	NM_000317.2:c.393delA	null	chr11:112104233 (+)	null	TCTTCCTGTAGGAGTTCTTTATAAAGTAAA[A/-]GTATACGAAACTGACAATAATATTGTGGTT	TATAAA^GTAAaAGTATACGAA	A		130	Thony	HUM MUT	27	870	2006	16917893	CD064621	null	5805
5	DM	PXDN	Cataract-microcornea with corneal opacity	NM_012293.1:c.2568delC	null	chr2:1652984 (-)	null	CTGCAGCAACGTGTGCAGCAACGACCCCCC[C/-]TGCTTCTCTGTCATGATCCCCCCCAATGAC	ACGAC^CCCCCcTGCTTCTCTG	C		855	Khan	AJHG	89	464	2011	21907015	CD117085	null	7837
5	DM	PYCR1	Cutis laxa, autosomal recessive	NM_006907.2:c.345delC	null	chr17:79892997 (-)	null	CCAGAAGCTGTCAGCGTTTCGGCCAGCCCC[C/-]AGGGTCATCCGCTGCATGACCAACACTCCA	GGCCA^GCCCCcAGGGTCATCC	C		114	Lin	AJMGA	155	1285	2011	21567914	CD113519	null	5831
5	DM	PYGM	McArdle disease	NM_005609.2:c.407delG	null	chr11:64525926 (-)	null	TTGAGGAGGATGCGGGGCTGGGCAACGGGG[G/-]CCTGGGCCGGCTGGCAGGTAAGAAGACAGG	GGCAAC^GGGGgCCTGGGCCGG	G		135	Gonz√°lez-Freire	NEU DIS	19	220	2009	19232494	CD0910598	null	5837
5	DM	PYGM	McArdle disease	NM_005609.2:c.1797delT	null	chr11:64519099 (-)	null	AGGCATCAAGAGGGAGCCCAATAAGTTTTT[T/-]GTGCCTCGGACTGTGATGATTGGAGGGAAG	CAATAAG^TTTtTTGTGCCTCG	T		598	Martin	AHG	68	17	2003	14748827	CD033954	null	5837
5	DM	RAB3GAP1	Warburg micro syndrome 1	NM_012233.2:c.2801delC	null	chr2:135926206 (+)	null	GGCAGAACTCCGTGTCAGACTTCCCACCCC[C/-]TGCTGGCCGGGAATTCATTTTGCGCACCAC	ACTTC^CCACCcCCTGCTGGCC	C		932	Aligianis	NAT GENET	37	221	2005	15696165	CD050910	null	22930
5	DM	RAD51C	Ovarian cancer	NM_058216.1:c.93delG	null	chr17:56770097 (+)	null	AGCGGTGCGGGTGAAGCTGGTGTCTGCGGG[G/-]TTCCAGACTGCTGAGGAACTCCTAGAGGTG	TGTCT^GCGGGgTTCCAGACTG	G		30	Pelttari	HMG	20	3278	2011	21616938	CD116092	null	5889
5	DM	RAG1	Immunodeficiency, severe combined	NM_000448.2:c.1149delA	null	chr11:36596003 (+)	null	TCACCACATCTCAAGTCACAAGGAATCAAA[A/-]GAGATTTTTGTGCACATTAATAAAGGGGGC	AAGGAA^TCAAaAGAGATTTTT	A		382	Villa	BLOOD	97	81	2001	11133745	CD010113	null	5896
5	DM	RAG1	Immunodeficiency, severe combined	NM_000448.2:c.1178delG	null	chr11:36596032 (+)	null	AAGAGATTTTTGTGCACATTAATAAAGGGG[G/-]CCGGCCCCGCCAACATCTTCTGTCGCTGAC	AATAAA^GGGGgCCGGCCCCGC	G		392	Lee	JCIM	31	281	2010	21184155	CD108785	null	5896
5	DM	RAI1	Smith-Magenis syndrome	NM_030665.3:c.1449delC	null	chr17:17697711 (+)	null	AGAGCAGCATAAAAGCCAGCACTGCAGCCC[C/-]GAAGGGAGCGGCTACTCAGCCGAGCCCGCA	CACTGC^AGCCcCGAAGGGAGC	C		482	Slager	NAT GENET	33	466	2003	12652298	CD030745	null	10743
5	DM	RAI1	Smith-Magenis syndrome	NM_030665.3:c.2643delC	null	chr17:17698905 (+)	null	CTCCTCCCTATGTGAGCTCCTGGGCAGCCC[C/-]GAGCAGAGGCCTGGCATGCAGGACCCGCTG	TGGGC^AGCCCcGAGCAGAGGC	C		880	Dubourg	MOL SYN	5	57	2014	24715852	CD141679	null	10743
5	DM	RAI1	Smith-Magenis syndrome	NM_030665.3:c.3801delC	null	chr17:17700063 (+)	null	TGGGAAGGAGGAGAGGCCTGAGGGTTCCCC[C/-]ACCCTCTTCAAGAGGATGTCTTCTCCCAAG	TGAGGGT^TCCcCCACCCTCTT	C		1266	Girirajan	JMG	42	820	2005	15788730	CD054410	null	10743
5	DM	RAI1	Smith-Magenis syndrome	NM_030665.3:c.5265delC	null	chr17:17701527 (+)	null	TGCAGCTGCCGCCACTGCCGGGAAGCCCCC[C/-]AGGCCTGACGGCCCAGCTGACCCGGCCAAG	CGGGAAG^CCCcCCAGGCCTGA	C		1754	Slager	NAT GENET	33	466	2003	12652298	CD030746	null	10743
5	DM	RAI1	Smith-Magenis syndrome	NM_030665.3:c.3103delC	null	chr17:17699365 (+)	null	TTGCTCCCTGAATCCTGCACAGGGCCCCCC[C/-]AGGGACAGATGGAAGGGGCTGGAGCCCCAG	CACAGGG^CCCcCCCAGGGACA	C		1033	Bi	AJMGA	140A	2454	2006	17041942	CD065784	null	10743
5	DM	RB1	Retinoblastoma	NM_000321.2:c.1196delA	null	chr13:48947609 (+)	null	TAAATTCAGCAAGTGATCAACCTTCAGAAA[A/-]TCTGATTTCCTATTTTAACGTAAGCCATAT	ACCTTCA^GAAaATCTGATTTC	A		398	Brichard	EJC	42	65	2006	16343894	CD056842	null	5925
5	DM	RB1	Retinoblastoma	NM_000321.2:c.2296delA	null	chr13:49039218 (+)	null	TATAACTCGGTCTTCATGCAGAGACTGAAA[A/-]CAAATATTTTGCAGTATGCTTCCACCAGGG	AGAGA^CTGAAaACAAATATTT	A		764	Taylor	HUM MUT	28	284	2007	17096365	CD071386	null	5925
5	DM	RB1	Retinoblastoma	NM_000321.2:c.1024delA	null	chr13:48941714 (+)	null	GATGCAAGATTATTTTTGGATCATGATAAA[A/-]CTCTTCAGACTGATTCTATAGACAGGTATT	ATCAT^GATAAaACTCTTCAGA	A		340	Houdayer	HUM MUT	23	193	2004	14722923	CD040320	null	5925
5	DM	RB1	Retinoblastoma	NM_000321.2:c.1078delA	null	chr13:48942691 (+)	null	AGTTTTGAAACACAGAGAACACCACGAAAA[A/-]GTAACCTTGATGAAGAGGTGAATGTAATTC	ACACCA^CGAAaAAGTAACCTT	A		358	Sampieri	JHG	51	209	2006	16463005	CD062216	null	5925
5	DM	RB1	Retinoblastoma	NM_000321.2:c.2473delA	null	chr13:49039488 (+)	null	ATTTCAGAAGGTCTGCCAACACCAACAAAA[A/-]TGACTCCAAGATCAAGGTGTGTGTTTTCTC	ACCAACA^AAAaTGACTCCAAG	A		824	Price	JMG	51	208	2014	24225018	CD143505	null	5925
5	DM	RB1	Retinoblastoma	NM_000321.2:c.287delA	null	chr13:48916757 (+)	null	GTTCCCAGGGAGGTTATATTCAAAAGAAAA[A/-]GGAACTGTGGGGAATCTGTATCTTTATTGC	CAAAAG^AAAAaGGAACTGTGG	A		95	Zhang	JJO	39	432	1995	8926652	CD952453	null	5925
5	DM	RB1	Retinoblastoma	NM_000321.2:c.1848delA	null	chr13:49030373 (+)	null	TCTTTCTCCTGTAAGATCTCCAAAGAAAAA[A/-]GGTTCAACTACGCGTGTAAATTCTACTGCA	TCCAAAG^AAAaAAGGTTCAAC	A		615	Richter	AJHG	72	253	2003	12541220	CD030608	null	5925
5	DM	RB1	Retinoblastoma	NM_000321.2:c.2425delC	null	chr13:49039440 (+)	null	ATTCCTGGAGGGAACATCTATATTTCACCC[C/-]TGAAGAGTCCATATAAAATTTCAGAAGGTC	TATTTCA^CCCcTGAAGAGTCC	C		808	Lohmann	HMG	3	2187	1994	7881418	CD941785	null	5925
5	DM	RB1	Retinoblastoma	NM_000321.2:c.62delC	null	chr13:48878110 (+)	null	CCACCGCCGCCGCTGCCGCCGCGGAACCCC[C/-]GGCACCGCCGCCGCCGCCCCCTCCTGAGGA	CCGCG^GAACCcCCGGCACCGC	C		19	Richter	AJHG	72	253	2003	12541220	CD030590	null	5925
5	DM	RB1	Retinoblastoma	NM_000321.2:c.83delC	null	chr13:48878131 (+)	null	CGGAACCCCCGGCACCGCCGCCGCCGCCCC[C/-]TCCTGAGGAGGACCCAGAGCAGGACAGCGG	CGCCG^CCGCCcCCTCCTGAGG	C		26	Chen	CEO	31	392	2003	14516425	CD034602	null	5925
5	DM	RB1	Retinoblastoma	NM_000321.2:c.19delC	null	chr13:48878067 (+)	null	CGGAAAGGCGTCATGCCGCCCAAAACCCCC[C/-]GAAAAACGGCCGCCACCGCCGCCGCTGCCG	CCCAAA^ACCCcCCGAAAAACG	C		5	Kontic	JHG	51	909	2006	16972022	CD067560	null	5925
5	DM	RB1	Retinoblastoma	NM_000321.2:c.1605delT	null	chr13:48955489 (+)	null	CTTTGATTTTTACAAAGTGATCGAAAGTTT[T/-]ATCAAAGCAGAAGGCAACTTGACAAGAGAA	ATCGAA^AGTTtTATCAAAGCA	T		534	Van Orsouw	HMG	5	755	1996	8776589	CD963031	null	5925
5	DM	RB1	Retinoblastoma	NM_000321.2:c.2051delT	null	chr13:49033914 (+)	null	CAGAATTAGAACATATCATCTGGACCCTTT[T/-]CCAGCACACCCTGCAGAATGAGTATGAACT	CTGGACC^CTTtTCCAGCACAC	T		683	Lohmann	HUM GENET	89	49	1992	1577465	CD920905	null	5925
5	DM	RB1	Retinoblastoma	NM_000321.2:c.678delT	null	chr13:48934223 (+)	null	TCAGTTAATGCTATGTGTCCTTGACTATTT[T/-]ATTAAACTCTCACCTCCCATGTTGCTCAAA	TTGAC^TATTTtATTAAACTCT	T		225	Blanquet	HMG	2	975	1993	8364580	CD931047	null	5925
5	DM	RBCK1	Polyglucosan body myopathy	NM_031229.2:c.497delG	null	chr20:400027 (+)	null	GCTTCAAGGACCTCACGCTGCAGCCGCGGG[G/-]CCCTCTGGAGCCAGGCCCCCCAAAGCCCGG	CTGCAG^CCGCgGGGCCCTCTG	G		164	Nilsson	ANN NEUROL	74	914	2013	23798481	CD1313366	null	10616
5	DM?	RBM43	Autism spectrum disorder	NM_198557.2:c.406delA	null	chr2:152108088 (-)	null	GAAACTCTGGTAAAAGACCTGAAAAAAAAA[A/-]TCCCGAGTTTAAGCTTCAGTCCTTTGAAAC	GAAAAAA^AAAaTCCCGAGTTT	A		135	Bi	HUM MUT	33	1635	2012	22865819	CD1212851	null	375287
5	DM	RDH12	Leber congenital amaurosis	NM_152443.2:c.784delG	null	chr14:68196033 (+)	null	TCCCCCTTTGTCAAGACGGCACGGGAGGGG[G/-]CGCAGACCAGCCTGCACTGCGCCCTGGCTG	CGGCA^CGGGAgGGGGCGCAGA	G		259	Stone	AJO	144	791	2007	17964524	CD078249	null	145226
5	DM	RDH5	Fundus albipunctatus	NM_002905.3:c.718delG	null	chr12:56117818 (+)	null	CCTCCTGCCACACAGGCCCACTATGGGGGG[G/-]CCTTCCTCACCAAGTGTGAGTAGCCAGGCC	CTATGGG^GGGgCCTTCCTCAC	G		239	Makiyama	AJO	epub	epub	2013	24246574	CD1312655	null	5959
5	DM	REEP1	Spastic paraplegia 31	NM_022912.2:c.512delC	null	chr2:86459831 (-)	null	GAGACGGCGCCCCTGCTCCCTCGGGCCCCC[C/-]ACCACCGGGGTCTGGGCGGGCCAGCGGCAA	CCTCG^GGCCCcCCACCACCGG	C		169	Zuchner	AJHG	79	365	2006	16826527	CD063608	null	65055
5	DM	RET	Hirschsprung disease	NM_020975.4:c.352delC	null	chr10:43597804 (+)	null	TGACTTCTCTCTGCAGACCGCGGCTTTCCC[C/-]TGCTCACCGTCTACCTCAAGGTCTTCCTGT	CGGCTTT^CCCcTGCTCACCGT	C		117	M√ºller	GENE	541	51	2014	24613280	CD142891	null	5979
5	DM	RET	Hirschsprung disease	NM_020975.4:c.1549delC	null	chr10:43607573 (+)	null	GCAGATGTGGCCGAGGAGGCGGGCTGCCCC[C/-]TGTCCTGTGCAGTCAGCAAGAGACGGCTGG	GGGCTGC^CCCcTGTCCTGTGC	C		516	So	PLOS ONE	6	e28986	2011	22174939	CD1110125	null	5979
5	FP	RHCE	Rhesus negative blood group	NM_020485.4:c.963delG	null	chr1:25712312 (-)	null	TCCACAGGTGTGTTGTAACCGAGTGCTGGG[G/-]ATTCACCACATCTCCGTCATGCACTCCATC	CGAGTG^CTGGgGATTCACCAC	G		320	Rosa	TRANSFUS	45	1796	2005	16271106	CD056850	null	6006
5	DM	RIN2	Macrocephaly, alopecia, cutis laxa & scoliosis	NM_018993.3:c.1731delC	null	chr20:19956400 (+)	null	TTTGTCTCAGAGCTCGGAGCTGGACCCCCC[C/-]ATCGAGTCGCTGATCCCTGAAGACCAAATA	AGCTG^GACCCcCCCATCGAGT	C		575	Basel-Vanagaite	AJHG	85	254	2009	19631308	CD094873	null	54453
5	DM	ROBO3	Gaze palsy, horizontal, with progressive scoliosis	NM_022370.3:c.571delC	null	chr11:124739429 (+)	null	GAGCCAGCAGTACTGGAATGCGTGCCCCCC[C/-]GCGGCCACCCGGAGCCTTCCGTGTCCTGGA	ATGCGTG^CCCcCCCGCGGCCA	C		189	Abu-Amero	JNS	276	22	2009	18829051	CD090357	null	64221
5	DM	ROGDI	Kohlsch√ºtter-T√∂nz syndrome	NM_024589.2:c.507delC	null	chr16:4848594 (-)	null	GCTCACCACCCCCGCCACCCTCACCCTCCC[C/-]GAGATCGCCGCCAGCGGCCTCACGGTCAGT	TCACC^CTCCCcGAGATCGCCG	C		168	Tucci	HUM MUT	34	296	2013	23086778	CD131476	null	79641
5	DM	ROR2	Brachydactyly, type B	NM_004560.3:c.2249delG	null	chr9:94486527 (-)	null	AGGACATCCACAGCCGGCTCCGAGCCTGGG[G/-]CAACCTTTCCAACTACAACAGCTCGGCGCA	CCGAGCC^TGGgGCAACCTTTC	G		749	Oldridge	NAT GENET	24	275	2000	10700182	CD000612	null	4920
5	DM	RP1	Retinitis pigmentosa	NM_006269.1:c.2115delA	null	chr8:55538557 (+)	null	TCTTAATAAGAATGAGAGAATAAACACAAA[A/-]GGTAGAATTACAAAGGAAATGATAGTGCAA	ATAAAC^ACAAaAGGTAGAATT	A		704	Gamundi	BMC MG	7	35	2006	16597330	CD062221	null	6101
5	DM	RP1	Retinitis pigmentosa	NM_006269.1:c.5252delA	null	chr8:55541694 (+)	null	TTGACAAAGGCAAATGGCTTCTGAAAGAAA[A/-]TCATTTGCTAAGGATGTCATCTGAAAATCC	TCTGAAA^GAAaATCATTTGCT	A		1750	Riazuddin	IOVS	46	2264	2005	15980210	CD054412	null	6101
5	DM	RP1	Retinitis pigmentosa	NM_006269.1:c.2239delA	null	chr8:55538681 (+)	null	GTAATTGAATCAAATACTTTTTGTTCCAAA[A/-]GTAATCTCAATTCCACGATTTCCAAGAATT	TTTGT^TCCAAaAGTAATCTCA	A		745	Jacobson	IOVS	41	1898	2000	10845615	CD004400	null	6101
5	DM	RP1	Retinitis pigmentosa	NM_006269.1:c.2025delA	null	chr8:55538467 (+)	null	GTCATCTGTTGCCAGCAAAAAGAAGAAAAA[A/-]TCTCGACAGCAAGCAATAAATTCCAGGTAT	AGAAG^AAAAAaTCTCGACAGC	A		674	Audo	HUM MUT	33	73	2012	22052604	CD120314	null	6101
5	DM	RP1	Retinitis pigmentosa	NM_006269.1:c.4555delA	null	chr8:55540997 (+)	null	ATCTCTAGTAAGAATATTATGGAAGAAAAA[A/-]GAATGAACGGTATAATTTATGAAATAATCA	ATGGAA^GAAAaAAGAATGAAC	A		1517	Riazuddin	IOVS	46	2264	2005	15980210	CD054411	null	6101
5	DM	RP1	Retinitis pigmentosa, autosomal recessive	NM_006269.1:c.3843delT	null	chr8:55540285 (+)	null	AGAGACATGTAACCCCAGTGACACTTTTTT[T/-]CCTAGTGATGGTTATGGTGTGGATCAGACT	ACACT^TTTTTtCCTAGTGATG	T		1280	Eisenberger	PLOS ONE	8	e78496	2013	24265693	CD1312799	null	6101
5	DM	RP2	Retinitis pigmentosa, X-linked	NM_006915.2:c.305delT	null	chrX:46713113 (+)	null	TTCTGGGACCCGTGAAAGGCAGCGTGTTTT[T/-]CCGGAATTGCAGAGATTGCAAGTGCACATT	GCAGC^GTGTTtTTCCGGAATT	T		100	Pelletier	HUM MUT	28	81	2007	16969763	CD070519	null	6102
5	DM	RPE65	Leber congenital amaurosis	NM_000329.2:c.1067delA	null	chr1:68903931 (-)	null	TACGTGAGAACTGGGAAGAGGTGAAAAAAA[A/-]TGCCAGAAAGGCTCCCCAACCTGAAGTTAG	GAGGTG^AAAAaAAATGCCAGA	A		354	Marlhens	NAT GENET	17	139	1997	9326927	CD972436	null	6121
5	DM	RPGR	Retinitis pigmentosa, X-linked	NM_000328.2:c.101delA	null	chrX:38182705 (-)	null	AAAATAATCCCGGTAAATTCTGGTTTAAAA[A/-]TGATGTCCCTGTACATCTTTCATGTGGAGA	TCTGG^TTTAAaAATGATGTCC	A		32	Guevara-Fujita	HUM MUT	17	151	2000	11180598	CD003541	null	6103
5	DM	RPGR	Retinitis pigmentosa, X-linked	NM_000328.2:c.194delG	null	chrX:38182159 (-)	null	AACTTTACATGTTTGGCAGTAACAACTGGG[G/-]TCAGTTAGGATTAGGATCAAAGTCAGCCAT	TAACAAC^TGGgGTCAGTTAGG	G		64	Shu	HUM MUT	28	322	2006	17195164	CD067201	null	6103
5	DM	RPGR	Retinitis pigmentosa, X-linked	NM_000328.2:c.486delT	null	chrX:38176702 (-)	null	ATTTTTCTTTATAGAGGATGGAAGACTTTT[T/-]ATGTGGGGTGACAATTCCGAAGGGCAAATT	TGGAAGA^CTTtTTATGTGGGG	T		161	Miano	HUM MUT	12	212	1998	10651485	CD982929	rs281865297	6103
5	DM	RPGR	Retinitis pigmentosa, X-linked	NM_000328.2:c.408delT	null	chrX:38178143 (-)	null	AAGAAACACTTTTCATGTAATTAGCTTTTT[T/-]ACATCCGAGCATAAGATTAAGCAGCTGTCT	AATTAGC^TTTtTTACATCCGA	T		135	Shu	HUM MUT	28	322	2006	17195164	CD067200	null	6103
5	DM	RPGRIP1	Leber congenital amaurosis	NM_020366.3:c.1107delA	null	chr14:21780621 (+)	null	GTTTCAGGAGAGAGTTGAAGATTTGGAAAA[A/-]GAACGAAAATTGCTGAATGACAATTATGAC	AGATTTG^GAAaAAGAACGAAA	A		368	Dryja	AJHG	68	1295	2001	11283794	CD012276	rs61751266	57096
5	DM	RPL11	Diamond-Blackfan anaemia	NM_000975.3:c.290delA	null	chr1:24021175 (+)	null	CACAGGTGCGGGAGTATGAGTTAAGAAAAA[A/-]CAACTTCTCAGATACTGGAAACTTTGGTTT	TTAAGA^AAAAaCAACTTCTCA	A		96	Gazda	AJHG	83	769	2008	19061985	CD086189	null	6135
5	DM	RPS19	Diamond-Blackfan anaemia	NM_001022.3:c.344delA	null	chr19:42373272 (+)	null	AAGCCCTGGAGGGGCTGAAAATGGTGGAAA[A/-]GGACCAAGATGGGTAAGCAGGGTAGGGGGG	AATGGTG^GAAaAGGACCAAGA	A		114	Willig	BLOOD	94	4294	1999	10590074	CD993272	null	6223
5	DM	RPS19	Diamond-Blackfan anaemia	NM_001022.3:c.93delC	null	chr19:42365202 (+)	null	TGGTCTTAGGTCCGGGAAGCTGAAAGTCCC[C/-]GAATGGGTGGATACCGTCAAGCTGGCCAAG	TGAAA^GTCCCcGAATGGGTGG	C		30	Boria	HUM MUT	31	1269	2010	20960466	CD108615	null	6223
5	DM	RPS6KA3	Coffin-Lowry syndrome	NM_004586.2:c.262delA	null	chrX:20222203 (-)	null	ACTTAAATGCAGGTTTTCTTAGTTAAAAAA[A/-]TCTCAGGCTCTGATGCTAGGCAGCTTTATG	CTTAGTT^AAAaAAATCTCAGG	A		86	Jacquot	AJHG	63	1631	1998	9837815	CD982930	null	6197
5	DM	RPS6KA3	Coffin-Lowry syndrome	NM_004586.2:c.896delT	null	chrX:20195152 (-)	null	AGTTTTTGAGTCCTGAAGCGCAGAGTCTTT[T/-]ACGAATGCTTTTCAAGCGAAATCCTGCAAA	CAGAGT^CTTTtACGAATGCTT	T		298	Jurkiewicz	EJMG	53	268	2010	20637903	CD106100	null	6197
5	DM	RRM2B	Mitochondrial DNA depletion syndrome	NM_015713.4:c.920delA	null	chr8:103220497 (-)	null	TCTTTCCTTTTTAGGTTTTTCAGGCAGAAA[A/-]TCCTTTTGATTTTATGGAAAACATTTCTTT	TCAGGCA^GAAaATCCTTTTGA	A		306	Bornstein	NEU DIS	18	453	2008	18504129	CD083351	null	50484
5	DM	RS1	Retinoschisis, X linked juvenile	NM_000330.3:c.26delT	null	chrX:18690163 (-)	null	GGAAGATGTCACGCAAGATAGAAGGCTTTT[T/-]GTTATTACTTCTCTTTGGCTATGAAGGTAT	GAAGGC^TTTTtGTTATTACTT	T		8	Li	MOL VIS	13	804	2007	17615541	CD073696	null	6247
5	DM	RUNX1	Platelet disorder, familial	NM_001754.4:c.735delC	null	chr21:36206777 (-)	null	CATGAGGGTCAGCCCACACCACCCAGCCCC[C/-]ACGCCCAACCCTCGTGCCTCCCTGAACCAC	CCACCCA^GCCcCCACGCCCAA	C		244	Heller	BLOOD	105	4664	2005	15741216	CD052120	null	861
5	DM	RUNX2	Cleidocranial dysplasia	NM_001024630.3:c.884delC	null	chr6:45480007 (+)	null	TCCCAGACCCCAGGCAGGCACAGTCTTCCC[C/-]GCCGTGGTCCTATGACCAGTCTTACCCCTC	ACAGTCT^TCCcCGCCGTGGTC	C		294	Zhou	HMG	8	2311	1999	10545612	CD992745	null	860
5	DM	RUNX2	Cleidocranial dysplasia	NM_001024630.3:c.1205delC	null	chr6:45514681 (+)	null	TGCACTATCCAGCCACCTTTACTTACACCC[C/-]GCCAGTCACCTCAGGCATGTCCCTCGGTAT	ACTTAC^ACCCcGCCAGTCACC	C		401	Ott	HUM MUT	31	E1587	2010	20648631	CD104813	null	860
5	DM	RUNX2	Cleidocranial dysplasia	NM_001024630.3:c.938delC	null	chr6:45480061 (+)	null	ACCCCTCCTACCTGAGCCAGATGACGTCCC[C/-]GTCCATCCACTCTACCACCCCGCTGTCTTC	GATGACG^TCCcCGTCCATCCA	C		312	Baumert	AJMGA	139A	78	2005	16222673	CD054999	null	860
5	DM	RUNX2	Cleidocranial dysplasia	NM_001024630.3:c.274delC	null	chr6:45390545 (+)	null	GCGGCTGCGGCGGCGGCAGCTGCAGTGCCC[C/-]GGTTGCGGCCGCCCCACGACAACCGCACCA	TGCAGTG^CCCcGGTTGCGGCC	C		91	Ott	HUM MUT	31	E1587	2010	20648631	CD104804	null	860
5	DM	RUNX2	Cleidocranial dysplasia	NM_001024630.3:c.1119delC	null	chr6:45514595 (+)	null	TGCTTCAGAACTGGGCCCTTTTTCAGACCC[C/-]AGGCAGTTCCCAAGCATTTCATCCCTCACT	TTTCA^GACCCcAGGCAGTTCC	C		372	Lin	GMB	34	201	2011	21734816	CD113457	null	860
5	DM	RUNX2	Cleidocranial dysplasia	NM_001024630.3:c.977delG	null	chr6:45480100 (+)	null	ACTCTACCACCCCGCTGTCTTCCACACGGG[G/-]CACTGGGCTTCCTGCCATCACCGATGTGCC	TCCACA^CGGGgCACTGGGCTT	G		325	Ott	HUM MUT	31	E1587	2010	20648631	CD104810	null	860
5	DM	RUNX2	Cleidocranial dysplasia	NM_001024630.3:c.831delT	null	chr6:45459823 (+)	null	GCCCTCCCTGAACTCTGCACCAAGTCCTTT[T/-]AATCCACAAGGACAGAGTCAGATTACAGGT	CAAGT^CCTTTtAATCCACAAG	T		276	Ott	HUM MUT	31	E1587	2010	20648631	CD104808	null	860
5	DM	RYR1	Myopathy, congenital	NM_000540.2:c.12877delG	null	chr19:39055851 (+)	null	GAGGGCACGGCGGCCACGGCGGCGGCGGGG[G/-]CGACGGCGCGGGTTGTGGCGGCCGCAGGCC	GGCGGCG^GGGgCGACGGCGCG	G		4292	Klein	HUM MUT	33	981	2012	22473935	CD123720	null	6261
5	DM	SACS	Ataxia	NM_014363.4:c.8793delA	null	chr13:23909222 (-)	null	ATATGTTGAATTGCTAATACAGTTAAAAAA[A/-]CGGTATTTCCCTGGTTCTGATCCAACATTA	TACAG^TTAAAaAAACGGTATT	A		2929	Hara	MOV DIS	20	380	2005	15486997	CD056854	null	26278
5	DM	SACS	Spastic ataxia, Charlevoix-Saguenay	NM_014363.4:c.13056delT	null	chr13:23904959 (-)	null	AGAGAACCATGACATTGCCAATGAAGTTTT[T/-]AAACATTTGCAGAATGAAATCAACAGATTA	ATGAA^GTTTTtAAACATTTGC	T		4351	Synofzik	OJRD	8	41	2013	23497566	CD138563	null	26278
5	DM	SACS	Spastic ataxia	NM_014363.4:c.6172delT	null	chr13:23911843 (-)	null	GAAAACACATTTTCAGAGAAACAGTTTTTT[T/-]CTGAAGTGTTTTTTCCAAATATTCAAGAAA	GAAACAG^TTTtTTTCTGAAGT	T		2056	Yamamoto	JNS	239	101	2005	16198375	CD056852	null	26278
5	DM	SALL1	Townes-Brocks syndrome	NM_002968.2:c.313delA	null	chr16:51175820 (-)	null	GATGAACAAATGAATGACACAGTTAACAAA[A/-]CAGATCAAGTGGACTGCAGCGACCTTTCAG	CAGTT^AACAAaACAGATCAAG	A		103	Botzenhart	HUM MUT	28	204	2007	17221874	CD071391	null	6299
5	DM	SALL1	Townes-Brocks syndrome	NM_002968.2:c.843delC	null	chr16:51175290 (-)	null	TCAAGGTACTTTACGAACATCTGCCAACCC[C/-]TTGTCCACGCTAAGTTCCCATTTATCTCAG	TCTGCC^AACCcCTTGTCCACG	C		280	Kohlhase	HUM GENET	104	360	1999	HGOL	HD971416	null	6299
5	DM	SALL1	Townes-Brocks syndrome	NM_002968.2:c.1470delG	null	chr16:51174663 (-)	null	CATCTGCGGGAACAGGTTCTCCACCAAGGG[G/-]AATCTGAAAGTCCACTTTCAGCGCCACAAA	CCACC^AAGGGgAATCTGAAAG	G		489	Choi	KJP	53	1018	2010	21253317	CD109105	null	6299
5	DM	SALL1	Townes-Brocks syndrome	NM_002968.2:c.1134delT	null	chr16:51174999 (-)	null	AGCGGTCTCATCATCGTCCTCACCAGCTTT[T/-]GCAATAAGCAGTTTATTAAGTCCTGCGTCT	TCACCA^GCTTtTGCAATAAGC	T		377	Botzenhart	HUM MUT	28	204	2007	17221874	CD071396	null	6299
5	DM	SCN1A	Myoclonic epilepsy of infancy	NM_001165963.1:c.3810delA	null	chr2:166868688 (-)	null	TTACATTTTCATTCTGGAAATGCTTCTAAA[A/-]TGGGTGGCATATGGCTATCAAACATATTTC	ATGCTT^CTAAaATGGGTGGCA	A		1269	Zucca	ARCH NEUR	65	489	2008	18413471	CD082190	null	6323
5	DM	SCN1A	Myoclonic epilepsy of infancy	NM_001165963.1:c.2743delA	null	chr2:166894489 (-)	null	GCCGTGGTCGGCATGCAGCTCTTTGGTAAA[A/-]GCTACAAAGATTGTGTCTGCAAGATCGCCA	TCTTT^GGTAAaAGCTACAAAG	A		913	Kearney	PED NEUROL	34	116	2006	16458823	CD065788	null	6323
5	DM	SCN1A	Dravet syndrome	NM_001165963.1:c.4229delA	null	chr2:166859037 (-)	null	TAGAAAGAAATGAGACTGCTCGATGGAAAA[A/-]TGTGAAAGTAAACTTTGATAATGTAGGATT	CGATGG^AAAAaTGTGAAAGTA	A		1409	Kwong	PLOS ONE	7	e41802	2012	22848613	CD126553	null	6323
5	DM	SCN1A	Myoclonic epilepsy of infancy	NM_001165963.1:c.4539delA	null	chr2:166852565 (-)	null	ACAGAAGAAATACTATAATGCAATGAAAAA[A/-]TTAGGATCGAAAAAACCGCAAAAGCCTATA	CAATG^AAAAAaTTAGGATCGA	A		1512	Wang	EP RES	102	195	2012	23195492	CD1211417	null	6323
5	DM?	SCN1A	Acute encephalopathy	NM_001165963.1:c.126delA	null	chr2:166930006 (-)	null	AAAGGCAAAGAATCCCAAACCAGACAAAAA[A/-]GATGACGACGAAAATGGCCCAAAGCCAAAT	CAGAC^AAAAAaGATGACGACG	A		41	Takayanagi	EPILEPSIA	51	1886	2010	20491869	CD105519	null	6323
5	DM	SCN1A	Dravet syndrome	NM_001165963.1:c.4554delA	null	chr2:166852550 (-)	null	TAATGCAATGAAAAAATTAGGATCGAAAAA[A/-]CCGCAAAAGCCTATACCTCGACCAGGAGTA	GATCG^AAAAAaCCGCAAAAGC	A		1517	Depienne	JMG	46	183	2009	18930999	CD096221	null	6323
5	DM	SCN1A	Dravet syndrome	NM_001165963.1:c.1537delG	null	chr2:166901678 (-)	null	AAAAGAAAACAGAAAGAGCAGTCTGGTGGG[G/-]AAGAGAAAGATGAGGATGAATTCCAAAAAT	AGTCT^GGTGGgGAAGAGAAAG	G		511	Verbeek	EPILEPSIA	52	e23	2011	21371021	CD112530	null	6323
5	DM	SCN1A	Myoclonic epilepsy of infancy	NM_001165963.1:c.530delG	null	chr2:166911220 (-)	null	TTGAATCACTTATAAAAATTATTGCAAGGG[G/-]ATTCTGTTTAGAAGATTTTACTTTCCTTCG	TATTGCA^AGGgGATTCTGTTT	G		176	Fujiwara	BRAIN	126	531	2003	12566275	CD032498	null	6323
5	DM	SCN1A	Myoclonic-astatic epilepsy	NM_001165963.1:c.1724delT	null	chr2:166900498 (-)	null	CACCAAGGCGAAATAGCAGAACAAGCCTTT[T/-]CAGCTTTAGAGGGCGAGCAAAGGATGTGGG	AACAAGC^CTTtTCAGCTTTAG	T		574	Harkin	BRAIN	130	843	2007	17347258	CD072473	null	6323
5	DM	SCN1A	Dravet syndrome	NM_001165963.1:c.992delT	null	chr2:166905432 (-)	null	CAGGATATCATTATTTCCTGGAGGGTTTTT[T/-]AGATGCACTACTATGTGGAAATAGCTCTGA	GAGGGT^TTTTtAGATGCACTA	T		330	Catarino	BRAIN	134	2982	2011	21719429	CD118321	null	6323
5	DM	SCN1A	Dravet syndrome	NM_001165963.1:c.1209delT	null	chr2:166903448 (-)	null	TGCTGCTGGGAAAACGTACATGATATTTTT[T/-]GTATTGGTCATTTTCTTGGGCTCATTCTAC	TGATA^TTTTTtGTATTGGTCA	T		402	Carvill	NAT GENET	45	825	2013	23708187	CD136049	null	6323
5	DM	SCN1A	Dravet syndrome	NM_001165963.1:c.1118delT	null	chr2:166904189 (-)	null	CAAGCTTTGATACCTTCAGTTGGGCTTTTT[T/-]GTCCTTGTTTCGACTAATGACTCAGGACTT	TGGGCT^TTTTtGTCCTTGTTT	T		372	Xu	BRAIN DEV	epub	epub	2013	24168886	CD1311682	null	6323
5	DM	SCN2A	Lennox-Gastaut syndrome	NM_021007.2:c.3061delA	null	chr2:166210843 (+)	null	CAGAAAGGAATCGATTTTGTTAAAAGAAAA[A/-]TACGTGAATTTATTCAGAAAGCCTTTGTTA	TAAAAGA^AAAaTACGTGAATT	A		1020	Carvill	NAT GENET	45	825	2013	23708187	CD136061	null	6326
5	DM	SCN5A	Brugada syndrome	NM_198056.2:c.3894delC	null	chr3:38603975 (-)	null	CAACACCCTGGGCTTTGCCGAGATGGGCCC[C/-]ATCAAGTCACTGCGGACGCTGCGTGCACTC	AGATG^GGCCCcATCAAGTCAC	C		1297	Kapplinger	HRH	7	33	2010	20129283	CD100794	null	6331
5	DM	SCN5A	Brugada syndrome	NM_198056.2:c.5157delC	null	chr3:38592706 (-)	null	GTCGGCCGGCTGGGATGGCCTCCTCAGCCC[C/-]ATCCTCAACACTGGGCCGCCCTACTGCGAC	CTCCTC^AGCCcCATCCTCAAC	C		1718	Yokokawa	AJC	100	649	2007	17697823	CD077700	null	6331
5	DM	SCN5A	Brugada syndrome	NM_198056.2:c.4856delC	null	chr3:38593007 (-)	null	CGGACATCATCCAGAAGTACTTCTTCTCCC[C/-]GACGCTCTTCCGAGTCATCCGCCTGGCCCG	TTCTTC^TCCCcGACGCTCTTC	C		1618	Kapplinger	HRH	7	33	2010	20129283	CD100798	null	6331
5	DM	SCN5A	Heart block type 1	NM_198056.2:c.6017delC	null	chr3:38591846 (-)	null	GCCACAGTGAAGATCTCGCCGACTTCCCCC[C/-]TTCTCCGGACAGGGACCGTGAGTCCATCGT	GACTTC^CCCCcTTCTCCGGAC	C		2005	Makita	CAE	epub	epub	2012	22247482	CD120692	null	6331
5	DM	SCNN1B	Liddle syndrome	NM_000336.2:c.1789delC	null	chr16:23391988 (+)	null	AACTTTGGCTTCCAGCCTGACACGGCCCCC[C/-]GCAGCCCCAACACTGGGCCCTACCCCAGTG	GACACG^GCCCcCCGCAGCCCC	C		595	Shimkets	CELL	79	407	1994	7954808	CD942124	null	6338
5	DM	SDCCAG8	Retinal-renal ciliopathy	NM_006642.3:c.1444delA	null	chr1:243507604 (+)	null	GAAAAGGAGCACAGAGAGTTCAGAGCAAAA[A/-]CTAACAGGGATCTTGAAATTAAAGATCAGG	CAGAGCA^AAAaCTAACAGGGA	A		481	Otto	NAT GENET	42	840	2010	20835237	CD106172	null	10806
5	DM	SDHB	Phaeochromocytoma	NM_003000.2:c.591delC	null	chr1:17350519 (-)	null	TCTCTGTGCCTGCTGTAGCACCAGCTGCCC[C/-]AGCTACTGGTGGAACGGAGACAAATATCTG	ACCAGC^TGCCcCAGCTACTGG	C		196	Astuti	AJHG	69	49	2001	11404820	CD012857	null	6390
5	DM	SDHD	Gastrointestinal tumour, stromal	NM_003002.2:c.352delG	null	chr11:111965566 (+)	null	GGACAAGTTGTTACTGACTATGTTCATGGG[G/-]ATGCCTTGCAGAAAGCTGCCAAGGCAGGGC	TGTTCAT^GGGgATGCCTTGCA	G		117	Miettinen	AJSP	37	234	2013	23282968	CD130372	null	6392
5	DM	SDHD	Paraganglioma	NM_003002.2:c.224delT	null	chr11:111959645 (+)	null	ACTGGACTAGCGAGAGGGTTGTCAGTGTTT[T/-]GCTCCTGGGTCTGCTTCCGGCTGCTTATTT	GTCAGT^GTTTtGCTCCTGGGT	T		74	Burnichon	JCEM	94	2817	2009	19454582	CD094778	null	6392
5	DM	SERAC1	3-methylglutaconic aciduria, impaired OXPHOS, deafness, encephalopathy, dystonia & Leigh-like syndrome	NM_032861.3:c.576delT	null	chr6:158565364 (-)	null	ACGAAGCGAAGAGAGTGATCTTCGCTTTTT[T/-]CTCCTACCACCTCCTTTGCCATCTTTAAAA	TTCGC^TTTTTtCTCCTACCAC	T		191	Wortmann	NAT GENET	44	797	2012	22683713	CD125519	null	84947
5	DM	SERPINA1	Antitrypsin alpha 1 deficiency	NM_000295.4:c.1158delC	null	chr14:94844885 (-)	null	TTTAGAGGCCATACCCATGTCTATCCCCCC[C/-]GAGGTCAAGTTCAACAAACCCTTTGTCTTC	TGTCT^ATCCCcCCCGAGGTCA	C		384	Fraizer	HUM GENET	83	377	1989	2807278	CD890162	null	5265
5	DM	SERPINA1	Antitrypsin alpha 1 deficiency	NM_000295.4:c.273delG	null	chr14:94849302 (-)	null	CGCTACAGCCTTTGCAATGCTCTCCCTGGG[G/-]ACCAAGGCTGACACTCACGATGAAATCCTG	CTCTCC^CTGGgGACCAAGGCT	G		90	Kanazawa	INT MED	48	387	2009	19252368	CD093414	null	5265
5	DM	SERPINC1	Antithrombin deficiency	NM_000488.3:c.173delC	null	chr1:173883926 (-)	null	CCATGAATCCCATGTGCATTTACCGCTCCC[C/-]GGAGAAGAAGGCAACTGAGGATGAGGGCTC	TACCGC^TCCCcGGAGAAGAAG	C		57	Castaldo	TH	107	673	2012	22398878	CD125925	null	462
5	DM	SERPINC1	Antithrombin deficiency	NM_000488.3:c.337delC	null	chr1:173883762 (-)	null	AATGACAATGATAACATTTTCCTGTCACCC[C/-]TGAGTATCTCCACGGCTTTTGCTATGACCA	TCCTG^TCACCcCTGAGTATCT	C		111	Di Perna	HAEMATOL	89	117	2004	14754620	CD045595	null	462
5	DM	SERPINC1	Antithrombin deficiency	NM_000488.3:c.357delT	null	chr1:173883742 (-)	null	CCTGTCACCCCTGAGTATCTCCACGGCTTT[T/-]GCTATGACCAAGCTGGGTGCCTGTAATGAC	CCACG^GCTTTtGCTATGACCA	T		118	Luxembourg	TH	105	635	2011	21264449	CD113646	null	462
5	DM	SERPINC1	Antithrombin deficiency	NM_000488.3:c.1329delT	null	chr1:173873093 (-)	null	TTTCAAGGCCAACAGGCCTTTCCTGGTTTT[T/-]ATAAGAGAAGTTCCTCTGAACACTATTATC	CTTTC^CTGGTtTTTATAAGAG	T		441	Chowdhury	BJH	84	656	1993	8217824	CD930909	null	462
5	DM	SERPING1	Angioneurotic oedema	NM_000062.2:c.571delA	null	chr11:57369528 (+)	null	TTTGTTGCAGGGGCTGGGGAGAACACCAAA[A/-]CAAACCTGGAGAGCATCCTCTCTTACCCCA	AGAAC^ACCAAaACAAACCTGG	A		189	Zuraw	JACI	105	541	2000	10719305	CD004587	null	710
5	DM	SERPING1	Angioneurotic oedema	NM_000062.2:c.950delA	null	chr11:57373941 (+)	null	AAACCAGAATGGAACCCTTTCACTTCAAAA[A/-]CTCAGTTATAAAAGTGCCCATGATGAATAG	TTCAC^TTCAAaAACTCAGTTA	A		315	Gˆsswein	CGR	121	181	2008	18758157	CD087118	null	710
5	DM	SERPING1	Angioneurotic oedema	NM_000062.2:c.744delC	null	chr11:57373541 (+)	null	TGCCTCTCGGACCCTGTACAGCAGCAGCCC[C/-]AGAGTCCTAAGCAACAACAGTGACGCCAAC	AGCAGC^AGCCcCAGAGTCCTA	C		247	Verpy	AJHG	59	308	1996	8755917	CD961870	null	710
5	DM	SERPING1	Angioneurotic oedema	NM_000062.2:c.600delC	null	chr11:57369557 (+)	null	AACAAACCTGGAGAGCATCCTCTCTTACCC[C/-]AAGGACTTCACCTGTGTCCACCAGGCCCTG	CTCTCT^TACCcCAAGGACTTC	C		199	Verpy	AJHG	59	308	1996	8755917	CD961869	null	710
5	DM	SERPING1	Angioneurotic oedema	NM_000062.2:c.1479delG	null	chr11:57382030 (+)	null	CCAGCAGCACAAGTTCCCTGTCTTCATGGG[G/-]CGAGTATATGACCCCAGGGCCTGAGACCTG	TCTTC^ATGGGgCGAGTATATG	G		492	Xu	ALLERGY	67	1430	2012	22994404	CD128716	null	710
5	DM	SERPING1	Angioneurotic oedema	NM_000062.2:c.430delG	null	chr11:57367730 (+)	null	GAGAGTCATTCAACAGAGGCCGTGTTGGGG[G/-]ATGCTTTGGTAGATTTCTCCCTGAAGCTCT	GCCGTG^TTGGgGGATGCTTTG	G		142	Roche	HUM MUT	26	135	2005	15971231	CD053614	null	710
5	DM	SERPING1	Angioneurotic oedema	NM_000062.2:c.1264delT	null	chr11:57381815 (+)	null	TCTGGTTTTGCCCTAGAATTCTTCGATTTT[T/-]CTTATGACCTTAACCTGTGTGGGCTGACAG	CTTCGAT^TTTtCTTATGACCT	T		421	Frangi	JCI	88	755	1991	1885769	CD910486	null	710
5	DM	SETX	Ataxia-ocular apraxia 2	NM_015046.5:c.879delT	null	chr9:135206795 (-)	null	GGATCCTTTCTGGCCAGCGTTACACTGTTT[T/-]ATGGTGATTCTGGATCGCCTTGGATCTAAG	TTACAC^TGTTtTATGGTGATT	T		292	Moreira	NAT GENET	36	225	2004	14770181	CD040619	null	23064
5	DM	SF3B4	Nager syndrome	NM_005850.4:c.1147delC	null	chr1:149895562 (-)	null	ATGCGTGGACCTCCTCCACTGATGCCCCCC[C/-]ATGGATACACTGGCCCTCCACGACCCCCAC	GATGCCC^CCCcATGGATACAC	C		382	Bernier	AJHG	90	925	2012	22541558	CD123383	null	10262
5	DM	SFTPB	Surfactant protein B deficiency	NM_198843.2:c.400delC	null	chr2:85893769 (-)	null	TGCAACCAAGTGCTTGACGACTACTTCCCC[C/-]TGGTCATCGACTACTTCCAGAACCAGACTG	GACTAC^TTCCcCCTGGTCATC	C		132	Somaschini	ICM	26	97	2000	10663288	CD003794	null	6439
5	DM	SFTPC	Interstitial lung disease	NM_003018.3:c.420delA	null	chr8:22021044 (+)	null	CATCCCCAGTCTTGAGGCTCTCACTAGAAA[A/-]GTCCACAACTTCCAGGTGTGTGTGTGTGGG	CTCACT^AGAAaAGTCCACAAC	A		139	Nogee	CHEST	121	20S	2002	11893657	CD022571	null	6440
5	DM	SGCE	Myoclonus dystonia	NM_003919.2:c.783delA	null	chr7:94232644 (-)	null	AATGGAGCCTGTAATAACATGTGATAAAAA[A/-]TTTCGTACTCAATTTTACATTGACTGGTGC	GTGAT^AAAAAaTTTCGTACTC	A		260	Asmus	MOV DIS	24	702	2009	19117362	CD0910809	null	8910
5	DM	SGCE	Myoclonus dystonia	NM_003919.2:c.697delT	null	chr7:94232730 (-)	null	TATGTCATGGTTGGTGCAGATGTCCCGTTT[T/-]CTTCTTGTTTACGAGAAGTTGAAAATCCAC	TGTCCCG^TTTtCTTCTTGTTT	T		232	Carecchio	MOV DIS	28	787	2013	23677909	CD135983	null	8910
5	DM	SGCG	Muscular dystrophy, limb girdle 2C	NM_000231.2:c.591delC	null	chr13:23894788 (+)	null	TTCTTTTCCTCATCTCAGATTAGAATCCCC[C/-]ACTCGGAGTCTAAGCATGGATGCCCCAAGG	TAGAA^TCCCCcACTCGGAGTC	C		196	Verdura	NEU DIS	21	670	2011	ABST	CD119443	null	6445
5	DM	SGCG	Muscular dystrophy, limb girdle	NM_000231.2:c.525delT	null	chr13:23869573 (+)	null	TTTTTGTTTAGGGCCTGAAGGGGCTCTTTT[T/-]GAACATTCAGTGGAGACACCCCTTGTCAGA	AGGGGCT^CTTtTTGAACATTC	T		174	Noguchi	SCIENCE	270	819	1995	7481775	CD951856	null	6445
5	DM	SH2D1A	Lymphoproliferative syndrome, X-linked type 1	NM_002351.4:c.245delA	null	chrX:123504069 (+)	null	TACATAAAAGATATTTCCGGAAAATAAAAA[A/-]TCTCATTTCAGCATTTCAGAAGCCAGATCA	AAAATA^AAAAaTCTCATTTCA	A		81	Filipovich	BLOOD	116	3398	2010	20660790	CD1010338	null	4068
5	DM	SHANK3	Autism spectrum disorder	null	null	null	null	null	TCGAC^TCGGGgCCGCCCCCGG	G		832	Soorya	MA	4		2013	23758760	CD135935	null	85358
5	DM	SHH	Holoprosencephaly	NM_000193.2:c.87delG	null	chr7:155604730 (-)	null	CTCGGGACTGGCGTGCGGACCGGGCAGGGG[G/-]TTCGGGAAGAGGAGGCACCCCAAAAAGCTG	CGGGC^AGGGGgTTCGGGAAGA	G		28	Roessler	HUM MUT	30	E921	2009	19603532	CD095904	null	6469
5	DM	SHOX	Short stature	NM_000451.3:c.805delA	null	chrX:605297 (+)	null	GCCGCCGCCGTGGTCGCCGCCGCCGCCAAA[A/-]GCAACAGCAAGAATTCCAGCATCGCCGACC	CCGCC^GCCAAaAGCAACAGCA	A		267	Huber	JMG	43	735	2006	16597678	CD064628	null	6473
5	DM	SHOX	Leri-Weill dyschondrosteosis	NM_000451.3:c.728delC	null	chrX:605220 (+)	null	CGGCGCACGCGCCCTACCTGATGTTCCCCC[C/-]GCCGCCCTTCGGGCTGCCCATCGCGTCGCT	TGATG^TTCCCcCCGCCGCCCT	C		241	Grigelioniene	HUM GENET	109	551	2001	11735031	CD013866	null	6473
5	DM	SIL1	Marinesco-Sjogren syndrome	NM_022464.4:c.424delG	null	chr5:138378338 (-)	null	AAGAGTGCACTGGCAAAATTCAAGGAGGGG[G/-]CAGAGATGGAGAGTTCAAAGGAAGACAAGG	CAAGGAG^GGGgCAGAGATGGA	G		141	Krieger	BRAIN	136	3634	2013	24176978	CD1312517	null	64374
5	DM	SLC12A1	Bartter syndrome	NM_000338.2:c.2242delT	null	chr15:48559845 (+)	null	TGGCTTATAAAGAACAAAATCAAGGCTTTT[T/-]ATGCTGCAGTGGCGGCAGACTGTTTCAGGG	CAAGGCT^TTTtATGCTGCAGT	T		747	Ji	NAT GENET	40	592	2008	18391953	CD088252	null	6557
5	DM	SLC12A3	Gitelman syndrome	NM_000339.2:c.1956delC	null	chr16:56920306 (+)	null	CCCCCAGTGCCTGGTGCTCACGGGGCCCCC[C/-]AACTTCCGCCCGGCCCTGGTGGACTTTGTG	CGGGG^CCCCCcAACTTCCGCC	C		651	Vargas-Poussou	JASN	22	693	2011	21415153	CD116990	null	6559
5	DM	SLC19A2	Megaloblastic anaemia, thiamine responsive	NM_006996.2:c.725delC	null	chr1:169446475 (-)	null	TACAAAATGGTGGCATTGTTACTGACACCC[C/-]AGCTTCTAACCACCTTCCTGGCTGGGAGGA	TACTGAC^ACCcCAGCTTCTAA	C		241	Labay	NAT GENET	22	300	1999	10391221	CD991944	null	10560
5	DM	SLC22A5	Carnitine deficiency, systemic primary	NM_003060.3:c.235delC	null	chr5:131705899 (+)	null	CTGCGGCTGCGGGACGGCCGCGAGGTGCCC[C/-]ACAGCTGCCGCCGCTACCGGCTCGCCACCA	GCGAG^GTGCCcCACAGCTGCC	C		77	Amat di San Filippo	HUM MUT	27	513	2006	16652335	CD063613	null	6584
5	DM	SLC22A5	Carnitine deficiency, systemic primary	NM_003060.3:c.844delC	null	chr5:131722736 (+)	null	TGTACTGCCAGGTTCATCCCTGAGTCCCCC[C/-]GATGGCTCATCTCTCAGGGACGATTTGAAG	CCTGAG^TCCCcCCGATGGCTC	C		280	Lamhonwah	AJMG	111	271	2002	12210323	CD021845	null	6584
5	DM	SLC24A1	Optic atrophy	NM_004727.2:c.2186delC	null	chr15:65937995 (+)	null	AGCTCCCTGCGGTCACGGTCACACCAGCCC[C/-]TGTTCCAGACATCAAGGGAGATCAGAAGGA	CACACCA^GCCcCTGTTCCAGA	C		728	Sharon	IOVS	43	1971	2002	12037007	CD025378	null	9187
5	DM	SLC25A13	Intrahepatic cholestasis, neonatal	NM_014251.2:c.1095delT	null	chr7:95813671 (-)	null	AATGCAGAACCAACGATCAACTGGCTCTTT[T/-]GTGGGAGAACTCATGTATAAAAACAGCTTT	CTGGC^TCTTTtGTGGGAGAAC	T		364	Fu	J GASTRO	46	510	2011	20927635	CD107247	null	10165
5	DM	SLC26A2	Diastrophic dysplasia	NM_000112.3:c.1394delT	null	chr5:149360550 (+)	null	TTTCTGGTGTGGTAACAGCCCTGGTTCTTT[T/-]GTTGGTCCTCCTAGTAATAGCTCCTTTGTT	CCTGGTT^CTTtTGTTGGTCCT	T		464	Rossi	HUM MUT	17	159	2001	11241838	CD011202	null	1836
5	DM	SLC26A2	Diastrophic dysplasia	NM_000112.3:c.1976delT	null	chr5:149361132 (+)	null	TAGTGATTGACTGCAGTGCAATTCAATTTT[T/-]AGATACAGCAGGGATCCACACACTGAAAGA	CAATT^CAATTtTTAGATACAG	T		657	Rossi	HUM MUT	17	159	2001	11241838	CD011204	null	1836
5	DM	SLC26A3	Diarrhoea, congenital chloride	NM_000111.2:c.1609delA	null	chr7:107416965 (-)	null	TTACAGATGTATGAGCCAGAAGGAGTGAAA[A/-]TTTTCAGATGTCCATCTCCTATCTACTTTG	AAGGA^GTGAAaATTTTCAGAT	A		535	Hoglund	AJHG	63	760	1998	9718329	CD984107	null	1811
5	DM	SLC26A3	Diarrhoea, congenital chloride	NM_000111.2:c.2116delA	null	chr7:107408300 (-)	null	CGGTATGAATTTTTTGATGGTGAAGTGAAA[A/-]GCTCAATATTTTTCTTAACAATCCATGATG	GTGAA^GTGAAaAGCTCAATAT	A		704	Hoglund	HUM MUT	11	321	1998	9554749	CD982602	null	1811
5	DM	SLC26A3	Diarrhoea, congenital chloride	NM_000111.2:c.332delT	null	chr7:107432325 (-)	null	CCCCAGTCTATGGGTTGTATGCATCCTTTT[T/-]CCCAGCCATAATCTACCTTTTCTTCGGCAC	GCATCC^TTTTtCCCAGCCATA	T		110	Wedenoja	HUM MUT	32	715	2011	21394828	CD115274	null	1811
5	DM	SLC26A4	Enlarged vestibular aqueduct	NM_000441.1:c.1692delA	null	chr7:107340605 (+)	null	TTTCTATGGCAATGTCGATGGTTTTAAAAA[A/-]TGTATCAAGTCCACAGTAAGTATTTTATCC	TGGTTTT^AAAaAATGTATCAA	A		563	Reyes	OHNS	141	502	2009	19786220	CD096006	null	5172
5	DM	SLC29A3	H syndrome	NM_018344.5:c.1045delC	null	chr10:73121982 (+)	null	TCACTGTGGACCACCAAGTTTTTCATCCCC[C/-]TCACTACCTTCCTCCTGTACAACTTTGCTG	TTTTTC^ATCCcCCTCACTACC	C		347	Molho-Pessach	AJHG	83	529	2008	18940313	CD084680	null	55315
5	DM	SLC2A1	Glucose transporter 1 deficiency syndrome	NM_006516.2:c.907delG	null	chr1:43394946 (-)	null	TACTCCACGAGCATCTTCGAGAAGGCGGGG[G/-]TGCAGCAGCCTGTGTATGCCACCATTGGCT	GAGAAG^GCGGgGGTGCAGCAG	G		301	Wang	HUM MUT	16	224	2000	10980529	CD002533	rs80359837	6513
5	DM	SLC2A2	Fanconi-Bickel syndrome	NM_000340.1:c.137delT	null	chr3:170732492 (-)	null	AGGTAATAATATCTCACTATAGACATGTTT[T/-]GGGTGTTCCACTGGATGACCGAAAAGCTAT	TAGACAT^GTTtTGGGTGTTCC	T		45	Santer	NAT GENET	17	324	1997	9354798	CD972446	null	6514
5	DM	SLC30A10	Hepatic cirrhosis, dystonia, polycythaemia & hypermanganesaemia	NM_018713.2:c.585delG	null	chr1:220101198 (-)	null	AGGCTCGGACTCGGCCGTAACCCTCCGGGG[G/-]ACCTCGGTGGAAAGGAAGCGGGAGAAGGGG	CCCTC^CGGGGgACCTCGGTGG	G		194	Tuschl	AJHG	90	457	2012	22341972	CD121953	rs281860288	55532
5	DM	SLC30A10	Parkinsonism, dystonia, hypermanganesaemia, polycythaemia & liver disease	NM_018713.2:c.507delG	null	chr1:220101276 (-)	null	GGAGGGCTGTGTCCCCGGCGCTTTCGGGGG[G/-]CCTCAGGGCGCGGAGGACCCGCGGCGCGCG	CTTTC^GGGGGgCCTCAGGGCG	G		168	Quadri	AJHG	90	467	2012	22341971	CD121949	rs281860287	55532
5	DM	SLC34A3	Hereditary hypophosphataemic rickets with hypercalciuria	NM_080877.2:c.908delC	null	chr9:140128376 (+)	null	GCCCGTGCACAGAGAAGAACAGCACAGCCC[C/-]GGCGGACAGGCTGCCCTGTGAGGCCCGGCC	CAGCACA^GCCcCGGCGGACAG	C		302	Lorenz-Depiereux	AJHG	78	193	2006	16358215	CD060662	null	142680
5	DM	SLC38A8	Foveal hypoplasia and optic nerve misrouting without albinism	NM_001080442.1:c.1002delG	null	chr16:84050284 (-)	null	CTGGAGGAGGAGCTGCTTGGGGGGATGGGG[G/-]CCCAGCGCCCTGGCCGACCCCTCAGGGCTG	GGGGA^TGGGGgCCCAGCGCCC	G		333	Poulter	AJHG	93	1143	2013	24290379	CD1312214	null	146167
5	DM	SLC39A4	Acrodermatitis enteropathica	NM_130849.2:c.766delC	null	chr8:145640396 (-)	null	AGGGGAGCCAGCAGCTGGGACCCTGTGCCC[C/-]TCATCAGCTCCAGCAACAGCTCCAGTGTGT	CCCTGTG^CCCcTCATCAGCTC	C		255	Schmitt	HUM MUT	30	926	2009	19370757	CD093838	null	55630
5	DM	SLC46A1	Folate malabsorption, hereditary	null	null	null	null	null	CGCCAA^AGGGgGGGCTGCAGC	G		63	Zhao	BLOOD	110	1147	2007	17446347	CD073700	null	113235
5	DM	SLC4A1	Spherocytosis	NM_000342.3:c.1940delG	null	chr17:42331981 (-)	null	GCTTCAAGGTGTCCAACTCCTCAGCCCGGG[G/-]CTGGGTCATCCACCCACTGGGCTTGCGTTC	TCCTCA^GCCCgGGGCTGGGTC	G		645	Jarolim	BLOOD	88	4366	1996	8943874	CD962156	null	6521
5	DM	SLC4A1	Spherocytosis	NM_000342.3:c.1366delG	null	chr17:42335092 (-)	null	GTGCAGGGCATTCTCTTCGCCCTGCTGGGG[G/-]CTCAGCCCCTGCTTGTGGTCGGCTTCTCAG	GCCCTG^CTGGgGGCTCAGCCC	G		454	Dhermy	BJH	98	32	1997	9233560	CD972449	null	6521
5	DM	SLC4A1	Spherocytosis	NM_000342.3:c.620delG	null	chr17:42336939 (-)	null	CACCACCCTCCTTCCCACAGGGAGATGGGG[G/-]CACAGAAGGGCACTCACCATCTGGAATTCT	GGAGAT^GGGGgCACAGAAGGG	G		206	Van Zwieten	AJH	88	159	2013	23255290	CD1212134	null	6521
5	DM	SLC6A5	Hyperekplexia	NM_004211.3:c.323delC	null	chr11:20622994 (+)	null	GAGAGGCGCAAGGCGCGCAGGCCTCGCCCC[C/-]TCCCGGGAGCTCCGGGCCCGGCAACGCGCT	GCCTCG^CCCCcTCCCGGGAGC	C		107	Carta	JBC	287	28975	2012	22700964	CD127475	rs281864923	9152
5	DM	SLC6A8	Mental retardation, mild	NM_005629.3:c.92delC	null	chrX:152954121 (+)	null	CCCTCATCGCGCCCGGGCCCGACGGGGCCC[C/-]GGCCAAGGGCGACGGCCCCGTGGGCCTGGG	CGACGGG^GCCcCGGCCAAGGG	C		30	van de Kamp	CLIN GENET	79	264	2011	20528887	CD110830	null	6535
5	DM	SLC6A8	SLC6A8 deficiency	NM_005629.3:c.930delG	null	chrX:152958735 (+)	null	GGCCCTTCTCTAGGTGTGGATAGATGCGGG[G/-]ACCCAGATTTTCTTTTCTTACGCCATTGGC	TAGAT^GCGGGgACCCAGATTT	G		309	Cheillan	OJRD	7	96	2012	23234264	CD1211715	null	6535
5	DM	SLX4	Fanconi anaemia	NM_032444.2:c.1093delC	null	chr16:3651050 (-)	null	CAGTGTGCTGTGAAGATGGAGGTTGGCCCC[C/-]AGCTCCTGCTTCAGGCTGTGCGGCTGCAGA	GAGGTT^GGCCcCCAGCTCCTG	C		363	Stoepker	NAT GENET	43	138	2011	21240277	CD110703	null	84464
5	DM	SMAD4	Juvenile polyposis coli	NM_005359.5:c.608delC	null	chr18:48581304 (+)	null	AGACATACAGCACCCCAGCTCTGTTAGCCC[C/-]ATCTGAGTCTAATGCTACCAGCACTGCCAA	TCTGTTA^GCCcCATCTGAGTC	C		202	Sayed	ASO	9	901	2002	12417513	CD024180	rs377767333	4089
5	DM	SMARCB1	Rhabdoid tumour	NM_003073.3:c.564delC	null	chr22:24145545 (+)	null	GAACGCATCTCAGCCCGAGGTGCTGGTCCC[C/-]ATCCGGCTGGACATGGAGATCGATGGGCAG	GTGCTG^GTCCcCATCCGGCTG	C		187	Bourdeaut	CCR	17	31	2011	21208904	CD110305	null	6598
5	DM	SMN1	Spinal muscular atrophy	NM_000344.3:c.431delC	null	chr5:70238342 (+)	null	AGGAGCAAAATCTGTCCGATCTACTTTCCC[C/-]AATCTGTGAAGTAGCTAATAATATAGAACA	CTACTT^TCCCcAATCTGTGAA	C		143	Jedrzejowska	NEU DIS	22	871	2012	NO ID	CD127931	null	6606
5	DM	SMN1	Spinal muscular atrophy	NM_000344.3:c.286delG	null	chr5:70238197 (+)	null	CTTTGATTTCTTTTGTAGTGGAAAGTTGGG[G/-]ACAAATGTTCTGCCATTTGGTCAGAAGACG	GAAAGTT^GGGgACAAATGTTC	G		95	Ganji	JCN	epub	epub	2014	24563475	CD143114	null	6606
5	DM	SMPD1	Niemann-Pick disease	NM_000543.4:c.7delC	null	chr11:6411835 (+)	null	CAGCCCCGTGTAGGAAGCGCGACAATGCCC[C/-]GCTACGGAGCGTCACTCCGCCAGAGCTGCC	GACAATG^CCCcGCTACGGAGC	C		2	Zhang	OJRD	8	15	2013	23356216	CD130664	rs281860663	6609
5	DM	SMPD1	Niemann-Pick disease	NM_000543.4:c.84delC	null	chr11:6411912 (+)	null	GCAGGGACAAGACGGGACCGCCGGAGCCCC[C/-]GGACTCCTTTGGATGGGCCTGGTGCTGGCG	CGCCGGA^GCCcCCGGACTCCT	C		27	Sikora	AHG	67	63	2003	12556236	CD030392	null	6609
5	DM	SMPD1	Niemann-Pick disease	NM_000543.4:c.581delC	null	chr11:6412876 (+)	null	CGAAGCCGCCCCCCAAACCCCCTAGCCCCC[C/-]AGCCCCAGGTGCCCCTGTCAGCCGCATCCT	CCCCT^AGCCCcCCAGCCCCAG	C		192	Ricci	HUM MUT	24	105	2004	15221801	CD041945	null	6609
5	DM	SMPD1	Niemann-Pick disease	NM_000543.4:c.996delC	null	chr11:6413291 (+)	null	AAGCACACCTGTCAATAGCTTCCCTCCCCC[C/-]TTCATTGAGGGCAACCACTCCTCCCGCTGG	GCTTC^CCTCCcCCCTTCATTG	C		330	Levran	HUM MUT	2	317	1993	8401540	CD931053	null	6609
5	DM	SMPD1	Niemann-Pick disease	NM_000543.4:c.740delG	null	chr11:6413035 (+)	null	CCGCATCCCGGCCAGGTGCCGGATACTGGG[G/-]CGAATACAGCAAGTGTGACCTGCCCCTGAG	GGATAC^TGGGgCGAATACAGC	G		246	Galehdari	BCR	23	233	2013	23724191	CD135294	null	6609
5	DM	SMPX	Progressive hearing loss, X-linked	NM_014332.2:c.99delC	null	chrX:21761901 (-)	null	AGCCTTTCGGCCAGGAGCAGGTCAACCCCC[C/-]AGAAGAAAAGAATGTACTCCTGAAGTGGAG	GTCAA^CCCCCcAGAAGAAAAG	C		32	Abdelfatah	HUM MUT	34	66	2013	22911656	CD130105	null	23676
5	DM	SNAP29	CEDNIK syndrome	NM_004782.3:c.223delG	null	chr22:21213621 (+)	null	GCCCTCATGTACGAGTCCGAGAAGGTTGGG[G/-]TCGCCTCTTCCGAGGTGAGCCTGGGGCAGG	AGAAG^GTTGGgGTCGCCTCTT	G		73	Sprecher	AJHG	77	242	2005	15968592	CD052504	null	9342
5	DM	SOX2	Anophthalmia	NM_003106.3:c.940delC	null	chr3:181431088 (+)	null	CCCGGCACGGCCATTAACGGCACACTGCCC[C/-]TCTCACACATGTGAGGGCCGGACAGCGAAC	CGGCACA^CTGcCCCTCTCACA	C		312	Schneider	AJMGA	149A	2706	2009	19921648	CD098472	null	6657
5	DM	SOX2	Anophthalmia / microphthalmia	NM_003106.3:c.837delC	null	chr3:181430985 (+)	null	CCTCCGGGACATGATCAGCATGTATCTCCC[C/-]GGCGCCGAGGTGCCGGAACCCGCCGCCCCC	TGTAT^CTCCCcGGCGCCGAGG	C		278	Stark	EJHG	19	753	2011	21326281	CD114664	null	6657
5	DM	SOX9	Campomelic dysplasia	NM_000346.3:c.600delC	null	chr17:70119028 (+)	null	GGAGGCCACGGAGCAGACGCACATCTCCCC[C/-]AACGCCATCTTCAAGGCGCTGCAGGCCGAC	ACATC^TCCCCcAACGCCATCT	C		199	Cost	JPS	44	451	2009	19231556	CD094089	null	6662
5	DM	SPAG1	Primary ciliary dyskinesia	NM_172218.2:c.2542delG	null	chr8:101252892 (+)	null	CCGATGTTTTTAAGTAACAAACTTGAAGGG[G/-]ATACATTCCTTCTCCTCATTCAGTCTCTGA	ACTTGAA^GGGgATACATTCCT	G		847	Knowles	AJHG	93	711	2013	24055112	CD139418	null	6674
5	DM	SPAST	Spastic paraplegia, autosomal dominant	NM_014946.3:c.911delC	null	chr2:32340811 (+)	null	AAACAAATAGGACAAATAAACCTTCTACCC[C/-]TACAACTGCTACTCGTAAGAAAAAAGACTT	ACCTTCT^ACCcCTACAACTGC	C		303	Sauter	HUM MUT	20	127	2002	12124993	CD021852	null	6683
5	DM	SPAST	Spastic paraplegia, autosomal dominant	NM_014946.3:c.1340delT	null	chr2:32361964 (+)	null	TATTTCCTCTAGATGAAGTTGATAGCCTTT[T/-]GTGTGAAAGAAGAGAAGGGGAGCACGATGC	TGATAGC^CTTtTGTGTGAAAG	T		446	Basri	JHG	51	711	2006	16788734	CD064642	null	6683
5	DM	SPAST	Spastic paraplegia, autosomal dominant	NM_014946.3:c.1281delT	null	chr2:32361667 (+)	null	AGAAGGAGAGAAATTGGTGAGGGCTCTTTT[T/-]GCTGTGGCTCGAGAACTTCAACCTTCTATA	GAGGGCT^CTTtTTGCTGTGGC	T		426	Mead	JNNP	71	788	2001	11723204	CD014667	null	6683
5	DM	SPG11	Amyotrophic lateral sclerosis, juvenile	NM_025137.3:c.5199delA	null	chr15:44876679 (-)	null	AAAACAAGCAAGAATTGACTTCTGGAAAAA[A/-]TGCCATGAGAATTTTAAGAAAAATTCAATT	TCTGG^AAAAAaTGCCATGAGA	A		1732	Daoud	NEURO AG	33	839.e5	2012	22154821	CD121235	null	80208
5	DM	SPG11	Spastic paraplegia, autosomal recessive	NM_025137.3:c.4868delT	null	chr15:44881488 (-)	null	GTAAGACCCAGTATGAGCTGGGGAAGCTTT[T/-]ACAGCTCTTTGTTGAAAGAGAGCATCTCTT	GGGAAG^CTTTtACAGCTCTTT	T		1622	Stromillo	J NEUROL	258	2240	2011	21625935	CD119912	null	80208
5	DM	SPG11	Kjellin syndrome	NM_025137.3:c.642delT	null	chr15:44951302 (-)	null	TGACACGCAGCTCTGCAGAGGAATTCTTTT[T/-]GTTTTGAGTAGTTTAGGCTGGATCTGTATC	AGGAATT^CTTtTTGTTTTGAG	T		213	OrlÈn	AJMGBNG	150B	984	2009	19194956	CD095673	rs312262717	80208
5	DM	SPG11	Spastic paraplegia, autosomal recessive	NM_025137.3:c.5255delT	null	chr15:44876623 (-)	null	CAATTTCAAGCAAAGCAGCTTCTTCCTTTT[T/-]CTCAACCCAGGCCCATGTGGCATGTGAGCA	CTTCT^TCCTTtTTCTCAACCC	T		1750	Hehr	ANN NEUROL	62	656	2007	18067136	CD076910	rs312262763	80208
5	DM	SPG11	Spastic paraplegia, autosomal recessive	NM_025137.3:c.1668delT	null	chr15:44925770 (-)	null	TTTCTTTTTGAAGAGCAAGGAAAATCTTTT[T/-]AATCCATCCTCAAAATCTTCTGTATCTGAT	GGAAAAT^CTTtTTAATCCATC	T		555	Stevanin	BRAIN	131	772	2008	18079167	CD080907	rs312262731	80208
5	DM	SPINK5	Netherton syndrome	NM_006846.3:c.2468delA	null	chr5:147499884 (+)	null	CCAGGGAAAGGGAAGCAGCTGAAAAAAAAA[A/-]GAAAGAGGATGAAGACAGGAGCAATACAGG	AGCTGAA^AAAaAAAAGAAAGA	A		821	Bitoun	JID	118	352	2002	11841556	CD020887	null	11005
5	DM	SPINK5	Netherton syndrome	NM_006846.3:c.1916delT	null	chr5:147493953 (+)	null	AGGAGACATGCGATGAATTTCGGAGACTTT[T/-]GCAAAATGGAAAACTTTTCTGCACAAGAGA	CGGAGA^CTTTtGCAAAATGGA	T		638	Roedl	JDS	61	194	2011	21251800	CD114898	null	11005
5	DM	SPINK5	Netherton syndrome	NM_006846.3:c.153delT	null	chr5:147449957 (+)	null	ACTGTTCTGTCCCCAGGATAAGAAATTTTT[T/-]CAAAGTCTTGATGGAATAATGTTCATCAAT	TAAGAAA^TTTtTTCAAAGTCT	T		50	Chavanas	NAT GENET	25	141	2000	10835624	CD001556	null	11005
5	DM?	SRD5A2	Steroid-5 alpha-reductase deficiency	null	null	null	null	null	CTTATTT^ATTtTGGGAATGGG	T		154	Maimoun	JCEM	96	296	2011	21147889	CD110902	null	6716
5	DM	SRD5A2	Hypospadias	null	null	null	null	null	CATTT^GCATTtTTCTCACTTT	T		217	Wang	EJHG	12	706	2004	15266301	CD042621	null	6716
5	DM?	STK11	Peutz-Jeghers syndrome	NM_000455.4:c.762delC	null	chr19:1221239 (+)	null	AAGCTACAACATCACCACGGGTCTGTACCC[C/-]TTCGAAGGGGACAACATCTACAAGTTGTTT	GGTCTG^TACCcCTTCGAAGGG	C		253	de Leng	CLIN GENET	72	568	2007	17924967	CD075564	null	6794
5	DM	STK11	Peutz-Jeghers syndrome	NM_000455.4:c.842delC	null	chr19:1221319 (+)	null	GCTACGCCATCCCGGGCGACTGTGGCCCCC[C/-]GCTCTCTGACCTGCTGAAAGGTGGGAGCCT	GACTGT^GGCCcCCCGCTCTCT	C		279	Nakagawa	HUM GENET	103	168	1998	9760200	CD982961	rs121913321	6794
5	DM	STK11	Peutz-Jeghers syndrome	NM_000455.4:c.540delG	null	chr19:1220447 (+)	null	GGGCATTGTGCACAAGGACATCAAGCCGGG[G/-]AACCTGCTGCTCACCACCGGTGGCACCCTC	TCAAG^CCGGGgAACCTGCTGC	G		179	Papp	BMC MG	11		2010	21118512	CD108303	null	6794
5	DM	STK11	Peutz-Jeghers syndrome	NM_000455.4:c.169delG	null	chr19:1207081 (+)	null	GGCAAGTACCTGATGGGGGACCTGCTGGGG[G/-]AAGGCTCTTACGGCAAGGTGAAGGAGGTGC	GACCTG^CTGGgGGAAGGCTCT	G		55	Olschwang	JMG	38	356	2001	11389158	CD012011	rs121913319	6794
5	DM	STK11	Peutz-Jeghers syndrome	NM_000455.4:c.157delG	null	chr19:1207069 (+)	null	GCCAAGCTCATCGGCAAGTACCTGATGGGG[G/-]ACCTGCTGGGGGAAGGCTCTTACGGCAAGG	TACCTG^ATGGgGGACCTGCTG	G		51	Hearle	JMG	43	e15	2006	16582077	CD062237	null	6794
5	DM	STXBP2	Hemophagocytic lymphohistiocytosis type 5	NM_006949.2:c.279delG	null	chr19:7705649 (+)	null	GGTTCAGGCCCTGATCAAAGACTTCCAGGG[G/-]ACCCCGACTTTCACCTACAAAGCGGCCCAT	ACTTC^CAGGGgACCCCGACTT	G		92	Pagel	BLOOD	119	6016	2012	22451424	CD125312	null	6813
5	DM	SUFU	Medulloblastoma, predisposition to	NM_016169.3:c.71delC	null	chr10:104263980 (+)	null	CGCCCCCGGCCCCTGGCCCGACTGCCCCCC[C/-]GGCCTTCGCTTCGCTCTTTCCCCCGGGACT	ACTGCC^CCCCcGGCCTTCGCT	C		23	Brugi√®res	JMG	47	142	2010	19833601	CD100960	null	51684
5	DM	SYCP3	Azoospermia	NM_153694.4:c.643delA	null	chr12:102122901 (-)	null	AAAAAAGAAATGGCTATGTTGCAAAAAAAA[A/-]TTATGATGGAAACTGTAAGTGATCATATTG	TGTTG^CAAAAaAAAATTATGA	A		212	Miyamoto	LANCET	362	1714	2003	14643120	CD035010	null	50511
5	DM	SYNGAP1	Intellectual disability, nonsyndromic	NM_006772.2:c.2184delC	null	chr6:33409426 (+)	null	CAACGACATCAGCACAGCTCTGAGGAACCC[C/-]AACATCCAAAGGCAGCCAAGCCGCCAGAGT	TGAGG^AACCCcAACATCCAAA	C		727	Berryer	HUM MUT	34	385	2013	23161826	CD131239	null	8831
5	DM	TAC3	Hypogonadotropic hypogonadism	NM_013251.3:c.61delG	null	chr12:57409521 (-)	null	CTGGCCTTCAGCCTAGCTCAGAGCTTTGGG[G/-]CTGTCTGTAAGGAGCCACAGGAGGAGGTGG	AGAGC^TTTGGgGCTGTCTGTA	G		19	Gianetti	JCEM	95	2857	2010	20332248	CD103257	null	6866
5	DM	TACSTD2	Corneal dystrophy, gelatinous drop-like	NM_002353.2:c.564delC	null	chr1:59042265 (-)	null	GCTCTTCCGCGAGCGCTATCGGCTGCACCC[C/-]AAGTTCGTGGCGGCCGTGCACTACGAGCAG	CGGCTG^CACCcCAAGTTCGTG	C		187	Ren	HUM GENET	110	568	2002	12107443	CD021445	null	4070
5	DM	TAZ	Cardiomyopathy, X-linked infantile	NM_000116.3:c.634delC	null	chrX:153648421 (+)	null	GAGTGTCATCTCAACCCCATCATCCTGCCC[C/-]TGTGGCATGTCGGTGAGCCTGGGGACGGGG	TCATC^CTGCCcCTGTGGCATG	C		210	D'Adamo	AJHG	61	862	1997	9382096	CD972178	null	6901
5	DM	TAZ	Barth syndrome	NM_000116.3:c.688delC	null	chrX:153648592 (+)	null	GTCCTTCCTAACAGTCCGCCCTACTTCCCC[C/-]GCTTTGGACAGGTGGGTGGGGACTGCTGAC	CCCTAC^TTCCcCCGCTTTGGA	C		228	Johnston	AJHG	61	1053	1997	9345098	CD972179	null	6901
5	DM	TAZ	Barth syndrome	NM_000116.3:c.517delG	null	chrX:153647938 (+)	null	GACTTCATTTTGGAGAAGCTCAACCATGGG[G/-]ACTGGGTGCATATCTTCCCAGAAGGTCAGC	CAACCAT^GGGgACTGGGTGCA	G		172	Gonzalez	AJMGA	134	409	2005	15793838	CD058334	null	6901
5	DM?	TBR1	Autism	NM_006593.2:c.405delC	null	chr2:162273326 (+)	null	GTACCCCGGCCAGCACGGACCGGCGCACCC[C/-]GCCTTCTCCATCGGCAGCCCTAGCCGCTAC	GACCG^GCGCAcCCCGCCTTCT	C		133	O'Roak	NATURE	485	246	2012	22495309	CD125618	null	10716
5	DM	TBX22	Cleft palate and ankyloglossia	NM_001109878.1:c.667delC	null	chrX:79282236 (+)	null	ATTCTGCAATCCATGCATAAGTACAAACCC[C/-]GAGTGCACGTGATAGAGCAAGGCAGCAGTG	AGTAC^AAACCcCGAGTGCACG	C		221	Braybrook	NAT GENET	29	179	2001	11559848	CD013205	null	50945
5	DM	TBX22	Cleft palate, non-syndromic	NM_001109878.1:c.1252delG	null	chrX:79286299 (+)	null	ATGGAAGTGCCTATGTTATCTTCCCTGGGG[G/-]TCACCAATTCAAAAAGCGGTTCATCTGAAG	TCTTCC^CTGGgGGTCACCAAT	G		416	Suphapeetiporn	CLIN GENET	72	478	2007	17868388	CD075565	null	50945
5	DM	TBX5	Holt-Oram syndrome	NM_000192.3:c.798delA	null	chr12:114804154 (-)	null	CGTGGTCCCCAGGAGCACCGTGAGGCAAAA[A/-]GTGGCCTCCAACCACAGTCCTTTCAGCAGC	CGTGAGG^CAAaAAGTGGCCTC	A		265	Brassington	AJHG	73	74	2003	12789647	CD031890	null	6910
5	DM	TBX5	Holt-Oram syndrome	NM_000192.3:c.100delG	null	chr12:114841604 (-)	null	TGCGATTCGAAACCCGAGAGCGCGCTCGGG[G/-]CCCCCAGCAAGTCCCCGTCGTCCCCGCAGG	GCGCG^CTCGGgGCCCCCAGCA	G		32	Brassington	AJHG	73	74	2003	12789647	CD031888	null	6910
5	DM	TCF12	Coronal craniosynostosis	NM_207036.1:c.1713delA	null	chr15:57555440 (+)	null	CATGAAGTCAGATGATGAATCCTCCCAAAA[A/-]GATATCAAGGTTTCATCTAGAGGCAGAACA	CCTCC^CAAAAaGATATCAAGG	A		570	Sharma	NAT GENET	45	304	2013	23354436	CD131570	null	6938
5	DM	TCF4	Pitt-Hopkins syndrome	NM_001083962.1:c.1471delC	null	chr18:52901794 (-)	null	TCTGCGACTTCCCCTGACCTGAACCCACCC[C/-]AGGACCCTTACAGAGGTAGGTTGGCCTCAC	TGAAC^CCACCcCAGGACCCTT	C		489	Zweier	JMG	45	738	2008	18728071	CD084990	null	6925
5	DM	TCF4	Pitt-Hopkins syndrome	NM_001083962.1:c.940delG	null	chr18:52928747 (-)	null	TTTGTTTTTGCAGCAAATAGAGGAAGCGGG[G/-]CAGCCGGCAGCTCCCAGACTGGAGATGCTC	GAGGA^AGCGGgGCAGCCGGCA	G		312	Zweier	JMG	45	738	2008	18728071	CD084987	null	6925
5	DM	TCIRG1	Osteopetrosis, infantile malignant	NM_006019.3:c.242delC	null	chr11:67810155 (+)	null	AGGTGCGGCGGGCTGGGCTGGTCCTGCCCC[C/-]GCCAAAGGGGAGGCTGCCGGCACCCCCACC	GTCCTG^CCCCcGCCAAAGGGG	C		80	Yuan	JBMM	29	251	2011	21042819	CD114988	null	10312
5	DM	TCIRG1	Osteopetrosis, autosomal recessive	NM_006019.3:c.1328delG	null	chr11:67815136 (+)	null	CCCCCCAGATCTGGCAGACTTTCTTCAGGG[G/-]CCGCTACCTGCTCCTGCTTATGGGCCTGTT	TTCTTC^AGGGgCCGCTACCTG	G		442	Pangrazio	OI	23	2713	2012	22231430	CD1210330	null	10312
5	DM	TCOF1	Treacher-Collins syndrome	NM_001135243.1:c.889delA	null	chr5:149753755 (+)	null	CTTTTTCACCAGGTAAAGGCCTCTGAAAAA[A/-]TTCTCCAGGTCAGAGCTGCCTCAGCCCCTG	GCCTCT^GAAAaAATTCTCCAG	A		295	Ellis	J ORTH	29	293	2002	12444270	CD023537	null	6949
5	DM	TCOF1	Treacher-Collins syndrome	NM_001135243.1:c.4365delA	null	chr5:149777939 (+)	null	TCCCTTAGGAAAAAAAGACAAAGAAAAAAA[A/-]GAAAAGAAGAAGAAAGCAAAAAAGGCCTCA	ACAAA^GAAAAaAAAGAAAAGA	A		1453	Splendore	JMG	39	493	2002	12114482	CD021874	null	6949
5	DM	TCOF1	Treacher-Collins syndrome	NM_001135243.1:c.1973delC	null	chr5:149755724 (+)	null	CCAATACCACTGCATCTGCCAAGGTCGCCC[C/-]TGTGCGAGTGGGCACCCAAGCCCCCCGGAA	AAGGTC^GCCCcTGTGCGAGTG	C		657	Conte	BMC MG	12		2011	21951868	CD118034	null	6949
5	DM	TCOF1	Treacher-Collins syndrome	NM_001135243.1:c.2426delC	null	chr5:149758553 (+)	null	CACCTTCAGCAAAAGGGACAATTTCAGCCC[C/-]TGGAAAAGTTGTCACTGCAGCTGCTCAAGC	ATTTCA^GCCCcTGGAAAAGTT	C		808	Bowman	EJHG	20	769	2012	22317976	CD125099	null	6949
5	DM	TCOF1	Treacher-Collins syndrome	NM_001135243.1:c.932delC	null	chr5:149753798 (+)	null	GAGCTGCCTCAGCCCCTGCCAAGGGGACCC[C/-]TGGGAAAGGGGCTACCCCAGCACCCCCTGG	CAAGGGG^ACCcCTGGGAAAGG	C		310	Dixon	AJMG	127A	244	2004	15150774	CD041612	null	6949
5	DM	TCOF1	Treacher-Collins syndrome	NM_001135243.1:c.2721delC	null	chr5:149759157 (+)	null	AGCTGCCTTGGCTCCTGCCAAGGAGTCCCC[C/-]AGGAAAGGGGCTGCCCCAACACCTCCTGGG	CAAGGAG^TCCcCCAGGAAAGG	C		906	Wise	PNAS	94	3110	1997	9096354	CD972928	null	6949
5	DM	TCOF1	Treacher-Collins syndrome	NM_001135243.1:c.3853delC	null	chr5:149775916 (+)	null	CGGAAGCCCAAGAAAGGGGCTGGGAACCCC[C/-]AAGCCTCAACCCTGGCGCTGCAAAGCAACA	TGGGAAC^CCCcAAGCCTCAAC	C		1284	Masotti	BMC MG	10	136	2009	20003452	CD052126	null	6949
5	DM	TCOF1	Treacher-Collins syndrome	NM_001135243.1:c.1303delC	null	chr5:149754541 (+)	null	CTCCAGGCGAAGCCTTCAGGGAAGGCCCCC[C/-]AGGTCAGAGCCGCCTCGGCCCCTGCCAAGG	TCAGGG^AAGGcCCCCCAGGTC	C		432	Masotti	BMC MG	10	136	2009	20003452	CD0910841	null	6949
5	DM	TCOF1	Treacher-Collins syndrome	NM_001135243.1:c.1351delG	null	chr5:149754589 (+)	null	GCCCCTGCCAAGGAGTCCCCCAGGAAAGGG[G/-]CTGCCCCAGCACCTCCTAGGAAAACAGGGC	CAGGAAA^GGGgCTGCCCCAGC	G		450	Edwards	AJHG	60	515	1997	9042910	CD972466	null	6949
5	DM	TCOF1	Treacher-Collins syndrome	NM_001135243.1:c.2731delG	null	chr5:149759167 (+)	null	GCTCCTGCCAAGGAGTCCCCCAGGAAAGGG[G/-]CTGCCCCAACACCTCCTGGGAAGACAGGGC	CCAGG^AAAGGgGCTGCCCCAA	G		909	Ellis	J ORTH	29	293	2002	12444270	CD023540	null	6949
5	DM	TCOF1	Treacher-Collins syndrome	NM_001135243.1:c.2528delG	null	chr5:149758841 (+)	null	ACCCCCAGAACAGTACCGTCTTGGCGAGGG[G/-]CCCAGCATCTGTGCCATCTGTGGGGAAGGC	TTGGCG^AGGGgCCCAGCATCT	G		842	Edwards	AJHG	60	515	1997	9042910	CD972468	null	6949
5	DM	TCOF1	Treacher-Collins syndrome	NM_001135243.1:c.343delG	null	chr5:149747445 (+)	null	CTAGCATCTACCAACTCCTCAGTCCTGGGG[G/-]CGGACTTGCCATCAAGCATGAAAGAAAAAG	TCAGTC^CTGGgGGCGGACTTG	G		113	Altug Teber	EJHG	12	879	2004	15340364	CD042883	null	6949
5	DM	TERT	Pulmonary fibrosis, idiopathic	NM_198253.2:c.336delC	null	chr5:1294665 (-)	null	GCTGCTGGACGGGGCCCGCGGGGGCCCCCC[C/-]GAGGCCTTCACCACCAGCGTGCGCAGCTAC	GCGGG^GGCCCcCCCGAGGCCT	C		110	Armanios	NEJM	356	1317	2007	17392301	CD072499	null	7015
5	DM?	TGFBR2	Colorectal cancer	NM_003242.5:c.383delA	null	chr3:30691881 (+)	null	CTCCAAAGTGCATTATGAAGGAAAAAAAAA[A/-]GCCTGGTGAGACTTTCTTCATGTGTTCCTG	GAAAAA^AAAAaGCCTGGTGAG	A		127	Smith	HUM MUT	34	1026	2013	23585368	CD136166	rs79375991	7048
5	DM	TGM1	Collodion, self-healing	NM_000359.2:c.694delG	null	chr14:24729719 (-)	null	TTCACAGTCCGCACACAATCAGACGCTGGG[G/-]AGTTCCAGTTGCCCTTTGACCCCCGCAATG	AGACGCT^GGGgAGTTCCAGTT	G		231	Dian	ZEKZZ	47	654	2009	20021785	CD0910184	null	7051
5	DM	TH	Tyrosine hydroxylase deficiency	NM_000360.3:c.202delC	null	chr11:2190990 (-)	null	GCTGCAGTCCCCTCGGAGCCCGGGGACCCC[C/-]TGGAGGCTGTGGCCTTTGAGGAGAAGGAGG	CCCGGG^GACCcCCTGGAGGCT	C		66	Wevers	JIMD	22	364	1999	10407773	CD994752	null	7054
5	DM	THAP1	Dystonia 6	NM_018105.2:c.474delA	null	chr8:42693273 (-)	null	GATTCATCAGCTAGAACAGCAAGTTGAAAA[A/-]CTCAGAAAGAAGCTCAAGACCGCACAGCAG	AAGTT^GAAAAaCTCAGAAAGA	A		157	Djarmati	L NEUROL	8	447	2009	19345148	CD093595	null	55145
5	DM	TINF2	Bone marrow failure	NM_001099274.1:c.849delC	null	chr14:24709837 (-)	null	CTCCACTAGGGGAGGCCATAAGGAGCGCCC[C/-]ACAGTCATGCTGTTTCCCTTTAGGAATCTC	AGGAG^CGCCCcACAGTCATGC	C		282	Vulliamy	CLIN GENET	81	76	2011	21199492	CD109729	null	26277
5	DM	TMC1	Deafness	NM_138691.2:c.298delA	null	chr9:75315495 (+)	null	GAAAGATTGAAGGCAGAGTTAGATGAGAAA[A/-]GACAAATAATTGCTACTGTCAAATGCAAAC	TAGAT^GAGAAaAGACAAATAA	A		98	Kurima	NAT GENET	30	277	2002	11850618	CD020598	null	117531
5	DM	TMC1	Deafness	NM_138691.2:c.769delT	null	chr9:75387356 (+)	null	CAGGGTTTGGCACAATATTCCGTTCTCTTT[T/-]ATGGCTATTATGACAATAAACGAACAATTG	CCGTT^CTCTTtTATGGCTATT	T		255	Hilgert	CLIN GENET	74	223	2008	18616530	CD084236	null	117531
5	DM	TMEM127	Phaeochromocytoma	NM_017849.3:c.202delG	null	chr2:96930918 (-)	null	GGAGGCACCTGTTCGCGCCAGGAGCTGGGG[G/-]TCTCCGACGTGTTGGGCTATGTGCACCCGG	GGAGCTG^GGGgTCTCCGACGT	G		67	Abermil	JCEM	97	E805	2012	22419703	CD123534	null	55654
5	DM	TMEM5	Muscle-eye-brain disease	NM_014254.1:c.139delG	null	chr12:64173879 (+)	null	GCCGGGTCCCCGCGGGGCCTCAGGAAGGGG[G/-]CGGCCCCCGCGCGGGAGAGACGCGGCCGAG	CAGGAAG^GGGgCGGCCCCCGC	G		46	Jae	SCIENCE	340	479	2013	23519211	CD134036	null	10329
5	DM	TMPRSS6	Iron-refractory iron deficiency anaemia (IRIDA)	NM_153609.2:c.1813delG	null	chr22:37466579 (-)	null	CAGGTTCGGGGTCGACACATCTGTGGGGGG[G/-]CCCTCATCGCTGACCGCTGGGTGATAACAG	CATCTGT^GGGgGGGCCCTCAT	G		603	Finberg	NAT GENET	40	569	2008	18408718	CD082210	null	164656
5	DM	TP53	Breast cancer	NM_000546.5:c.1146delA	null	chr17:7572963 (-)	null	AAAGGGTCAGTCTACCTCCCGCCATAAAAA[A/-]CTCATGTTCAAGACAGAAGGGCCTGACTCA	GCCAT^AAAAAaCTCATGTTCA	A		381	Schulz	JMG	49	422	2012	22652532	CD126191	null	7157
5	DM	TP53	Li-Fraumeni syndrome	NM_000546.5:c.532delC	null	chr17:7578398 (-)	null	CACATGACGGAGGTTGTGAGGCGCTGCCCC[C/-]ACCATGAGCGCTGCTCAGATAGCGATGGTG	AGGCGC^TGCCcCCACCATGAG	C		176	Sedlacek	BJC	77	1034	1998	9569035	CD983489	null	7157
5	DM	TP53	Li-Fraumeni syndrome	NM_000546.5:c.636delT	null	chr17:7578213 (-)	null	TGTGGAGTATTTGGATGACAGAAACACTTT[T/-]CGACATAGTGTGGTGGTGCCCTATGAGCCG	AGAAAC^ACTTtTCGACATAGT	T		211	Bougeard	JMG	38	253	2001	11370630	CD011205	null	7157
5	DM	TP63	Rapp-Hodgkin syndrome	NM_003722.4:c.1838delC	null	chr3:189612086 (+)	null	ACCACCGGCAGCTCCACGAATTCTCCTCCC[C/-]TTCTCATCTCCTGCGGACCCCAAGCAGTGC	ATTCTCC^TCCcCTTCTCATCT	C		612	Kannu	AJMGA	140A	887	2006	16532463	CD061482	null	8626
5	DM	TP63	AEC syndrome	NM_003722.4:c.1859delC	null	chr3:189612107 (+)	null	TCTCCTCCCCTTCTCATCTCCTGCGGACCC[C/-]AAGCAGTGCCTCTACAGTCAGTGTGGGCTC	CCTGCGG^ACCcCAAGCAGTGC	C		619	Van Bokhoven	AJHG	71	1	2002	12037717	CD024453	null	8626
5	DM	TP63	AEC syndrome	NM_003722.4:c.1963delC	null	chr3:189612211 (+)	null	ACCCTCCGCCAGACCATCTCTTTCCCACCC[C/-]GAGATGAGTGGAATGACTTCAACTTTGACA	CTTTC^CCACCcCGAGATGAGT	C		653	Rinne	AJMGA	149A	1948	2009	19676060	CD095573	null	8626
5	DM	TP63	Rapp-Hodgkin syndrome	NM_003722.4:c.1904delG	null	chr3:189612152 (+)	null	CAGTCAGTGTGGGCTCCAGTGAGACCCGGG[G/-]TGAGCGTGTTATTGATGCTGTGCGATTCAC	TGAGACC^CGGgGTGAGCGTGT	G		634	Chan	CED	30	183	2005	15725251	CD053011	null	8626
5	DM	TRAPPC2	Spondyloepiphyseal dysplasia tarda	NM_001011658.3:c.387delA	null	chrX:13732562 (-)	null	TCCTATTCGATCAAGTGCATTTGACAGAAA[A/-]GTTCAGTTTCTTGGGAAGAAACACCTTTTA	TTGAC^AGAAAaGTTCAGTTTC	A		128	Bar-Yosef	AJMGA	125A	45	2004	14755465	CD045994	null	6399
5	DM	TREX1	Aicardi-Gouti√®res syndrome	NM_033629.3:c.397delC	null	chr3:48508451 (+)	null	GCACACAATGGTGACCGCTACGACTTCCCC[C/-]TGCTCCAAGCAGAGCTGGCTATGCTGGGCC	TACGAC^TTCCcCCTGCTCCAA	C		131	Rice	AJHG	81	713	2007	17846997	CD075575	rs78762691	11277
5	DM	TRIM37	Mulibrey nanism	NM_015294.3:c.1233delA	null	chr17:57128656 (-)	null	TCAGGTACGTTCACCAACTTTCTTTCAAAA[A/-]TCCCGGGACCAGCATTGGTACATTACTCAG	TCTTT^CAAAAaTCCCGGGACC	A		410	Kumpf	EJP	epub	epub	2013	23385855	CD131395	rs312262704	4591
5	DM	TRPM1	Stationary night blindness, congenital	NM_002420.5:c.83delA	null	chr15:31362364 (-)	null	CCCCTCTGCCAAGTGCAACACCCAGCAAAA[A/-]TGAAGAGGAAAGCAAACAGGTGGAGACTCA	CACCC^AGCAAaAATGAAGAGG	A		26	van Genderen	AJHG	85	730	2009	19896109	CD097740	null	4308
5	DM	TRPM1	Stationary night blindness, congenital	NM_002420.5:c.416delG	null	chr15:31360093 (-)	null	TGACCACCGGGGCCTGGATCTTCACCGGGG[G/-]TGTCAGCACAGGTAAGAGCAGGCCCTTTCC	TCTTC^ACCGGgGGTGTCAGCA	G		137	Li	AJHG	85	711	2009	19878917	CD097747	null	4308
5	DM	TRPS1	Tricho-rhino-phalangeal syndrome I	NM_014112.2:c.2445delG	null	chr8:116599483 (-)	null	GACTTGGAGAGGGGCAGACATCCTGCGGGG[G/-]AGTCCGTCATACACCCAAGCAAGCCTGGGG	CATCCTG^CGGgGGAGTCCGTC	G		814	Ludecke	AJHG	68	81	2001	11112658	CD010677	null	7227
5	DM	TSC1	Tuberous sclerosis	NM_000368.4:c.2672delA	null	chr9:135772951 (-)	null	AAGCCGCCTATCGGAAAGAGCTAGAAAAAA[A/-]CAGAAGCCATGTTCTCCAGCAGACTCAGAG	CTAGAA^AAAAaCAGAAGCCAT	A		890	Li	ZYXYCXZZ	28	361	2011	21811971	CD1111250	null	7248
5	DM	TSC1	Tuberous sclerosis	NM_000368.4:c.2569delG	null	chr9:135776158 (-)	null	TTCTTGAACAGGCAGCTGTTGGTTCTTGGG[G/-]AGGTCAACGAGCTCTATTTGGAACAACTGC	TGGTT^CTTGGgGAGGTCAACG	G		855	van Slegtenhorst	JMG	36	285	1999	10227394	CD991907	rs118203712	7248
5	DM	TSC1	Tuberous sclerosis	NM_000368.4:c.1857delT	null	chr9:135781108 (-)	null	GGTGGCATTGCCAAAGACAGCCCATCATTT[T/-]GTCATCAGGAAGACTGAGGAGCTGTTAAAG	GCCCAT^CATTtTGTCATCAGG	T		618	Choy	LSDB263	0	0	2009	LSDB	CD090936	rs118203591	7248
5	DM	TSC1	Tuberous sclerosis	NM_000368.4:c.648delT	null	chr9:135797221 (-)	null	TTACAGTATGAAAGAAAACCTGGAGACTTT[T/-]GAAGAAGTGGTCAAGGTAAATTGAAACTGC	TGGAG^ACTTTtGAAGAAGTGG	T		215	Niida	JHG	58	216	2013	23389244	CD136366	null	7248
5	DM	TSC2	Tuberous sclerosis	NM_000548.3:c.2261delC	null	chr16:2122890 (+)	null	CAAAGACACTGGAGCGGCTCCGAGGCGCCC[C/-]AGAAGGCTTCTCCAGAACTGACTTGCACCT	CGAGGC^GCCCcAGAAGGCTTC	C		753	Au	GENET MED	9	88	2007	17304050	CD078616	rs137854021	7249
5	DM	TSC2	Tuberous sclerosis	NM_000548.3:c.4375delC	null	chr16:2134598 (+)	null	TCCCCCCGCTCGCCCAGTGGCCTCCGGCCC[C/-]GAGGTTACACCATCTCCGACTCGGCCCCAT	GCCTC^CGGCCcCGAGGTTACA	C		1457	Sancak	EJHG	13	731	2005	15798777	CD052530	null	7249
5	DM	TSC2	Tuberous sclerosis	NM_000548.3:c.1491delC	null	chr16:2114320 (+)	null	AGTGGTCATCTCGCAGCTCTCCCACATCCC[C/-]GAGGATAAAGACCACCAGGTCCGAAAGCTG	TCCCAC^ATCCcCGAGGATAAA	C		496	Jones	AJHG	64	1305	1999	10205261	CD991910	rs137854346	7249
5	DM	TSC2	Tuberous sclerosis	NM_000548.3:c.3791delC	null	chr16:2131776 (+)	null	CGGTGCCGGCAGCCAGCACGGCCAAACCCC[C/-]TCCTCTGCCTCGCTCCAACACAGGTGAGTG	CGGCC^AAACCcCCTCCTCTGC	C		1262	Choy	LSDB264	0	0	2009	LSDB	CD091100	rs137854001	7249
5	DM	TSC2	Tuberous sclerosis	NM_000548.3:c.2784delC	null	chr16:2126533 (+)	null	CAATGTCCTCTTGTCTTTTGATGACACCCC[C/-]GAGAAGGACAGCTTCAGGGCCCGGAGTACT	TGATGAC^ACCcCCGAGAAGGA	C		927	Beauchamp	HUM MUT	12	408	1998	9829910	CD982985	rs137854252	7249
5	DM	TSC2	Tuberous sclerosis	NM_000548.3:c.3298delG	null	chr16:2129571 (+)	null	TGGGATTCTCTTCTCAGCTCCAGCCCCGGG[G/-]TGCATGTGAGACAGACCAAGGAGGCGCCGG	CCAGC^CCCGGgGTGCATGTGA	G		1098	Choy	LSDB264	0	0	2009	LSDB	CD091099	rs137854162	7249
5	DM	TSC2	Tuberous sclerosis	NM_000548.3:c.4207delG	null	chr16:2134430 (+)	null	ACTCTGCAGGACATCCTCGGGGACCCTGGG[G/-]ACAAGGCCGACGTGGGCCGGCTGAGCCCTG	GGGAC^CCTGGgGACAAGGCCG	G		1401	Niida	AJHG	69	493	2001	11468687	CD015384	rs137854273	7249
5	DM	TTC37	Trichohepatoenteric syndrome	NM_014639.3:c.811delA	null	chr5:94865874 (-)	null	TGTTGTAGATTAGTGGAAATGGATTCAAAA[A/-]GTGGTCCAGGCCTCATTGGCTTAGGCATTA	GGATTCA^AAAaGTGGTCCAGG	A		270	Fabre	HUM MUT	32	277	2011	21120949	CD130220	null	9652
5	DM	TTN	Cardiomyopathy, dilated	NM_133378.4:c.98964delA	null	chr2:179393810 (-)	null	GTCTGAAGAAATTAAGATGTCAGAGGCAAA[A/-]TCTCAAGAAAAGTTAGCCCTCAAAGAGGAA	TCAGAG^GCAAaATCTCAAGAA	A		32987	Carmignac	ANN NEUROL	61	340	2007	17444505	CD072503	null	7273
5	DM	ttnltv	Dilated cardiomyopathy	NM_001256850.1:c.64920delA	null	chr2:179441016 (-)	null	AATCACTGGCTATGTCGTGGAGCATCAAAA[A/-]GTAGGAGACGAGGCCTGGATAAAAGATACC	AGCAT^CAAAAaGTAGGAGACG	A		21639	Herman	NEJM	366	619	2012	22335739	CD121879	null	null
5	DM	ttnltv	Hypertrophic cardiomyopathy	NM_001256850.1:c.60147delC	null	chr2:179449208 (-)	null	GGACAGACCAGATAGTGATGGAGGGAGCCC[C/-]ATTATTGGTTATCTGATTGAACGCAAGGAA	GAGGG^AGCCCcATTATTGGTT	C		20048	Herman	NEJM	366	619	2012	22335739	CD121845	null	null
5	DM	TULP1	Retinitis pigmentosa	NM_003322.3:c.901delC	null	chr6:35473878 (-)	null	CCCCGGGAGTTTGTGCTCCGGCCTGCCCCC[C/-]AGGGCCGCACGGTGCGCTGCCGGCTGACCC	CGGCCT^GCCCcCCAGGGCCGC	C		299	Paloma	IOVS	41	656	2000	10711677	CD004592	rs62636292	7287
5	DM	TWIST1	Craniosynostosis	NM_000474.3:c.176delG	null	chr7:19156769 (-)	null	GCGCGGGGCCCGGCGGAGCCGCGGGTGGGG[G/-]CGTCGGAGGCGGCGACGAGCCGGGCAGCCC	CCGCG^GGTGGgGGCGTCGGAG	G		57	Wilkie	AJMGA	140A	2631	2006	16838304	CD064662	null	7291
5	DM	TWIST2	Setleis syndrome	NM_057179.2:c.168delC	null	chr2:239757024 (+)	null	CCCGGGCAAGCGCGGCAAGAAGGGCAGCCC[C/-]AGCGCGCAGTCCTTCGAGGAGCTGCAGAGC	AGGGC^AGCCCcAGCGCGCAGT	C		55	Cervantes-Barrag√°n	JMG	48	716	2011	21931173	CD117673	null	117581
5	DM	TYR	Albinism, oculocutaneous 1	NM_000372.4:c.124delG	null	chr11:88911245 (+)	null	GAGAAGGAATGCTGTCCACCGTGGAGCGGG[G/-]ACAGGAGTCCCTGTGGCCAGCTTTCAGGCA	CGTGG^AGCGGgGACAGGAGTC	G		40	Hutton	JID	128	2442	2008	18463683	CD084241	null	7299
5	DM	TYR	Albinism, oculocutaneous 1	NM_000372.4:c.572delG	null	chr11:88911693 (+)	null	ATTATGTGTCAATGGATGCACTGCTTGGGG[G/-]ATCTGAAATCTGGAGAGACATTGATTTTGC	CACTG^CTTGGgGGATCTGAAA	G		189	Oetting	AJHG	49	199	1991	1905879	CD910558	rs61754361	7299
5	DM	TYRP1	Albinism, oculocutaneous 3	NM_000550.2:c.1584delA	null	chr9:12709152 (+)	null	GTATCAATGCTATGCTGAAGAATATGAAAA[A/-]CTCCAGAATCCTAATCAGTCTGTGGTCTAA	AATAT^GAAAAaCTCCAGAATC	A		527	Simeonov	HUM MUT	34	827	2013	23504663	CD135802	null	7306
5	DM	TYRP1	Albinism, oculocutaneous 3	NM_000550.2:c.1042delT	null	chr9:12702399 (+)	null	GAAGTTGGTTTATTTGACACGCCTCCTTTT[T/-]ATTCCAACTCTACAAACAGTTTCCGAAACA	GCCTCCT^TTTtATTCCAACTC	T		347	Simeonov	HUM MUT	34	827	2013	23504663	CD135801	rs35517777	7306
5	DM	UBR1	Johanson-Blizzard syndrome	NM_174916.2:c.4942delG	null	chr15:43244540 (-)	null	AACATTTGCTGCCAGGAAATTGTGAACGGG[G/-]AAGAGGTTGGAGCTTGCATTTTTCACGCAC	TGTGAAC^GGGgAAGAGGTTGG	G		1647	Sukalo	HUM MUT	35	521	2014	24599544	CD144384	null	197131
5	DM	UNG	Immunodeficiency with hyper-IgM	NM_080911.2:c.392delC	null	chr12:109537046 (+)	null	AAAGAAAGCATTACACTGTTTATCCACCCC[C/-]ACACCAAGTCTTCACCTGGACCCAGATGTG	TTTAT^CCACCcCCACACCAAG	C		129	Imai	NAT IMMUN	4	1023	2003	12958596	CD034357	null	7374
5	DM	USH2A	Usher syndrome 2a	NM_206933.2:c.1214delA	null	chr1:216497624 (-)	null	CGGAAATAAGGATTCAAAGGAAGAAGGAAA[A/-]TAGTTTAGATTGGGAGGACTGGCAATATTT	GAAGAAG^GAAaATAGTTTAGA	A		404	Schwartz	IOVS	46	734	2005	15671307	CD054439	null	7399
5	DM	USH2A	Usher syndrome 2	NM_206933.2:c.6239delA	null	chr1:216219859 (-)	null	CTTTGCTGCTCTCCTGGAACCCACCCAAAA[A/-]GGCAAATGGTATTATAACTCAGTACTGTTT	ACCCA^CCCAAaAAGGCAAATG	A		2078	Aller	JMG	43	e55	2006	17085681	CD065800	null	7399
5	DM	USH2A	Usher syndrome 2	NM_206933.2:c.2310delA	null	chr1:216420426 (-)	null	TCCTCACTCTGGGCAGTGTGAGTGCAAAAA[A/-]GAAGCCAAAGGACTTCAGTGTGACACCTGC	AGTGC^AAAAAaGAAGCCAAAG	A		769	Boo	CEOR	6	41	2013	23526569	CD132739	null	7399
5	DM?	USH2A	Retinitis pigmentosa	NM_206933.2:c.13550delG	null	chr1:215847703 (-)	null	ACACAGTAACTGCCAGCAACAGCCAAGGGG[G/-]TATTTTGAGTCCTCTTGTCAAAGATCGAAC	AGCCAA^GGGGgTATTTTGAGT	G		4516	Gl√∂ckle	EJHG	22	99	2014	23591405	CD140602	null	7399
5	DM	USH2A	Usher syndrome 2a	NM_206933.2:c.3680delG	null	chr1:216373100 (-)	null	ATTTTTCTGTACAGGCGTGTACTAGCGGGG[G/-]CTGTTTACACAGCTTGCCCATTACAGTGAC	GTACT^AGCGGgGGCTGTTTAC	G		1225	Baux	HUM MUT	28	781	2007	17405132	CD073717	null	7399
5	DM	USH2A	Usher syndrome 2	NM_206933.2:c.3891delT	null	chr1:216371847 (-)	null	AGAAACCACATCTGAGGAAAGTCGAGTTTT[T/-]CAGAGCAGTGGTTGGCTCAGTCCTCATTCA	GTCGA^GTTTTtCAGAGCAGTG	T		1296	Nakanishi	CLIN GENET	76	383	2009	19737284	CD095924	null	7399
5	DM	VDR	Rickets, vitamin D resistant	NM_001017535.1:c.719delA	null	chr12:48249449 (-)	null	TGGCTGACCTGGTCAGTTACAGCATCCAAA[A/-]GGTCATTGGCTTTGCTAAGATGATACCAGG	TACAGC^ATCCaAAAGGTCATT	A		238	Kanakamani	CTI	86	33	2010	19921089	CD098083	null	7421
5	DM	VHL	Von Hippel-Lindau syndrome	NM_000551.3:c.444delT	null	chr3:10188301 (+)	null	ATCTCTCAATGTTGACGGACAGCCTATTTT[T/-]GCCAATATCACACTGCCAGGTACTGACGTT	ACAGCCT^ATTtTTGCCAATAT	T		147	Decker	HUM GENET	97	770	1996	8641695	CD962179	null	7428
5	DM	VPS13A	Chorea-acanthocytosis	NM_033305.2:c.5715delA	null	chr9:79936547 (+)	null	TTTTAGTGTACTCAACATTCCTATGGCAAA[A/-]TCATATGTATTGAAAAATGGAGAAAGTTTA	CTATG^GCAAAaTCATATGTAT	A		1904	Tomiyasu	AJMGBNG	156	620	2011	21598378	CD114034	null	23230
5	DM	VPS13A	Chorea-acanthocytosis	NM_033305.2:c.2343delA	null	chr9:79875056 (+)	null	TCTTATTTCTTTACGAATCTCAGATAAAAA[A/-]CTACAAGGGATTATGGAATTGATTGAAAGC	CAGAT^AAAAAaCTACAAGGGA	A		780	Tomiyasu	AJMGBNG	156	620	2011	21598378	CD114038	null	23230
5	DM	VPS13A	Chorea-acanthocytosis	NM_033305.2:c.1115delA	null	chr9:79836226 (+)	null	TGAAGCAATATAAAGAACTGTATAAAAAAA[A/-]GTTAACAAGTAAGAAGCCACCTGGTGAACT	CTGTAT^AAAAaAAAGTTAACA	A		370	Rampoldi	NAT GENET	28	119	2001	11381253	CD011993	null	23230
5	DM	VPS33B	Arthrogryposis, renal dysfunction and cholestasis	NM_018668.3:c.1208delT	null	chr15:91548124 (-)	null	CTATAGAAAGCCTGCGCCTCATGTGCCTTT[T/-]GTCCATCACTGAGAATGGTGAGCCCAAAAG	CATGTGC^CTTtTGTCCATCAC	T		402	Gissen	HUM GENET	120	396	2006	16896922	CD065802	null	26276
5	DM	VSX2	Microphthalmia, bilateral & coloboma	NM_182894.2:c.249delG	null	chr14:74706513 (+)	null	GGGCGGCATGGGGCTTCTGGGGCCCGGGGG[G/-]CTCCCTGGCTTCTACACGCAGCCCACCTTC	GGCCC^GGGGGgCTCCCTGGCT	G		82	Iseri	HUM GENET	128	51	2010	20414678	CD104903	null	338917
5	DM	VWF	Von Willebrand disease 3	NM_000552.3:c.1384delG	null	chr12:6173460 (-)	null	CACAACAGCCTTGTGAAACTGAAGCATGGG[G/-]CAGGAGTTGCCATGGATGGCCAGGACGTCC	TGAAG^CATGGgGCAGGAGTTG	G		460	Gupta	BCMD	41	219	2008	18485763	CD085837	null	7450
5	DM	VWF	Von Willebrand disease 1	NM_000552.3:c.4453delG	null	chr12:6128131 (-)	null	CAAGTCACTGTGGGCCCGGGGCTCTTGGGG[G/-]TTTCGACCCTGGGGCCCAAGAGGAACTCCA	GGGCTC^TTGGgGGTTTCGACC	G		1483	Eikenboom	TH	79	709	1998	9569178	CD983010	rs61750095	7450
5	DM	VWF	Von Willebrand disease 3	NM_000552.3:c.191delG	null	chr12:6230369 (-)	null	CGGGATACTGCAGTTACCTCCTGGCAGGGG[G/-]CTGCCAGAAACGCTCCTTCTCGATTATTGG	TCCTG^GCAGGgGGCTGCCAGA	G		62	Baronciani	TH	84	536	2000	11057846	CD002729	rs62643618	7450
5	DM	VWF	Von Willebrand disease 3	NM_000552.3:c.276delT	null	chr12:6220079 (-)	null	GAGCCTCTCCGTGTATCTTGGGGAATTTTT[T/-]GACATCCATTTGTTTGTCAATGGTACCGTG	TGGGGAA^TTTtTTGACATCCA	T		91	Baronciani	BCMD	30	264	2003	12737944	CD034178	rs61753988	7450
5	DM	WAS	Wiskott-Aldrich syndrome	NM_000377.2:c.238delC	null	chrX:48542777 (+)	null	GGGGCTGTGTGCTTCGTGAAGGATAACCCC[C/-]AGAAGTCCTACTTCATCCGCCTTTACGGCC	AAGGAT^AACCcCCAGAAGTCC	C		78	Kolluri	HMG	4	1119	1995	8528198	CD951885	null	7454
5	DM	WAS	Wiskott-Aldrich syndrome	NM_000377.2:c.1115delC	null	chrX:48547232 (+)	null	CAGGCCGAGGGGGCCCTCCACCACCACCCC[C/-]TCCAGCTACTGGACGTTCTGGACCACTGCC	CACCA^CCACCcCCTCCAGCTA	C		370	Jin	BLOOD	104	4010	2004	15284122	CD043712	null	7454
5	DM	WAS	Wiskott-Aldrich syndrome	NM_000377.2:c.1031delC	null	chrX:48547148 (+)	null	GTAACAAGGGTCGTTCTGGTCCACTGCCCC[C/-]TGTACCTTTGGGGATTGCCCCACCCCCACC	CCACTG^CCCCcTGTACCTTTG	C		343	Suri	APJAI	30	71	2012	22523910	CD123489	null	7454
5	DM	WAS	Wiskott-Aldrich syndrome	NM_000377.2:c.1148delC	null	chrX:48547265 (+)	null	CAGCTACTGGACGTTCTGGACCACTGCCCC[C/-]TCCACCCCCTGGAGCTGGTGGGCCACCCAT	GACCA^CTGCCcCCTCCACCCC	C		381	Imai	BLOOD	103	456	2004	12969986	CD044174	null	7454
5	DM	WAS	Wiskott-Aldrich syndrome	NM_000377.2:c.482delC	null	chrX:48544353 (+)	null	ATCTATCCACAGACAGACGCCAGCTACCCC[C/-]ACCACCAACACCAGCCAATGAAGGTGAGTC	GCCAG^CTACCcCCACCACCAA	C		159	Qasim	BJH	113	861	2001	11442475	CD020247	null	7454
5	DM	WAS	Wiskott-Aldrich syndrome	NM_000377.2:c.763delC	null	chrX:48546471 (+)	null	AGGCATGTCAGCCACGTGGGGTGGGACCCC[C/-]AGAATGGATTTGACGTGAGTAACTTCAGAG	GGTGG^GACCCcCAGAATGGAT	C		253	Zhang	PAI	21	522	2010	20546529	CD103924	null	7454
5	DM	WAS	Wiskott-Aldrich syndrome	NM_000377.2:c.176delC	null	chrX:48542715 (+)	null	CAGTTGTTCAGCTGTACCTGGCGCTGCCCC[C/-]TGGAGCTGAGCACTGGACCAAGGAGCATTG	TGGCG^CTGCCcCCTGGAGCTG	C		57	Zhu	BLOOD	90	2680	1997	9326235	CD972510	null	7454
5	DM	WAS	Wiskott-Aldrich syndrome	NM_000377.2:c.950delC	null	chrX:48547067 (+)	null	CCCCCTCCACAGAGCCACTTCCGCCGCCCC[C/-]ACCGCCATCTCGAGGAGGGAACCAGCTCCC	TTCCG^CCGCCcCCACCGCCAT	C		315	Chan	HUM MUT	20	151	2002	12124997	CD021879	null	7454
5	DM	WAS	Wiskott-Aldrich syndrome	NM_000377.2:c.1058delC	null	chrX:48547175 (+)	null	CCCCTGTACCTTTGGGGATTGCCCCACCCC[C/-]ACCAACACCCCGGGGACCCCCACCCCCAGG	TTGCC^CCACCcCCACCAACAC	C		351	Wengler	BLOOD	86	3648	1995	7579329	CD951892	null	7454
5	DM	WAS	Wiskott-Aldrich syndrome	NM_000377.2:c.375delG	null	chrX:48544137 (+)	null	CCCAAGGTATGTGCAGGACTGCCAAGCGGG[G/-]CTGAACTTTGCAGACGAGGACGAGGCCCAG	TGCCAA^GCGGgGCTGAACTTT	G		124	Imai	BLOOD	103	456	2004	12969986	CD044172	null	7454
5	DM	WAS	Wiskott-Aldrich syndrome	NM_000377.2:c.1097delG	null	chrX:48547214 (+)	null	CCCGGGGACCCCCACCCCCAGGCCGAGGGG[G/-]CCCTCCACCACCACCCCCTCCAGCTACTGG	CAGGC^CGAGGgGGCCCTCCAC	G		364	Ariga	BLOOD	92	699	1998	9657775	CD983011	null	7454
5	DM	WAS	Wiskott-Aldrich syndrome	NM_000377.2:c.1289delG	null	chrX:48547406 (+)	null	TGCCTGCCGGGGGCCTGGCCCCTGGTGGGG[G/-]TCGGGGAGCGCTTTTGGATCAAATCCGGCA	CCCCT^GGTGGgGGTCGGGGAG	G		428	Lemahieu	HUM MUT	14	54	1999	10447259	CD991936	null	7454
5	DM	WAS	Wiskott-Aldrich syndrome	NM_000377.2:c.1271delG	null	chrX:48547388 (+)	null	CACTCCCTCCTGCTCTGGTGCCTGCCGGGG[G/-]CCTGGCCCCTGGTGGGGGTCGGGGAGCGCT	CCTGCC^GGGGgCCTGGCCCCT	G		423	Kwan	PNAS	92	4706	1995	7753869	CD951894	null	7454
5	DM	WAS	Wiskott-Aldrich syndrome	NM_000377.2:c.35delG	null	chrX:48542277 (+)	null	GTGGGGGCCCAATGGGAGGAAGGCCCGGGG[G/-]CCGAGGAGCACCAGCGGTTCAGCAGAACAT	GAAGG^CCCGGgGGCCGAGGAG	G		10	Ariga	PED RES	41	535	1997	9098856	CD972509	null	7454
5	DM	WAS	Wiskott-Aldrich syndrome	NM_000377.2:c.1001delG	null	chrX:48547118 (+)	null	ACCAGCTCCCCCGGCCCCCTATTGTGGGGG[G/-]TAACAAGGGTCGTTCTGGTCCACTGCCCCC	ATTGTG^GGGGgTAACAAGGGT	G		333	Greer	HUM GENET	98	685	1996	8931701	CD962185	null	7454
5	DM	WDR62	Polymicrogyria	NM_001083961.1:c.2086delA	null	chr19:36582153 (+)	null	ACCTTCCTGGCCACCAGCTGCTCTGACAAA[A/-]GCATCTCAGTGATTGACTTTTACTCGGGCG	CTCTGAC^AAAaGCATCTCAGT	A		695	Murdock	AJMGA	155	2071	2011	21834044	CD116607	null	284403
5	DM	WFS1	Wolfram syndrome	null	null	null	null	null	GCGAG^TTCAAaAGCGTGCTGC	A		810	Hardy	AJHG	65	1279	1999	10521293	CD993081	null	7466
5	DM	WFS1	Wolfram syndrome	NM_006005.3:c.877delC	null	chr4:6302399 (+)	null	CCATCTTTCCCCCAGGTGGTCAAGTACCCC[C/-]TGCACGCCATCATGGAGATCAAGGAGTACC	GTCAAG^TACCcCCTGCACGCC	C		291	Cano	AJMGA	143A	1605	2007	17568405	CD073726	null	7466
5	DM	WRN	Werner syndrome	NM_000553.4:c.474delT	null	chr8:30922549 (+)	null	ACGTGACTTTGATATCAAATTGAAGAATTT[T/-]GTGGAGTTGACAGATGTTGCCAATAAAAAG	TTGAAG^AATTtTGTGGAGTTG	T		157	Uhrhammer	HUM MUT	27	718	2006	16786514	CD063635	null	7486
5	DM	XDH	Xanthinuria, type 1	NM_000379.3:c.641delC	null	chr2:31610687 (-)	null	TGGATCCAACCCAGGAGCCCATTTTTCCCC[C/-]AGAGTTGCTGGTAGGTGATGCCTCAGGGAC	ATTTTT^CCCCcAGAGTTGCTG	C		213	Jurecka	JIMD			2010	20077140	CD106929	null	7498
5	DM	XIAP	Lymphoproliferative syndrome, X-linked type 2	NM_001167.3:c.1189delA	null	chrX:123034432 (+)	null	AAGGACATTAAGAAAATAATGGAGGAAAAA[A/-]TTCAGATATCTGGGAGCAACTATAAATCAC	ATGGAG^GAAAaAATTCAGATA	A		395	Pachlopnik Schmid	BLOOD	117	1522	2011	21119115	CD111092	null	331
5	DM	XIAP	XIAP deficiency	NM_001167.3:c.1386delT	null	chrX:123040923 (+)	null	CTGTATGGATAGAAATATTGCTATCGTTTT[T/-]GTTCCTTGTGGACATCTAGTCACTTGTAAA	CTATC^GTTTTtGTTCCTTGTG	T		461	Speckmann	CLIN IMM	149	133	2013	23973892	CD138820	null	331
5	DM	XK	McLeod syndrome	NM_021083.2:c.1013delT	null	chrX:37587393 (+)	null	ATGCCATCCTCCTCCTCCTGTGGTATCTTT[T/-]CAAGACTGACATCTATATGTATGTGTGCGC	GTGGTAT^CTTtTCAAGACTGA	T		337	Hanaoka	JNS	165	6	1999	10426139	CD994378	null	7504
5	DM	XPC	Xeroderma pigmentosum (C)	NM_004628.4:c.2167delC	null	chr3:14190397 (-)	null	CGTGCTCGGAAAGCCCGACTTGCTGAGCCC[C/-]AGCTGCGGGAAGAAAATGACCTGGGCCTGT	TGCTGAG^CCCcAGCTGCGGGA	C		722	Sch√§fer	EXP DERM	22	24	2013	23173980	CD1211178	null	7508
5	DM	XPC	Xeroderma pigmentosum (C)	NM_004628.4:c.128delC	null	chr3:14214538 (-)	null	ACCTAGATGCCTTTGAAGATGAGAAACCCC[C/-]AAAGAAGAGCCTTCTCTCCAAAGTTTCACA	ATGAG^AAACCcCCAAAGAAGA	C		41	Chavanne	CANCER RES	60	1974	2000	10766188	CD001553	null	7508
5	DM	ZEB1	Posterior Polymorphous Corneal Dystrophy	NM_030751.5:c.1124delT	null	chr10:31809387 (+)	null	ACTGTTCAACCCCTTTACAAAATGGGGTTT[T/-]CACTGGTGGTGGCCCATTACAGGCAACCAG	AAATGGG^GTTtTCACTGGTGG	T		374	Liskova	HUM MUT	28	638	2007	17437275	CD072517	null	6935
5	DM	ZEB2	Mowat-Wilson syndrome	NM_014795.3:c.3031delA	null	chr2:145154015 (-)	null	TGTGACTTATGTGACAAGACATTCCAGAAA[A/-]GCAGTTCCCTTCTGCGACATAAATACGAAC	ATTCCAG^AAAaGCAGTTCCCT	A		1010	Cordelli	AJMGA	161A	273	2013	23322667	CD136341	null	9839
5	DM	ZEB2	Mowat-Wilson syndrome	NM_014795.3:c.2635delA	null	chr2:145156119 (-)	null	TTTTCAAATTCAAATAATCTGGACAACAAA[A/-]GCACTAACCCAGTGTTCAGCATGAACCCAT	TGGAC^AACAAaAGCACTAACC	A		877	Dastot-Le Moal	HUM MUT	28	313	2007	17203459	CD072532	null	9839
5	DM	ZEB2	Mowat-Wilson syndrome	NM_014795.3:c.1426delA	null	chr2:145157328 (-)	null	ATTGTGGACAATACTGTTTCCAGGCAAAAA[A/-]TGGACTGCAAGGCTGAAGAAATTTCAAAGT	TCCAGG^CAAAaAATGGACTGC	A		474	Zweier	EJMG	48	97	2005	16053902	CD052131	null	9839
5	DM	ZEB2	Mowat-Wilson syndrome	NM_014795.3:c.1944delC	null	chr2:145156810 (-)	null	TGTACTTTCTGAGAAAGGAATGACAAGCCC[C/-]ATCAACCCATACAAGGACCACATGTCTGTA	ATGACA^AGCCcCATCAACCCA	C		647	Saunders	AJMGA	149A	2527	2009	19842203	CD097158	null	9839
5	DM	ZEB2	Mowat-Wilson syndrome	NM_014795.3:c.3353delC	null	chr2:145147310 (-)	null	TGAACCGGGCTTACTTGCAGAGCATTACCC[C/-]TCAGGGGTACTCTGACTCGGAGGAGAGGGA	GAGCATT^ACCcCTCAGGGGTA	C		1117	Wilson	AJMGA	119A	257	2003	12784289	CD031558	null	9839
5	DM	ZEB2	Mowat-Wilson syndrome	NM_014795.3:c.1884delT	null	chr2:145156870 (-)	null	AAACATAGTCCCCAACAAAGCCGGAGTTTT[T/-]GTTGATAATAAAGCCCTCCTCTTGTCATCT	AGCCGGA^GTTtTTGTTGATAA	T		627	Dastot-Le Moal	HUM MUT	28	313	2007	17203459	CD072521	null	9839
5	DM	ZHX3	Hypertriglyceridaemia	NM_015035.3:c.1862delC	null	chr20:39831695 (-)	null	TCACACCAACCAAATACAAGGAGAGAGCCC[C/-]TGAGCAGCTCAGAGCCCTGGAGAGCAGTTT	GAGAGA^GCCCcTGAGCAGCTC	C		620	Johansen	CIR CAR GE	5	66	2012	22135386	CD121422	null	23051
5	DM	ZIC2	Holoprosencephaly	NM_007129.3:c.1277delC	null	chr13:100637614 (+)	null	AGTCCTCCCCGCAGGGCTCTGAATCCTCCC[C/-]GGCCGCCAGCTCCGGCTATGAGTCGTCCAC	GAATCC^TCCCcGGCCGCCAGC	C		425	Roessler	HUM MUT	30	E541	2009	19177455	CD091745	null	7546
5	DM	ZIC2	Holoprosencephaly	NM_007129.3:c.612delC	null	chr13:100634930 (+)	null	CCGCCAGGTGGCCAGCCCGCGGACCGACCC[C/-]TACTCGGCGGCGCAACTCCACAACCAGTAC	GGACC^GACCCcTACTCGGCGG	C		203	Roessler	HUM MUT	30	E541	2009	19177455	CD091740	null	7546
5	DM	ZIC2	Holoprosencephaly	NM_007129.3:c.1329delC	null	chr13:100637666 (+)	null	GTCGTCCACGCCCCCGGGGCTGGTGTCCCC[C/-]AGCGCCGAGCCCCAGAGCAGCTCCAACCTG	TGGTG^TCCCCcAGCGCCGAGC	C		442	Solomon	JMG	47	513	2010	19955556	CD104708	null	7546
5	DM	ZIC2	Holoprosencephaly	NM_007129.3:c.1493delG	null	chr13:100637830 (+)	null	GCTCAGGCGGCGGCAGCGGCAGTGGCGGGG[G/-]CGGCGGCGGGGCGGGCGGCGGGGGCGGCGG	AGTGGC^GGGGgCGGCGGCGGG	G		497	Mercier	JMG	48	752	2011	21940735	CD118777	null	7546
5	FTV	ZMYM3	Potential protein deficiency	NM_201599.2:c.143delC	null	chrX:70472963 (-)	null	AGACTGCCCCAACTCGAGGATGGGCCCCCC[C/-]TGGCCCTTCTCCATCCTCGGGAGCCCTGGA	TGGGCC^CCCCcTGGCCCTTCT	C		47	Piton	AJHG	93	368	2013	23871722	CD137372	null	9203
5	FTV	ZNF41	Potential protein deficiency	NM_153380.2:c.2302delA	null	chrX:47306867 (-)	null	GACAGATCGAATCTCATTAAACACCAGAAA[A/-]TGCATAGTGGAGAAAAACGCTATAAAGCCA	ACACCAG^AAAaTGCATAGTGG	A		767	Piton	AJHG	93	368	2013	23871722	CD137290	null	7592
5	DM	ZNF423	Nephronophthisis-related ciliopathy	NM_015069.2:c.1518delC	null	chr16:49671545 (-)	null	GGAGCACATCCGCGTCTCCCACTGCGGCCC[C/-]AACGCCAACCCCTCTGACGGTAATAATGCT	ACTGC^GGCCCcAACGCCAACC	C		505	Chaki	CELL	150	533	2012	22863007	CD127010	null	23090
5	DM	ZNF469	Brittle cornea syndrome	NM_001127464.1:c.9531delG	null	chr16:88503493 (+)	null	TGAGCACGCGGTCCGCTTCGCCCGCAGGGG[G/-]CAGGCGCGGAGGTCCTTGGGGGACCTGCCC	CGCCCGC^AGGgGGCAGGCGCG	G		3176	Abu	AJHG	82	1217	2008	18452888	CD082219	null	84627
5	DM	ZNF469	Brittle cornea syndrome	NM_001127464.1:c.9399delG	null	chr16:88503361 (+)	null	CAGGTTTGGCTCGCGGGAGCTGCTGCGGGG[G/-]CACCTGCAGGAGAGGCACGCGCAGAGCAAG	TGCTG^CGGGGgCACCTGCAGG	G		3132	Rohrbach	MGM	epub	epub	2013	23680354	CD134609	null	84627
5	DM	ZNF469	Brittle cornea syndrome	NM_001127464.1:c.6360delG	null	chr16:88500322 (+)	null	GCCTTCCAGGGCCCAAGGTGGGCTGGGGGG[G/-]CAGCTGCCAGCATCTCCGTCCTGCAGGGAC	GGCTG^GGGGGgCAGCTGCCAG	G		2119	Rohrbach	MGM	epub	epub	2013	23680354	CD134602	null	84627
5	FTV	ZNF717	Potential protein deficiency	NM_001128223.1:c.1879delA	null	chr3:75786895 (-)	null	AGACCCTATGAATGTAATGAATGTGGAAAA[A/-]CCTTTCGTCAGAAGTCAAATCTCAGCACCC	ATGTGGA^AAAaCCTTTCGTCA	A		626	Brownstein	EJMG	56	678	2013	24176758	CD1311906	rs144168413	100131827
5	FTV	ZNF717	Potential protein deficiency	NM_001128223.1:c.2013delG	null	chr3:75786761 (-)	null	CCTCACCATACACCAGAGAACTCACACGGG[G/-]AAAAACCGTATGGATGTAATGAATGTGGAA	CTCAC^ACGGGgAAAAACCGTA	G		670	Brownstein	EJMG	56	678	2013	24176758	CD1311905	null	100131827
5	FTV	ZNF799	Potential protein deficiency	NM_001080821.2:c.622delT	null	chr19:12502590 (-)	null	AAATGTAAGTTGTGTGGGAAAGCGTTTTTT[T/-]GGCCCAGTTTATTACATATGCATGAGAGAA	AGCGTTT^TTTtGGCCCAGTTT	T		207	Najmabadi	NATURE	478	57	2011	21937992	CD119239	null	90576
hgmd 1-base slippage insertions
type	variant class	gene	disease	hgvs	genomic_coords_hg18	genomic_coords_hg19	sequence_context_hg18	sequence_context_hg19	hgmd_sequence_context	deleted_sequence	inserted_sequence	codon	author	journal	vol	page	year	pmid	acc_num	dbsnp	entrezid
6	DM	A4GALT	Pk synthase deficiency (p phenotype)	NM_017436.4:c.1029dupC	null	chr22:43088928-43088929 (-)	null	CTGGCCCAGCTGCATGCCCGCTACTGCCCC[-/C]ACGACGCACGAGGCCATGAAAATGTACTTG	CGCTAC^TGCCcCCACGACGCA		C	342	Koda	TRANSFUS	42	48	2002	11896312	CI022578	null	53947
6	DM	AASS	Hyperlysinaemia	NM_005763.3:c.2076dupT	null	chr7:121726173-121726174 (-)	null	CTTGATGCCGTTACGTCCATGGATTTTTTT[-/T]CCAGGATTAAATTTGGAAGGCTATCCTAAC	GGATTTT^TTTtCCAGGATTAA		T	692	Houten	OJRD	8		2013	23570448	CI132661	null	10157
6	DM	ABCA12	Ichthyosis, harlequin	NM_173076.2:c.110dupT	null	chr2:215976372-215976373 (-)	null	TGTCTTGATCTTATGGCCAGTCATTATTTT[-/T]CATAATTTTGGCTATTACTCGGACCAAATT	AGTCATT^ATTtTTCATAATTT		T	36	Thomas	BJD	158	611	2008	17986308	CI080921	null	26154
6	DM	ABCA12	Ichthyosis, harlequin	NM_173076.2:c.2273dupT	null	chr2:215876221-215876222 (-)	null	GCCAAAAGGCAACCACACCAAGGATTTTTT[-/T]GACTTATAAATTAACTAAAGAGCAAATTGC	CCAAG^GATTTtTTTGACTTAT		T	756	Thomas	JID	126	2408	2006	16902423	CI065808	null	26154
6	DM	ABCA4	Stargardt disease	NM_000350.2:c.327dupT	null	chr1:94574247-94574248 (-)	null	TACAGCTTGGCAAGGGTATATCGAGATTTT[-/T]CAAGAACTCCTCATGAATGCACCAGAGAGC	TATCGA^GATTtTTCAAGAACT		T	108	Fumagalli	HUM GENET	109	326	2001	11702214	CI013213	rs61748531	24
6	DM	ABCB11	Intrahepatic cholestasis, familial progressive 2	NM_003742.2:c.249dupT	null	chr2:169869921-169869922 (-)	null	ATAGCCCAGCCAGGCGTGCTACTCATTTTT[-/T]GGCACAATGACAGATGTTTTTATTGACTAC	ACTCATT^TTTtGGCACAATGA		T	83	Treepongkaruna	WJG	15	4339	2009	19750581	CI097187	null	8647
6	DM	ABCB4	Intrahepatic cholestasis, familial progressive	NM_000443.3:c.2169dupG	null	chr7:87053263-87053264 (-)	null	GGAACAGTATGTGCCATTGCCAATGGGGGG[-/G]CTTCAGCCGGCATTTTCAGTCATATTCTCA	TGCCAAT^GGGgGGGCTTCAGC		G	722	Degiorgio	EJHG	15	1230	2007	17726488	CI076923	null	5244
6	DM	ABCB4	Low phospholipid associated cholelithiasis	NM_000443.3:c.2273dupT	null	chr7:87051479-87051480 (-)	null	GCAGAAGTGCAACATATTCTCTTTGATTTT[-/T]CTTATTTCTGGGAATTATTTCTTTTTTTAC	CTCTTTG^ATTtTTCTTATTTC		T	757	Rosmorduc	GASTROENT	125	452	2003	12891548	CI034711	null	5244
6	DM	ABCB4	Intrahepatic cholestasis, familial progressive	NM_000443.3:c.2301dupT	null	chr7:87051451-87051452 (-)	null	TTCTTATTTCTGGGAATTATTTCTTTTTTT[-/T]ACTTTCTTCCTTCAGGTAGGTACCCATGAT	TTCTTTT^TTTtACTTTCTTCC		T	767	Davit-Spraul	SLD	30	134	2010	20422496	CI105811	null	5244
6	FP	ABCB6	Lan(-) blood group variant	NM_005689.2:c.301dupG	null	chr2:220083094-220083095 (-)	null	TGGCTGGCCGGGTGGGCACTGCCCGGGGGG[-/G]CCCCACTGCCAAGCTATCTACTTCTGGCCT	GCCCGG^GGGGgCCCCACTGCC		G	100	Tanaka	TRANSFUS	54	1438	2014	24400966	CI145359	null	10058
6	FP	ABCB6	Lan(-) blood group variant	NM_005689.2:c.196dupG	null	chr2:220083199-220083200 (-)	null	CCGCTGGTGCTGATTCGCTGTCTTGGGGGG[-/G]CCGGCCCTCGCATCTCTCCCTACGTGCTGC	TCTTGG^GGGGgCCGGCCCTCG		G	65	Helias	NAT GENET	44	170	2012	22246506	CI121060	null	10058
6	DM	ABCC6	Pseudoxanthoma elasticum	NM_001171.5:c.3774dupC	null	chr16:16251627-16251628 (-)	null	AGGCTGCCCACATGTGCAGCTCAGCCCCCC[-/C]TGGCCTCAGGGCGGGCAGATCGAGTTCCGG	AGCTCAG^CCCcCCCTGGCCTC		C	1257	Miksch	HUM MUT	26	235	2005	16086317	CI053625	rs72664221	368
6	DM	ABCC8	Hyperinsulinism	NM_000352.3:c.2139dupG	null	chr11:17448678-17448679 (-)	null	CCTGCAGGCCAGCTGACTATGATCGTGGGG[-/G]CAGGTGGGCTGCGGCAAGTCCTCGCTCCTT	GATCGTG^GGGgCAGGTGGGCT		G	713	Snider	JCEM	98	E355	2013	23275527	CI131690	null	6833
6	DM	ABCC8	Hyperinsulinism	NM_000352.3:c.3928dupG	null	chr11:17418799-17418800 (-)	null	ACCTGGCAGACATGGAGCTCCAGCTGGGGG[-/G]CTGTGAAGCGCATCCATGGGCTCCTGAAAA	TCCAG^CTGGGgGGCTGTGAAG		G	1308	Yorifuji	JCEM	96	E141	2011	20943781	CI110253	null	6833
6	DM	ABCC8	Hyperinsulinism	NM_000352.3:c.61dupG	null	chr11:17498262-17498263 (-)	null	ACTCGGCCGCCTACCGGGTGGACCAGGGGG[-/G]TCCTCAACAACGGCTGCTTTGTGGACGCGC	TGGAC^CAGGGgGGTCCTCAAC		G	19	Yorifuji	JCEM	96	E141	2011	20943781	CI110252	null	6833
6	DM	ABCD1	Adrenoleukodystrophy	NM_000033.3:c.125dupC	null	chrX:152990846-152990847 (+)	null	CTACCCCTTGGTGCGCCAGTGCCTGGCCCC[-/C]GGCCAGGGGTCTTCAGGCGCCCGCCGGGGA	GTGCCTG^GCCcCCGGCCAGGG		C	41	Kemp	HUM MUT	18	499	2001	11748843	CI013668	null	215
6	DM	ABCD1	Adrenoleukodystrophy	NM_000033.3:c.253dupC	null	chrX:152990974-152990975 (+)	null	TCCTGTGGCTCCTGCGGCTGCTGTTCCCCC[-/C]GGGTCCTGTGCCGGGAGACGGGGCTGCTGG	TGCTG^TTCCCcCCGGGTCCTG		C	83	Coll	CLIN GENET	67	418	2005	15811009	CI011882	null	215
6	FP	ABO	Blood group variation	null	null	null	null	null	GTTCTTC^GGGgGGGTCGGTGC		G	271	Liu	JFMA	106	969	2007	18063521	CI077439	null	28
6	FP	ABO	Blood group variation	null	null	null	null	null	CTACCTG^GGGgGGGTTCTTCG		G	267	Olsson	BBRC	216	642	1995	7488159	CI952151	null	28
6	DM	ACAN	Spondyloepiphyseal dysplasia, Kimberley type	NM_013227.3:c.3986dupC	null	chr15:89399802-89399803 (+)	null	TTCTGGAGAAGTTCTAGAGACTGCTGCCCC[-/C]TGGAGTAGAGGACATCAGCGGGCTTCCTTC	GACTGCT^GCCcCCTGGAGTAG		C	1328	Gleghorn	AJHG	77	484	2005	16080123	CI053013	null	176
6	DM	ACAT1	Acetoacetyl-CoA-thiolase deficiency	NM_000019.3:c.52dupC	null	chr11:107992385-107992386 (+)	null	TGCGCAGCGGCGCCCGCAGCCGCAGCCCCC[-/C]TGCTCCGGAGGCTGGTGCAGGTGAGCGGGG	GCCGC^AGCCCcCCTGCTCCGG		C	16	Zhang	PED RES	56	60	2004	15128923	CI042227	null	38
6	DM	ACVRL1	Haemorrhagic telangiectasia 2	NM_000020.2:c.243dupC	null	chr12:52307064-52307065 (+)	null	TTGCACAGGGAGCTCTGCAGGGGGCGCCCC[-/C]ACCGAGTTCGTCAACCACTACTGCTGCGAC	AGGGGG^CGCCcCCACCGAGTT		C	80	Lesca	HUM MUT	23	289	2004	15024723	CI040928	null	94
6	DM	ACVRL1	Haemorrhagic telangiectasia 2	NM_000020.2:c.1428dupC	null	chr12:52314593-52314594 (+)	null	ATGATGCGGGAGTGCTGGTACCCAAACCCC[-/C]TCTGCCCGACTCACCGCGCTGCGGATCAAG	TACCCA^AACCcCCTCTGCCCG		C	475	Lesca	HUM MUT	23	289	2004	15024723	CI040930	null	94
6	DM	ACVRL1	Haemorrhagic telangiectasia 2	NM_000020.2:c.203dupG	null	chr12:52307024-52307025 (+)	null	GGAGGGGAGGCACCCCCAGGAACATCGGGG[-/G]CTGCGGGAACTTGCACAGGGAGCTCTGCAG	GGAACAT^CGGgGGCTGCGGGA		G	67	Olivieri	GENET MED	8	183	2006	16540754	CI065811	null	94
6	DM	ACVRL1	Haemorrhagic telangiectasia 2	NM_000020.2:c.237dupG	null	chr12:52307058-52307059 (+)	null	GGGAACTTGCACAGGGAGCTCTGCAGGGGG[-/G]CGCCCCACCGAGTTCGTCAACCACTACTGC	CTCTGC^AGGGgGGCGCCCCAC		G	78	Abdalla	EJHG	11	279	2003	12700602	CI031079	null	94
6	DM	ACVRL1	Haemorrhagic telangiectasia 2	NM_000020.2:c.145dupG	null	chr12:52306966-52306967 (+)	null	CACATTGCAAGGGGCCTACCTGCCGGGGGG[-/G]CCTGGTGCACAGTAGTGCTGGTGCGGGAGG	ACCTGC^CGGGgGGGCCTGGTG		G	47	Klaus	HUM MUT	12	137	1997	10694922	CI972520	null	94
6	DM	ADAMTSL4	Ectopia lentis, isolated form	NM_019032.4:c.2270dupG	null	chr1:150530513-150530514 (+)	null	GCTGCAGTGCCGGCAGGAATTTGGGGGGGG[-/G]TGGCTCCTCGGTGCCCCCGGAGCGCTGTGG	TTGGG^GGGGGgTGGCTCCTCG		G	756	Chandra	IOVS	53	4889	2012	22736615	CI127501	null	54507
6	DM	ADAR	Dyschromatosis symmetrica hereditaria	NM_001111.4:c.3085dupG	null	chr1:154558773-154558774 (-)	null	TGCCTACGTGGGATGGCATTCGGCTCGGGG[-/G]AGAGACTCCGTACCATGTCCTGTAGTGACA	CGGCTC^GGGGgAGAGACTCCG		G	1028	Kawaguchi	JDS	66	244	2012	22336994	CI124400	null	103
6	DM	ADCK3	Cerebellar ataxia and myoclonus	NM_020247.4:c.1844dupG	null	chr1:227174338-227174339 (+)	null	AACCTACTCCCTGCACAGGAAGATGGGGGG[-/G]CTCCTTCCTCATCTGCTCCAAGCTGAAGGC	AGATG^GGGGGgCTCCTTCCTC		G	614	Liu	JNNP	epub	epub	2013	24218524	CI1312314	null	56997
6	DM	ADSL	Adenylosuccinate lyase deficiency	NM_000026.2:c.778dupG	null	chr22:40756482-40756483 (+)	null	AAGTACTGTCTGTGCTGGCTAGCTTGGGGG[-/G]CATCAGTGCACAAGGTGAGTGGTGGCAGCA	AGCTTG^GGGGgCATCAGTGCA		G	259	Chen	JIMD			2010	20177786	CI106928	null	158
6	DM	AGL	Glycogen storage disease 3	NM_000642.2:c.1533dupA	null	chr1:100343306-100343307 (+)	null	TGTCCTTATCTCTGGGCACACATGAAAAAA[-/A]TACACTGAAATAACTGCAACTTATTTCCAG	CATGAAA^AAAaTACACTGAAA		A	511	Crushell	JIMD			2010	20490926	CI106895	null	178
6	DM	AGL	Glycogen storage disease 3a	NM_000642.2:c.3911dupA	null	chr1:100378035-100378036 (+)	null	TCGCTGGTTGCTGGAATTATCCAAAAAAAA[-/A]TATTTTCCCTTATCATGAAGTCACAGTAAA	TTATCC^AAAAaAAAATATTTT		A	1302	Pavari	JIMD	21	141	1998	9584265	CI983021	null	178
6	DM	AGL	Glycogen storage disease 3a	NM_000642.2:c.4221dupA	null	chr1:100381004-100381005 (+)	null	TGGAAAGCTTTGGAGATTGCAGAAAAAAAA[-/A]TTGCTTGGTCCCCTTGGCATGAAAACTTTA	TTGCA^GAAAAaAAAATTGCTT		A	1405	Pavari	JIMD	21	141	1998	9584265	CI983022	null	178
6	DM	AGL	Glycogen storage disease 3a	NM_000642.2:c.3287dupT	null	chr1:100361869-100361870 (+)	null	AGGCTTACCTCATTTTTCTTCTGGTATTTT[-/T]CCGCTGCTGGGGAAGGGATACTTTTATTGC	CTGGT^ATTTTtCCGCTGCTGG		T	1095	Wang	ZEKZZ	47	608	2009	19951495	CI0910647	null	178
6	DM	AGXT	Hyperoxaluria	NM_000030.2:c.577dupC	null	chr2:241812448-241812449 (+)	null	ATTCGGTGGCATCCCTGGGCGGGACCCCCC[-/C]TTTACATGGACCGGCAAGGTAAGGGTGGGC	GGGACC^CCCCcTTTACATGGA		C	192	Williams	HUM MUT	30	910	2009	19479957	CI093831	rs180177242	189
6	DM	AGXT	Hyperoxaluria	NM_000030.2:c.33dupC	null	chr2:241808315-241808316 (+)	null	GCCTCTCACAAGCTGCTGGTGACCCCCCCC[-/C]AAGGCCCTGCTCAAGCCCCTCTCCATCCCC	TGGTG^ACCCCcCCCCAAGGCC		C	9	Amoroso	HUM GENET	104	441	1999	HGOL	HI971435	null	189
6	DM	AHI1	Joubert syndrome	NM_017651.4:c.910dupA	null	chr6:135784283-135784284 (-)	null	AAGATGATACAAAACCTAAACCAAAAAAAA[-/A]CAAAAAAGAAGACTAAAGCAGGTTTGCTAT	TAAACCA^AAAaAAAACAAAAA		A	302	Valente	ANN NEUROL	59	527	2006	16453322	CI061497	null	54806
6	DM	AIP	Pituitary adenoma	NM_003977.2:c.662dupC	null	chr11:67257803-67257804 (+)	null	CCCATACTCCCAGGAACAGCCTGGGTCCCC[-/C]TGAATGGATCCAGCTGGACCAGCAGATCAC	CTGGG^TCCCCcTGAATGGATC		C	220	Igreja	HUM MUT	31	950	2010	20506337	CI104875	rs104895075	9049
6	DM	AIRE	APECED	NM_000383.3:c.845dupC	null	chr21:45709917-45709918 (+)	null	GCTGGGCCAGCAGGGCAGCGTTCCCGCCCC[-/C]TCTGGCCCTCCCCAGTGACCCCCAGCTCCA	TTCCC^GCCCCcTCTGGCCCTC		C	281	Faiyaz-Ul-Haque	CLIN GENET	76	431	2009	19758376	CI096622	null	326
6	DM	AIRE	APECED	NM_000383.3:c.1249dupC	null	chr21:45713029-45713030 (+)	null	CAGGGCTGGACTCCTCGGCCCTGCACCCCC[-/C]TACTGTGTGTGGGTCCTGAGGGTCAGCAGG	CCCTG^CACCCcCCTACTGTGT		C	415	Bjorses	AJHG	66	378	2000	10677297	CI001007	null	326
6	DM	ALB	Analbuminaemia	NM_000477.5:c.872dupA	null	chr4:74279165-74279166 (+)	null	GGCGGACCTTGCCAAGTATATCTGTGAAAA[-/A]TCAAGATTCGATCTCCAGTAAACTGAAGGA	TATCTGT^GAAaAATCAAGATT		A	290	Watkins	PNAS	91	2275	1994	8134387	CI941821	rs77449454	213
6	DM	ALDH3A2	Sjoegren-Larsson syndrome	NM_000382.2:c.864dupT	null	chr17:19564505-19564506 (+)	null	TATGAAAGGATCATCAATCTTCGTCATTTT[-/T]AAGAGGATACTAAGTTTGCTTGAAGGACAA	CTTCGT^CATTtTTAAGAGGAT		T	287	Sillen	HUM MUT	12	377	1998	9829906	CI983028	null	224
6	DM	ALDH5A1	Succinic semialdehyde dehydrogenase deficiency	NM_001080.3:c.34dupG	null	chr6:24495258-24495259 (+)	null	CGACCTGCATTTGGCTGCGGAGCTGTGGGG[-/G]CCCGGCGCCTCGGGTCGACGTTTCCAGGCT	GGAGC^TGTGGgGGCCCGGCGC		G	10	Akaboshi	HUM MUT	22	442	2003	14635103	CI033561	null	7915
6	DM	ALG8	Congenital disorder of glycosylation 1h	NM_024079.4:c.396dupA	null	chr11:77832192-77832193 (-)	null	AGGTGCTGTAAATGCATTGATGGAAAAAAA[-/A]GTGGGTAAAGAACTTACAGAAAAGCCAAAA	TGATGGA^AAAaAAAGTGGGTA		A	131	Chantret	JBC	278	9962	2003	12480927	CI033564	null	79053
6	DM	ALMS1	Alstrom syndrome	null	null	null	null	null	CAAAGC^CAAAaAATTACCTGT		A	2797	Collin	NAT GENET	31	74	2002	11941369	CI021034	null	7840
6	DM	ALMS1	Alstrom syndrome	null	null	null	null	null	CCTGGT^ATTTtTTTACCAACA		T	725	Marshall	HUM MUT	28	1114	2007	17594715	CI075595	null	7840
6	DM	ALPL	Hypophosphatasia	NM_000478.4:c.1444dupC	null	chr1:21904010-21904011 (+)	null	ACGGCGTCCACGAGCAGAACTACGTCCCCC[-/C]ACGTGATGGCGTATGCAGCCTGCATCGGGG	ACTAC^GTCCCcCCACGTGATG		C	480	Brun-Heath	MGM	84	273	2005	15694177	CI050490	null	249
6	DM	ALPL	Hypophosphatasia	NM_000478.4:c.662dupG	null	chr1:21894610-21894611 (+)	null	CTCCTGTCTCTTTTAGGTGATCATGGGGGG[-/G]TGGCCGGAAATACATGTACCCCAAGAATAA	TGATC^ATGGGgGGGTGGCCGG		G	219	Mornet	HUM GENET	107	202	2000	HGOL	HI971626	null	249
6	DM	ALX4	Foramina parietalia permagna	NM_021926.3:c.343dupC	null	chr11:44331269-44331270 (-)	null	CGCAGCCGCAGCAGCAGCAGCCGCAGCCCC[-/C]AGCCGCCCGCGCAACCGCATCTTTACTTGC	AGCCG^CAGCCcCCAGCCGCCC		C	113	Gentile	AJMGA	127A	186	2004	15108208	CI045352	null	60529
6	DM	AMH	Persistent Mullerian ducts syndrome	NM_000479.3:c.208dupC	null	chr19:2249539-2249540 (+)	null	GCGGGGACAGCAATGGCAGCAGCTCCCCCC[-/C]TGCGGGTGGTGGGGGCTCTAAGCGCCTATG	AGCTCC^CCCCcTGCGGGTGGT		C	69	van der Zwan	SEX DEV	6	279	2012	22797409	CI126360	null	268
6	DM	ANK1	Spherocytosis	NM_000037.3:c.1717dupC	null	chr8:41571756-41571757 (-)	null	TTTGTCCCCTGCAGAATGGCCTGACCCCCC[-/C]TGCACGTGGCCGTCCATCACAACAACCTGG	GGCCTG^ACCCcCCCTGCACGT		C	571	Eber	NAT GENET	13	214	1996	8640229	CI963028	null	286
6	DM	ANK1	Spherocytosis	NM_000037.3:c.1519dupC	null	chr8:41573252-41573253 (-)	null	ACCTGGCCACCACCGCCGGGCACACCCCCC[-/C]TGCACATTGCAGCCCGTGAGGGCCATGTGG	GGGCAC^ACCCcCCCTGCACAT		C	505	Gallagher	BJH	111	1190	2000	11167760	CI003205	null	286
6	DM?	anks1btv2	Schizophrenia	NM_181670.3:c.1529dupT	null	chr12:99139520-99139521 (-)	null	CATTAATACCAAGTATGAAACCACGATTTT[-/T]CTGATACTCGCCGTCCTCCTGTCCTCGCGG	CCACG^ATTTTtCTGATACTCG		T	509	Purcell	NATURE	506	185	2014	24463508	CI142855	null	null
6	DM	ANO5	Muscular dystrophy, limb girdle 2L	NM_213599.2:c.191dupA	null	chr11:22242653-22242654 (+)	null	TCATTTATGTCTCCTGCAGTTTCAAAAAAA[-/A]TCAGCAAAGCAAAGATTCTATCTTCTTCCG	TTCAA^AAAAAaTCAGCAAAGC		A	63	Bolduc	AJHG	86	213	2010	20096397	CI101059	rs137854521	203859
6	DM	ANTXR2	Hyaline fibromatosis syndrome	NM_058172.5:c.1073dupC	null	chr4:80905985-80905986 (-)	null	TATTAAGGATCCTCCACCACCACCCGCCCC[-/C]TGCACCAAAAGAGGTAAGTGAGTGCCTAAA	ACCACCC^GCCcCCTGCACCAA		C	357	Hanks	AJHG	73	791	2003	14508707	CI033875	null	118429
6	DM	AP1S1	MEDNIK syndrome	NM_001283.3:c.364dupG	null	chr7:100802412-100802413 (+)	null	TCATCCTGGATGAGTTTTTGATGGGGGGGG[-/G]ATGTCCAGGACACCTCCAAGAAGAGTGTGC	ATGGGG^GGGGgATGTCCAGGA		G	121	Martinelli	BRAIN	136	872	2013	23423674	CI131527	null	1174
6	DM	AP3B1	Hermansky-Pudlak syndrome type 2	NM_003664.3:c.1789dupA	null	chr5:77424992-77424993 (-)	null	GTGGAGCTTTAAGTAAATATGCCAAAAAAA[-/A]TATTCCTAGCACAAAAGCCTGCACCACTGC	GCCAAA^AAAAaTATTCCTAGC		A	596	Fontana	BLOOD	107	4857	2006	16507770	CI068718	null	8546
6	DM	APC	Adenomatous polyposis coli	NM_000038.5:c.4592dupA	null	chr5:112175883-112175884 (+)	null	ATTAAGAATAATGCCTCCAGTTCAGGAAAA[-/A]TGACAATGGGAATGAAACAGAATCAGAGCA	AGTTCAG^GAAaAATGACAATG		A	1530	Friedl	GUT	48	515	2001	11247896	CI011218	null	324
6	DM	APC	Adenomatous polyposis coli	NM_000038.5:c.1602dupA	null	chr5:112163679-112163680 (+)	null	TGCATGAGAGCACTTGTGGCCCAACTAAAA[-/A]TCTGAAAGTGAAGACTTACAGCAGGTACTA	CCAACTA^AAAaTCTGAAAGTG		A	534	Chiang	FAM CAN	9	117	2010	19768578	CI109901	null	324
6	DM	APC	Adenomatous polyposis coli	NM_000038.5:c.3183dupA	null	chr5:112174474-112174475 (+)	null	CCCAAACACATAATAGAAGATGAAATAAAA[-/A]CAAAGTGAGCAAAGACAATCAAGGAATCAA	GATGAA^ATAAaAACAAAGTGA		A	1060	Plawski	JAG	49	407	2008	19029688	CI086043	null	324
6	DM	APC	Adenomatous polyposis coli	NM_000038.5:c.2926dupA	null	chr5:112174217-112174218 (+)	null	GTGTCAGTAGTAGTGATGGTTATGGTAAAA[-/A]GAGGTCAAATGAAACCCTCGATTGAATCCT	GTTAT^GGTAAaAAGAGGTCAA		A	974	Giarola	HUM MUT	13	116	1999	10094547	CI991959	null	324
6	DM	APC	Adenomatous polyposis coli	NM_000038.5:c.1682dupA	null	chr5:112164608-112164609 (+)	null	GTCTTGGCGAGCAGATGTAAATAGTAAAAA[-/A]GACGTTGCGAGAAGTTGGAAGTGTGAAAGC	AAATAGT^AAAaAAGACGTTGC		A	560	Ruiz-Ponte	HUM MUT	18	355	2001	11668620	CI012705	null	324
6	DM	APC	Adenomatous polyposis coli	NM_000038.5:c.2544dupA	null	chr5:112173835-112173836 (+)	null	GGAAGCTTAGATAGTTCTCGTTCTGAAAAA[-/A]GATAGAAGTTTGGAGAGAGAACGCGGAATT	TTCTGAA^AAAaGATAGAAGTT		A	848	Lagarde	JMG	47	721	2010	20685668	CI106515	null	324
6	DM	APC	Adenomatous polyposis coli	NM_000038.5:c.4666dupA	null	chr5:112175957-112175958 (+)	null	ATGAAAACCAAGAGAAAGAGGCAGAAAAAA[-/A]CTATTGATTCTGAAAAGGACCTATTAGATG	GAGGCA^GAAAaAAACTATTGA		A	1554	Gismondi	HUM MUT	9	370	1997	9101302	CI972540	null	324
6	DM	APC	Adenomatous polyposis coli	NM_000038.5:c.4142dupC	null	chr5:112175433-112175434 (+)	null	TCCACCTGAACACTATGTTCAGGAGACCCC[-/C]ACTCATGTTTAGCAGATGTACTTCTGTCAG	AGGAG^ACCCCcACTCATGTTT		C	1380	Friedl	HCCP	3	95	2005	20223039	CI058182	null	324
6	DM	APC	Adenomatous polyposis coli	NM_000038.5:c.3317dupG	null	chr5:112174608-112174609 (+)	null	GGAATGTGTTTCTCCATACAGGTCACGGGG[-/G]AGCCAATGGTTCAGAAACAAATCGAGTGGG	GGTCA^CGGGGgAGCCAATGGT		G	1105	Lagarde	JMG	47	721	2010	20685668	CI106526	null	324
6	DM	APC	Adenomatous polyposis coli	NM_000038.5:c.2107dupG	null	chr5:112173398-112173399 (+)	null	AAGACCAGGAAGCATTATGGGACATGGGGG[-/G]CAGTTAGCATGCTCAAGAACCTCATTCATT	GACATG^GGGGgCAGTTAGCAT		G	702	Friedl	HCCP	3	95	2005	20223039	CI058179	null	324
6	DM	APC	Adenomatous polyposis coli	NM_000038.5:c.2319dupT	null	chr5:112173610-112173611 (+)	null	TTAGATGCTCAGCACTTATCAGAAACTTTT[-/T]GACAATATAGACAATTTAAGTCCCAAGGCA	AGAAACT^TTTtGACAATATAG		T	773	Lagarde	JMG	47	721	2010	20685668	CI106513	null	324
6	DM	APC	Adenomatous polyposis coli	NM_000038.5:c.1530dupT	null	chr5:112162926-112162927 (+)	null	GCTGGAATGGCTTTGACAAACTTGACTTTT[-/T]GGAGATGTAGCCAACAAGGTATGTTTTTAT	CTTGACT^TTTtGGAGATGTAG		T	510	Kerr	JMD	15	31	2013	23159591	CI130119	null	324
6	DM	APOA1	Apolipoprotein A1 deficiency	NM_000039.1:c.85dupC	null	chr11:116707831-116707832 (-)	null	GGCATTTCTGGCAGCAAGATGAACCCCCCC[-/C]AGAGCCCCTGGGATCGAGTGAAGGACCTGG	GATGAA^CCCCcCCCAGAGCCC		C	27	Nakata	BBRC	196	950	1993	8240372	CI931065	null	335
6	DM	APOB	Hypobetalipoproteinaemia	NM_000384.2:c.9104dupA	null	chr2:21230635-21230636 (-)	null	AAATGGAAAGGTTATTGGAACTTTGAAAAA[-/A]TTCTCTTTTCTTTTCAGCCCAGCCATTTGA	AACTTTG^AAAaAATTCTCTTT		A	3034	Tarugi	ATHEROS	195	e19	2007	17570373	CI076924	null	338
6	DM	APOB	Hypertriglyceridaemia	NM_000384.2:c.13536dupA	null	chr2:21224757-21224758 (-)	null	TCAGACCAACTCTCTGATTACTATGAAAAA[-/A]TTTATTGCTGAATCCAAAAGATTGATTGAC	CTATGAA^AAAaTTTATTGCTG		A	4512	Johansen	NAT GENET	42	684	2010	20657596	CI105042	null	338
6	DM	APOB	Hypobetalipoproteinaemia	NM_000384.2:c.9466dupA	null	chr2:21230273-21230274 (-)	null	CACTGAAAGATTTCTCTCTATGGGAAAAAA[-/A]CAGGCTTGAAGGAATTCTTGAAAACGACAA	CTATGG^GAAAaAAACAGGCTT		A	3154	Tarugi	ATHEROS	195	e19	2007	17570373	CI076928	null	338
6	DM	APOB	Hypobetalipoproteinaemia	NM_000384.2:c.9632dupA	null	chr2:21230107-21230108 (-)	null	CAAATCCTTTGACAGGCATTTTGAAAAAAA[-/A]CAGAAACAATGCATTAGATTTTGTCACCAA	ATTTT^GAAAAaAAACAGAAAC		A	3209	Groenewegen	AT	14	1695	1994	7947592	CI942146	null	338
6	DM	APOB	Hypobetalipoproteinaemia	NM_000384.2:c.2786dupC	null	chr2:21245732-21245733 (-)	null	TGGGAAGCTGAAGTTTATCATTCCTTCCCC[-/C]AAAGAGACCAGTCAAGCTGCTCAGTGGAGG	CATTCCT^TCCcCCAAAGAGAC		C	928	Tarugi	ATHEROS	195	e19	2007	17570373	CI076927	null	338
6	DM	APOB	Hypobetalipoproteinaemia	NM_000384.2:c.11433dupT	null	chr2:21228306-21228307 (-)	null	CAACCAGAAGACTCCTTGATTCCCTTTTTT[-/T]GAGATAACCGTGCCTGAATCTCAGTTAACT	GATTCCC^TTTtTTTGAGATAA		T	3810	Tarugi	ATHEROS	195	e19	2007	17570373	CI076929	null	338
6	DM	AR	Androgen insensitivity syndrome	NM_000044.3:c.1832dupA	null	chrX:66905915-66905916 (+)	null	TTGCACTATTGATAAATTCCGAAGGAAAAA[-/A]TTGTCCATCTTGTCGTCTTCGGAAATGTTA	CCGAAGG^AAAaAATTGTCCAT		A	610	Ledig	HORM RES	63	263	2005	15925895	CI054444	null	367
6	DM	AR	Androgen insensitivity syndrome	NM_000044.3:c.2546dupA	null	chrX:66942765-66942766 (+)	null	CGATCGTATCATTGCATGCAAAAGAAAAAA[-/A]TCCCACATCCTGCTCAAGACGCTTCTACCA	GCAAA^AGAAAaAAATCCCACA		A	847	Ahmed	JCEM	85	658	2000	10690872	CI000491	null	367
6	DM	AR	Androgen insensitivity syndrome	NM_000044.3:c.649dupG	null	chrX:66765637-66765638 (+)	null	GCAGCGGGAGAGCGAGGGAGGCCTCGGGGG[-/G]CTCCCACTTCCTCCAAGGACAATTACTTAG	GCCTCG^GGGGgCTCCCACTTC		G	216	Hiort	HMG	3	1163	1994	7981687	CI941827	null	367
6	DM	AR	Androgen insensitivity syndrome	NM_000044.3:c.796dupG	null	chrX:66765784-66765785 (+)	null	ATCTGAGTCCAGGGGAACAGCTTCGGGGGG[-/G]ATTGCATGTACGCCCCACTTTTGGGAGTTC	CAGCTT^CGGGgGGGATTGCAT		G	264	Mueller	HUM GENET	123	105	2008	HGOL	HI070010	null	367
6	DM	ARID1B	Intellectual disability	NM_020732.3:c.1114dupC	null	chr6:157100177-157100178 (+)	null	CCGCGGGGTACGGGGTGCTGAGCTCCCCCC[-/C]GGCAGCAGGGCGGCGGCATGATGATGGGCC	AGCTCC^CCCCcGGCAGCAGGG		C	371	Hoyer	AJHG	90	565	2012	22405089	CI121900	null	57492
6	DM	ARID1B	Autism	NM_020732.3:c.3586dupC	null	chr6:157510811-157510812 (+)	null	CGGGATCCTTGCAAGGCCCACAGACCCCCC[-/C]AGTCAACTGGCAGCAATTCCATGGCAGAGG	CAGACC^CCCCcAGTCAACTGG		C	1195	O'Roak	SCIENCE	338	1619	2012	23160955	CI1212361	null	57492
6	DM	ARSA	Metachromatic leukodystrophy	NM_000487.5:c.1492dupC	null	chr22:51063610-51063611 (-)	null	AGATCTGCTGTCATCCTGGCTGCACCCCCC[-/C]GCCCAGCTTGCTGCCATTGCCCAGATCCCC	TGCACC^CCCCcGCCCAGCTTG		C	497	Lugowska	CLIN GENET	75	57	2009	19021637	CI090051	null	410
6	DM	ARSA	Metachromatic leukodystrophy	NM_000487.5:c.418dupC	null	chr22:51065640-51065641 (-)	null	TGGGGCCTGAGGGGGCCTTCCTGCCCCCCC[-/C]ATCAGGGCTTCCATCGATTTCTAGGCATCC	TTCCTG^CCCCcCCCATCAGGG		C	138	Marcao	HUM MUT	13	337	1999	10220151	CI991961	null	410
6	DM	ARSA	Metachromatic leukodystrophy	NM_000487.5:c.302dupG	null	chr22:51065756-51065757 (-)	null	TGGCGTCCTGGTGCCCAGCTCCCGGGGGGG[-/G]CCTGCCCCTGGAGGAGGTGACCGTGGCCGA	CCCGG^GGGGGgCCTGCCCCTG		G	100	Lugowska	CLIN GENET	75	57	2009	19021637	CI090050	null	410
6	DM	ARSB	Mucopolysaccharidosis VI	NM_000046.3:c.1161dupC	null	chr5:78135230-78135231 (-)	null	TTGTTTTCCAGTGAAGGAAGCCCATCCCCC[-/C]AGAATTGAGCTGCTGCATAATATTGACCCG	AGCCCA^TCCCcCCAGAATTGA		C	386	Karageorgos	HUM MUT	28	897	2007	17458871	CI075598	null	411
6	DM	ARSI	Spastic paraplegia 66	NM_001012301.2:c.1641dupA	null	chr5:149676845-149676846 (-)	null	AGCTTCTCCCGGGGTCGTCGCAAGAAAAAA[-/A]TGCAAGATTTGCAAGCTTCGATCCTTTTTC	CAAGAAA^AAAaTGCAAGATTT		A	547	Novarino	SCIENCE	343	506	2014	24482476	CI141436	null	340075
6	DM	ARX	Ohtahara syndrome with developmental delay	NM_139058.2:c.1471dupC	null	chrX:25023004-25023005 (-)	null	CCTGCAGGCTCTTTTCCACAATGGCCCCCC[-/C]TGACCAGCGCGTCGACCGCGGCCGCGCTCC	ACAATG^GCCCcCCCTGACCAG		C	489	Eksioglu	EPILEPSIA	52	984	2011	21426321	CI113063	null	170302
6	DM	ARX	Lissencephaly, X-linked, with abnormal genitalia	NM_139058.2:c.1187dupC	null	chrX:25025488-25025489 (-)	null	GGAGAAGGCAGGCGCGCAGACCCACCCCCC[-/C]TGGGCTGCCCTTCCCGGGGCCGCTCTCCGC	AGACC^CACCCcCCCTGGGCTG		C	394	Kitamura	NAT GENET	32	359	2002	12379852	CI022749	null	170302
6	DM	ASPA	Canavan disease	NM_000049.2:c.697dupC	null	chr17:3397706-3397707 (+)	null	ATAAAATTATAGAGAAAGTTGATTACCCCC[-/C]GGGATGAAAATGGAGAAATTGCTGCTATCA	TTGAT^TACCCcCCGGGATGAA		C	231	Zeng	JIMD	25	557	2002	12638939	CI023717	null	443
6	DM	ASPM	Primary microcephaly	NM_018136.4:c.7857dupA	null	chr1:197070523-197070524 (-)	null	GCAGGTTTTCAGGACATGAACATAAAAAAA[-/A]CAGATTCAGGAACAGCACCAGGCTGCCATT	CATAAAA^AAAaCAGATTCAGG		A	2619	Tan	CLIN GENET	85	353	2014	23611254	CI142059	null	259266
6	DM	ASPM	Primary microcephaly	NM_018136.4:c.7308dupT	null	chr1:197071072-197071073 (-)	null	TTCATTTCCCTCAAAAAAGCTACTATTTTT[-/T]GTTCAGAGGAAATATCGAGCCACCATTTGT	TACTATT^TTTtGTTCAGAGGA		T	2436	Tan	CLIN GENET	85	353	2014	23611254	CI142055	null	259266
6	DM	ASXL1	Bohring-Opitz syndrome	NM_015338.5:c.2535dupC	null	chr20:31023050-31023051 (+)	null	ACTATGAAGGATCCTGTAAATGTGACCCCC[-/C]AGTTCCACACCTGAATCCTCACCGACTGAT	TGTGACC^CCCcAGTTCCACAC		C	845	Hoischen	NAT GENET	43	729	2011	21706002	CI116011	null	171023
6	DM	ATM	Ataxia telangiectasia	NM_000051.3:c.7481dupA	null	chr11:108201114-108201115 (+)	null	ATTCCGACTTTGTTCCCTCTGGCTTGAAAA[-/A]TTCTGGAGTTTCTGAAGTCAATGGCATGAT	CTGGCTT^GAAaAATTCTGGAG		A	2493	Saviozzi	JMG	39	57	2002	11826028	CI020356	null	472
6	DM	ATM	Ataxia telangiectasia	NM_000051.3:c.4661dupA	null	chr11:108164089-108164090 (+)	null	CTTAGTGATAGATAACAAGGATAATGAAAA[-/A]CCTCTATATCACGATTAAGCTTTTAGATCC	GGATAAT^GAAaAACCTCTATA		A	1553	Fernet	BJC	90	866	2004	14970866	CI044817	null	472
6	DM	ATM	Ataxia telangiectasia	NM_000051.3:c.6908dupA	null	chr11:108196885-108196886 (+)	null	GGAAGAAGCACAAGTATTCTGGGCAAAAAA[-/A]GGAGCAGAGTCTTGCCCTGAGTATTCTCAA	TCTGG^GCAAAaAAAGGAGCAG		A	2301	Allinen	JMG	39	192	2002	11897822	CI020390	null	472
6	DM	ATM	Ataxia telangiectasia	NM_000051.3:c.5977dupA	null	chr11:108183196-108183197 (+)	null	ATACAACTATTTCTAGCTTGAGTGAAAAAA[-/A]GTAAAGAAGAAACTGGAATAAGTTTACAGG	TTGAGT^GAAAaAAAGTAAAGA		A	1991	Sandoval	HMG	8	69	1999	9887333	CI991968	null	472
6	DM	ATM	Ataxia telangiectasia	NM_000051.3:c.5712dupA	null	chr11:108178661-108178662 (+)	null	CACTTTTTCCGATGCTGTTTGGATAAAAAA[-/A]TCACAAAGAACAATGCTTGCTGTTGTGGAC	TTTGGAT^AAAaAAATCACAAA		A	1903	Gilad	HMG	5	433	1996	8845835	CI962205	null	472
6	DM	ATM	Ataxia telangiectasia	NM_000051.3:c.4143dupT	null	chr11:108159737-108159738 (+)	null	TTGGATCCTGCTCCTAATCCACCTCATTTT[-/T]CCATCGCATGTGATTAAAGCAACATTTGCC	CCACCT^CATTtTTCCATCGCA		T	1380	Sandoval	HMG	8	69	1999	9887333	CI991966	null	472
6	DM	ATM	Ataxia telangiectasia	NM_000051.3:c.3894dupT	null	chr11:108155101-108155102 (+)	null	AAGATTCTTGTAAATATTCTTCCTTATTTT[-/T]GCCTATGAGGGTACCAGAGACAGTGGGATG	CTTCCT^TATTtTTGCCTATGA		T	1297	Teraoka	AJHG	64	1617	1999	10330348	CI991965	null	472
6	DM	ATM	Ataxia telangiectasia	NM_000051.3:c.5441dupT	null	chr11:108173701-108173702 (+)	null	TTGGATAAAGACACTGACTTGTGCTTTTTT[-/T]GGACAGTGGAGGCACAAAATGTGAAATTCT	TTGTGCT^TTTtTTGGACAGTG		T	1813	Sandoval	HMG	8	69	1999	9887333	CI991967	null	472
6	DM	ATP2A2	Darier disease	NM_001681.3:c.2678dupC	null	chr12:110783124-110783125 (+)	null	AGGCGTGGATTGTGCAATCTTTGAATCCCC[-/C]ATACCCGATGACAATGGCGCTCTCTGTTCT	CTTTGAA^TCCcCCATACCCGA		C	892	Sakuntabhai	HMG	8	1611	1999	10441323	CI991975	null	488
6	DM	ATP2A2	Darier disease	NM_001681.3:c.2778dupC	null	chr12:110783842-110783843 (+)	null	GAAAACCAGTCCTTGCTGAGGATGCCCCCC[-/C]TGGGAGAACATCTGGCTCGTGGGCTCCATC	GAGGATG^CCCcCCCTGGGAGA		C	925	Bchetnia	ADERM	145	654	2009	19528419	CI093573	null	488
6	DM	ATP2C1	Hailey-Hailey disease	NM_014382.3:c.2454dupT	null	chr3:130717200-130717201 (+)	null	ACAATGACCTTCACATGCTTTGTGTTTTTT[-/T]GACATGTTCAATGCACTAAGTTCCAGATCC	TGTGTTT^TTTtGACATGTTCA		T	818	Cheng	JEADV			2010	20236194	CI101651	null	27032
6	DM	ATP6V0A2	Cutis laxa, autosomal recessive, type 2	NM_012463.3:c.1062dupC	null	chr12:124228355-124228356 (+)	null	TGGAAGAGAGAGAGTGGTGCTACAATCCCC[-/C]TCATTCATGAATATAATCCCCACAAAAGAA	GCTACA^ATCCcCCTCATTCAT		C	353	Hucthagowder	HMG	18	2149	2009	19321599	CI093118	null	23545
6	DM	ATP6V0A4	Distal renal tubular acidosis, autosomal recessive	NM_020632.2:c.306dupA	null	chr7:138447755-138447756 (-)	null	TTCCTTCCTGCATAGACTGTTCTAGAAAAA[-/A]CTGGAAGGAGAGTTACAGGAAGCCAACCAG	GTTCTA^GAAAaAACTGGAAGG		A	101	Stover	JMG	39	796	2002	12414817	CI023291	null	50617
6	DM	ATP7A	Menkes syndrome	NM_000052.5:c.2354dupC	null	chrX:77268557-77268558 (+)	null	GAACCCTATTACTTTCTTTGACACACCCCC[-/C]TATGCTGTTTGTGTTTATTGCACTAGGCCG	ACACA^CCCCCcTATGCTGTTT		C	784	T√ºmer	HUM MUT	34	417	2013	23281160	CI131229	null	538
6	DM	ATP7B	Wilson disease	NM_000053.3:c.3157dupC	null	chr13:52518330-52518331 (-)	null	TCCTGCTGGGGGATGTGGCCACACTGCCCC[-/C]TCAGGAAGGTTCTGGCTGTGGTGGGGACTG	CCACA^CTGCCcCCTCAGGAAG		C	1051	Li	BMC MG	12	6	2011	21219664	CI110351	null	540
6	DM	ATP7B	Wilson disease	NM_000053.3:c.2463dupC	null	chr13:52524519-52524520 (-)	null	GGCGTTTGTTGCAGGGAGGAGCAAGTCCCC[-/C]ATGGAGCTGGTGCAGCGGGGCGATATCGTC	GAGCAA^GTCCcCCATGGAGCT		C	820	Yoo	GENET MED	4	43S	2002	12544487	CI024229	null	540
6	DM	ATP7B	Wilson disease	NM_000053.3:c.3424dupC	null	chr13:52515348-52515349 (-)	null	ACAGCCTCTTTTGAATAGATGCAGTCCCCC[-/C]AGACCTTCTCTGTGCTGATTGGAAACCGTG	ATGCA^GTCCCcCCAGACCTTC		C	1140	Kumar	CLIN GENET	67	443	2005	15811015	CI051341	null	540
6	DM	ATP7B	Wilson disease	NM_000053.3:c.2304dupC	null	chr13:52532497-52532498 (-)	null	AGCCCTGTGACATTCTTCGACACGCCCCCC[-/C]ATGCTCTTTGTGTTCATTGCCCTGGGCCGG	CGACACG^CCCcCCCATGCTCT		C	767	Thomas	NAT GENET	9	210	1995	7626145	CI951903	rs137853287	540
6	DM	ATP7B	Wilson disease	NM_000053.3:c.111dupT	null	chr13:52549244-52549245 (-)	null	GCCTGGGAACCAGCAATGAAGAAGAGTTTT[-/T]GCTTTTGACAATGTTGGCTATGAAGGTGGT	GAAGAGT^TTTtGCTTTTGACA		T	37	Coffey	BRAIN	136	1476	2013	23518715	CI133416	null	540
6	DM	ATP8B1	Intrahepatic cholestasis, familial progressive	NM_005603.4:c.614dupA	null	chr18:55365039-55365040 (-)	null	AGTTGGAGACGTCATTCGTCTGAAAAAAAA[-/A]TGATTTTGTTCCAGTAAGTGAACAAATTCT	CGTCTG^AAAAaAAAATGATTT		A	203	Klomp	HEPATOLOGY	40	27	2004	15239083	CI043911	null	5205
6	DM	ATP8B1	Intrahepatic cholestasis, familial progressive	NM_005603.4:c.2373dupT	null	chr18:55329759-55329760 (-)	null	TTTGCACCTCCTGTGCAGGAATCTTTTTTT[-/T]CCACCCGGTGGAAACCGTGCCTTAATCATC	GGAATCT^TTTtTTTCCACCCG		T	790	Egawa	LIV TRANS	8	714	2002	12149765	CI024755	null	5205
6	DM	AUH	3-Methylglutaconic aciduria type 1	NM_001698.2:c.613dupA	null	chr9:94058344-94058345 (-)	null	TTTCTTTCGTTTTAGCTTCCTCTGCAAAAA[-/A]TGGGCCTGGTTGAAACAAAATTGGCGATTA	CCTCT^GCAAAaAATGGGCCTG		A	203	Ly	HUM MUT	21	401	2003	12655555	CI031083	null	549
6	DM	AVPR2	Diabetes insipidus, nephrogenic	NM_000054.4:c.206dupG	null	chrX:153171166-153171167 (+)	null	GGCGGCCCTAGCTCGGCGGGGCCGGCGGGG[-/G]CCACTGGGCACCCATACACGTCTTCATTGG	GGGCCGG^CGGgGGCCACTGGG		G	68	Bichet	AJHG	55	278	1994	8037205	CI941837	null	554
6	DM	AVPR2	Diabetes insipidus, nephrogenic	NM_000054.4:c.738dupG	null	chrX:153171698-153171699 (+)	null	GTGCCAGGGCCATCAGAGAGGCCTGGGGGG[-/G]CGCCGCAGGGGACGCCGGACAGGCAGCCCC	GAGGCCT^GGGgGGGCGCCGCA		G	245	Bichet	AJHG	55	278	1994	8037205	CI941838	null	554
6	DM	AXIN2	Colorectal cancer	NM_004655.3:c.1994dupG	null	chr17:63532584-63532585 (-)	null	ACGAGCCAGCCGGCACCATCTGTGGGGGGG[-/G]CAACAGCGGGCACCCCCGCACCACCCCCCG	ATCTG^TGGGGgGGGCAACAGC		G	663	Lammi	AJHG	74	1043	2004	15042511	CI002733	null	8313
6	DM	B4GALNT1	Spastic paraplegia 26	NM_001478.3:c.263dupG	null	chr12:58025102-58025103 (-)	null	CAACTGCAGTTGTGAGTCCAGTGGGGGGGG[-/G]CCTCCCCCTCCCCTTCCAGAAACAAGTCCG	GTGGG^GGGGGgCCTCCCCCTC		G	87	Boukhris	AJHG	93	118	2013	23746551	CI136470	null	2583
6	DM	BAP1	Uveal melanoma	NM_004656.2:c.79dupG	null	chr3:52443612-52443613 (-)	null	TTCCTTTCCTCATCGCAGGTGTCAAGGGGG[-/G]TGCAAGTGGAGGAGATCTACGACCTTCAGA	GTCAAG^GGGGgTGCAAGTGGA		G	26	H√∂iom	GCC	52	378	2013	23341325	CI136500	null	8314
6	DM	BBS7	Bardet-Biedl syndrome	NM_176824.2:c.1579dupT	null	chr4:122754482-122754483 (-)	null	TTGCTGAAGTTCACTCCTGGGTGGTTTTTT[-/T]GTCTGCCTGAAGTTCCAGAAAAACCTCCAG	TGGGTG^GTTTtTTTGTCTGCC		T	525	Feuillan	JCEM	96	E528	2011	21209035	CI111653	null	55212
6	DM	BCHE	Hypocholinesterasaemia	NM_000055.2:c.401dupA	null	chr3:165548420-165548421 (-)	null	TGTATGGATTCCAGCACCTAAACCAAAAAA[-/A]TGCCACTGTATTGATATGGATTTATGGTGG	TAAACCA^AAAaAATGCCACTG		A	133	Yen	CLIN CHEM	49	1297	2003	12881446	CI034360	null	590
[truncated: 4,690 more rows]
[truncated: 6 more columns]
